# Supplementary material for: Development of F1 hybrid population and the high-density linkage map for European aspen (Populus tremula L.) using RADseq technology
Source: BMC Plant Biol. 2017 Nov 14;17(Suppl 1):180. doi: 10.1186/s12870-017-1127-y (PMC5688504; doi:10.1186/s12870-017-1127-y)
Supplement: Supplementary file 4 — List of 15,732 robust SNPs available for aspen genotyping. (TXT 8857 kb) [file 12870_2017_1127_MOESM4_ESM.txt]

#CHROM	POS	REF	PT_F.Lib1_E08_GATCTGG	PT_F.Lib1_E09_TGAACAT	PT_F.Lib2_A01_AACAATG	PT_F.Lib2_A12_CGGAGGT	PT_F.Lib2_C05_GGACTCG	PT_F.Lib2_C06_CCTAGAT	PT_F.Lib2_C07_TTCTAGT	PT_F.Lib2_C08_GAGGCTG	PT_M.Lib1_E06_CGATGCG	PT_M.Lib1_E10_CCGCATT	PT_M.Lib2_C09_AGAAGTC	PT_M.Lib2_C10_CCTGCAC	PT_M.Lib2_C11_TTCCACG	PT_M.Lib2_C12_ACGTTGT	PT_M.Lib2_D03_ATGTTCG	PT_M.Lib2_E06_CGATGCG	I_3_03	I_3_06	I_3_09	I_3_12	I_3_15	I_3_27	I_3_31	I_3_32	I_3_34	I_3_38	I_3_42	I_3_45	I_3_50	I_3_53	I_3_55	I_3_56	I_3_58	I_3_59	I_3_60	I_3_66	I_3_67	I_3_70	I_3_71	I_3_72	I_3_75	I_3_77	I_3_78	I_4_02_48	I_4_12	I_4_15	I_4_19
NC_008467.2	175421	A	T/T	T/T	T/T	T/T	T/T	T/T	T/T	T/T	T/T	A/A	A/T	A/T	A/T	A/T	A/T	A/T	T/T	A/T	T/T	A/T	A/A	T/T	A/T	T/T	A/T	T/T	A/T	A/T	A/T	T/T	A/T	T/T	T/T	T/T	A/T	A/T	T/T	T/T	A/T	./.	A/T	A/T	A/T	A/T	A/T	T/T	A/T
NC_008467.2	175529	T	C/C	C/C	C/C	C/C	C/C	C/C	C/C	C/C	C/C	C/C	C/C	C/C	C/C	C/C	C/C	C/C	C/C	C/C	C/C	C/C	C/C	C/C	C/C	C/C	C/C	C/C	C/C	C/C	C/C	C/C	C/C	C/C	C/C	C/C	C/C	C/C	C/C	C/C	C/C	C/C	C/C	C/C	C/C	C/C	C/C	C/C	C/C
NC_008467.2	293446	A	A/G	A/G	A/G	A/G	A/G	A/G	A/G	A/G	A/G	A/G	A/G	A/G	A/G	A/G	A/G	A/G	A/A	A/G	A/G	G/G	A/G	A/G	A/G	A/A	G/G	A/A	A/G	G/G	G/G	A/G	A/G	A/G	A/A	A/A	G/G	A/A	A/A	A/A	A/G	A/G	A/G	G/G	G/G	A/A	G/G	A/A	G/G
NC_008467.2	427591	C	T/T	T/T	T/T	T/T	T/T	T/T	T/T	T/T	T/T	T/T	T/T	T/T	T/T	T/T	T/T	T/T	T/T	T/T	T/T	T/T	C/T	T/T	T/T	T/T	T/T	T/T	T/T	T/T	T/T	T/T	T/T	T/T	T/T	T/T	T/T	T/T	T/T	T/T	T/T	T/T	T/T	T/T	T/T	T/T	T/T	T/T	T/T
NC_008467.2	432114	C	A/A	A/A	A/A	A/A	A/A	A/A	A/A	A/A	A/A	A/A	A/A	A/A	A/A	A/A	A/A	A/A	A/A	A/A	A/A	A/A	A/A	A/A	A/A	A/A	A/A	A/A	A/A	A/A	A/A	A/A	A/A	A/A	A/A	A/A	A/A	A/A	A/A	A/A	A/A	./.	A/A	A/A	A/A	A/A	A/A	A/A	A/A
NC_008467.2	435322	T	C/C	C/C	C/C	C/C	C/C	C/C	C/C	C/C	./.	C/C	C/C	C/C	C/C	C/C	C/C	C/C	C/C	C/C	C/C	C/C	C/C	C/C	C/C	C/C	C/C	C/C	C/C	C/C	C/C	C/C	C/C	C/C	C/C	C/C	C/C	C/C	C/C	./.	C/C	C/C	C/C	C/C	C/C	C/C	C/C	C/C	C/C
NC_008467.2	445014	T	A/A	A/A	A/A	A/A	A/A	A/A	A/A	A/A	A/A	A/A	A/A	A/A	A/A	A/A	A/A	A/A	A/A	A/A	A/A	A/A	A/A	A/A	A/A	A/A	A/A	./.	A/A	A/A	A/A	A/A	A/A	A/A	A/A	A/A	A/A	A/A	A/A	A/A	A/A	A/A	A/A	A/A	A/A	A/A	A/A	A/A	A/A
NC_008467.2	453551	A	C/C	C/C	C/C	C/C	C/C	C/C	C/C	C/C	C/C	C/C	C/C	C/C	C/C	C/C	C/C	C/C	C/C	C/C	C/C	C/C	C/C	C/C	C/C	C/C	C/C	C/C	C/C	C/C	C/C	C/C	C/C	C/C	C/C	C/C	C/C	C/C	./.	C/C	C/C	C/C	C/C	C/C	C/C	C/C	C/C	C/C	C/C
NC_008467.2	564119	A	A/A	A/A	A/A	A/A	A/A	A/A	A/A	A/A	A/A	A/A	A/A	A/A	A/A	A/A	A/A	A/A	A/A	A/A	A/A	A/A	A/A	A/A	A/A	A/A	A/A	A/A	A/A	A/A	A/A	A/A	A/A	A/A	A/A	A/A	A/A	A/A	A/A	A/A	A/A	./.	A/A	A/A	A/A	A/A	A/A	A/A	A/A
NC_008467.2	564134	G	G/C	G/C	G/C	G/C	G/C	G/C	G/C	G/C	C/C	C/C	C/C	C/C	C/C	C/C	C/C	C/C	C/C	C/C	G/C	C/C	C/C	C/C	C/C	C/C	G/C	C/C	C/C	G/C	G/C	G/C	C/C	G/C	C/C	C/C	G/C	C/C	C/C	C/C	C/C	./.	C/C	G/C	G/C	C/C	G/C	C/C	G/C
NC_008467.2	564713	T	T/C	T/C	T/C	T/C	T/C	T/C	T/C	T/C	C/C	C/C	C/C	C/C	C/C	C/C	C/C	C/C	C/C	C/C	T/C	T/C	C/C	C/C	C/C	C/C	T/C	C/C	C/C	T/C	T/C	T/C	C/C	T/C	C/C	C/C	T/C	C/C	C/C	C/C	C/C	./.	C/C	T/C	T/C	C/C	T/C	C/C	T/C
NC_008467.2	577735	T	C/C	C/C	C/C	C/C	C/C	C/C	C/C	C/C	C/C	./.	C/C	C/C	C/C	C/C	C/C	C/C	C/C	C/C	C/C	C/C	C/C	C/C	C/C	C/C	C/C	./.	C/C	C/C	C/C	C/C	C/C	C/C	C/C	C/C	C/C	C/C	C/C	C/C	C/C	C/C	C/C	C/C	C/C	C/C	C/C	C/C	C/C
NC_008467.2	588490	C	C/A	C/A	C/A	C/A	C/A	C/A	C/A	C/A	C/C	C/A	C/A	C/A	C/A	C/A	C/A	C/A	C/C	C/A	C/A	A/A	C/A	C/A	C/A	C/A	A/A	C/C	C/A	A/A	A/A	C/A	C/A	C/A	C/C	C/C	A/A	C/C	C/C	C/C	C/A	C/C	C/A	A/A	A/A	C/A	A/A	C/C	A/A
NC_008467.2	618278	C	A/A	A/A	A/A	A/A	A/A	A/A	A/A	A/A	C/C	C/A	C/A	C/A	C/A	C/A	C/A	C/A	C/C	A/A	C/A	./.	A/A	A/A	A/A	C/A	A/A	C/A	A/A	A/A	A/A	C/A	A/A	C/A	C/A	C/A	A/A	C/A	C/A	C/A	A/A	A/A	A/A	A/A	A/A	A/A	A/A	C/A	A/A
NC_008467.2	618317	T	T/C	T/C	T/C	T/C	T/C	T/T	T/C	T/C	C/C	T/C	T/C	T/C	T/C	T/C	T/C	T/C	C/C	T/C	T/C	./.	T/C	T/C	T/C	C/C	T/T	C/C	T/C	T/T	T/T	T/C	T/C	T/C	C/C	C/C	T/T	C/C	C/C	C/C	T/C	T/C	T/C	T/T	T/T	T/C	T/T	C/C	T/T
NC_008467.2	618320	C	C/T	C/T	C/T	C/T	C/T	C/C	C/T	C/T	T/T	C/T	C/T	C/T	C/T	C/T	C/T	C/T	T/T	C/T	C/T	./.	C/T	C/T	C/T	T/T	C/C	T/T	C/T	C/C	C/C	C/T	C/T	C/T	T/T	T/T	C/C	T/T	T/T	T/T	C/T	C/T	C/T	C/C	C/C	C/T	C/C	T/T	C/C
NC_008467.2	621691	A	A/G	A/G	A/G	A/G	A/G	A/G	A/G	A/G	A/G	A/G	A/G	A/G	A/G	A/G	A/G	A/A	./.	A/G	A/G	G/G	A/G	A/G	A/G	A/A	G/G	A/A	A/G	G/G	G/G	A/G	A/G	A/G	A/A	A/A	G/G	A/A	./.	A/A	A/G	./.	A/G	G/G	G/G	G/G	G/G	A/A	G/G
NC_008467.2	643526	C	A/A	A/A	A/A	A/A	A/A	A/A	A/A	A/A	./.	A/A	A/A	A/A	A/A	A/A	A/A	A/A	./.	A/A	A/A	A/A	A/A	A/A	A/A	A/A	A/A	A/A	A/A	A/A	A/A	A/A	A/A	A/A	A/A	A/A	A/A	A/A	A/A	A/A	A/A	./.	A/A	A/A	A/A	A/A	A/A	A/A	A/A
NC_008467.2	662821	C	A/A	A/A	A/A	A/A	A/A	A/A	A/A	A/A	A/A	A/A	A/A	A/A	A/A	A/A	A/A	A/A	./.	A/A	A/A	A/A	A/A	A/A	A/A	A/A	A/A	A/A	A/A	A/A	A/A	A/A	A/A	A/A	A/A	A/A	A/A	A/A	A/A	A/A	A/A	./.	A/A	A/A	A/A	./.	A/A	A/A	A/A
NC_008467.2	675956	A	G/G	G/G	G/G	G/G	G/G	G/G	G/G	G/G	A/A	A/A	A/A	A/A	A/A	A/A	A/G	A/A	A/G	A/G	A/G	A/A	A/G	G/G	A/G	A/G	A/G	G/G	G/G	A/G	G/G	A/G	A/G	A/G	A/G	A/G	A/G	A/G	A/G	A/G	A/G	./.	A/G	A/G	A/G	./.	A/G	A/G	A/G
NC_008467.2	682389	C	A/A	A/A	A/A	A/A	A/A	A/A	A/A	A/A	A/A	A/A	A/A	A/A	A/A	A/A	A/A	A/A	./.	A/A	A/A	A/A	A/A	A/A	A/A	./.	A/A	A/A	A/A	A/A	A/A	A/A	A/A	A/A	A/A	A/A	A/A	A/A	./.	A/A	A/A	./.	A/A	A/A	A/A	A/A	A/A	A/A	A/A
NC_008467.2	682417	A	T/T	T/T	T/T	T/T	T/T	T/T	T/T	T/T	T/T	T/T	T/T	T/T	T/T	T/T	T/T	T/T	./.	T/T	T/T	T/T	T/T	T/T	T/T	./.	T/T	T/T	T/T	T/T	T/T	T/T	T/T	T/T	T/T	T/T	T/T	T/T	./.	T/T	T/T	./.	T/T	T/T	T/T	T/T	T/T	T/T	T/T
NC_008467.2	747508	C	C/T	C/T	C/T	C/T	C/T	C/T	C/T	C/T	T/T	T/T	T/T	T/T	T/T	T/T	T/T	T/T	T/T	T/T	C/T	C/T	T/T	T/T	T/T	T/T	C/T	T/T	T/T	C/T	C/T	C/T	T/T	C/T	T/T	T/T	C/T	T/T	T/T	T/T	T/T	./.	T/T	C/T	C/T	T/T	C/T	T/T	C/T
NC_008467.2	802334	T	C/C	C/C	C/C	C/C	C/C	C/C	C/C	C/C	C/C	./.	C/C	C/C	C/C	C/C	C/C	C/C	./.	C/C	C/C	C/C	C/C	C/C	C/C	C/C	C/C	C/C	C/C	C/C	C/C	C/C	C/C	C/C	C/C	C/C	C/C	C/C	./.	C/C	C/C	./.	C/C	C/C	C/C	C/C	C/C	C/C	C/C
NC_008467.2	835049	A	A/A	A/A	A/A	A/A	A/A	A/A	A/A	A/A	A/A	A/A	A/A	A/A	A/A	A/A	A/A	A/A	A/A	A/A	A/A	./.	A/A	A/A	A/A	A/A	A/A	A/A	A/A	A/A	A/A	A/A	A/A	A/A	A/A	A/A	A/A	A/A	A/A	A/A	A/A	A/A	A/A	A/A	A/A	A/A	A/A	A/A	A/A
NC_008467.2	835118	T	T/T	T/T	T/T	T/T	T/T	T/T	T/T	T/T	T/T	T/T	T/T	T/T	T/T	T/T	T/T	T/T	T/T	T/T	T/T	./.	T/T	T/T	T/T	T/T	T/T	T/T	T/T	T/T	T/T	T/T	T/T	T/T	T/T	T/T	T/T	T/T	T/T	T/T	T/T	T/T	T/T	T/T	T/T	T/T	T/T	T/T	T/T
NC_008467.2	838727	A	G/G	./.	G/G	G/G	G/G	G/G	G/G	G/G	./.	A/G	A/G	A/G	A/G	A/G	A/G	A/G	./.	G/G	A/G	G/G	G/G	G/G	G/G	A/G	G/G	A/G	G/G	G/G	G/G	A/G	G/G	A/G	A/G	A/G	G/G	A/G	A/A	G/G	G/G	G/G	A/G	G/G	G/G	./.	G/G	A/G	G/G
NC_008467.2	838838	T	C/C	./.	C/C	C/C	C/C	C/C	C/C	C/C	./.	C/C	C/C	C/C	C/C	C/C	C/C	C/C	C/C	C/C	C/C	C/C	C/C	C/C	C/C	C/C	C/C	C/C	C/C	C/C	C/C	C/C	C/C	C/C	C/C	C/C	C/C	C/C	C/C	C/C	C/C	C/C	C/C	T/C	C/C	./.	C/C	C/C	C/C
NC_008467.2	847283	A	A/A	A/A	A/A	A/A	A/A	A/A	A/A	A/A	./.	./.	A/A	A/A	A/A	A/A	A/A	A/A	A/A	A/A	A/A	./.	A/A	A/A	A/A	A/A	A/A	A/A	A/A	A/A	./.	A/A	A/A	A/A	A/A	A/A	A/A	A/A	A/A	A/A	A/A	A/A	A/A	A/A	A/A	./.	A/A	A/A	A/A
NC_008467.2	857825	C	T/T	T/T	T/T	T/T	T/T	T/T	T/T	T/T	T/T	./.	T/T	T/T	T/T	T/T	T/T	T/T	T/T	T/T	T/T	T/T	T/T	T/T	T/T	T/T	T/T	T/T	T/T	T/T	T/T	T/T	T/T	T/T	T/T	T/T	T/T	T/T	T/T	T/T	T/T	./.	T/T	T/T	T/T	T/T	T/T	T/T	T/T
NC_008467.2	857830	A	G/G	G/G	G/G	G/G	G/G	G/G	G/G	G/G	G/G	./.	G/G	G/G	G/G	G/G	G/G	G/G	G/G	G/G	G/G	G/G	G/G	G/G	G/G	G/G	G/G	G/G	G/G	G/G	G/G	G/G	G/G	G/G	G/G	G/G	G/G	G/G	G/G	G/G	G/G	./.	G/G	G/G	G/G	G/G	G/G	G/G	G/G
NC_008467.2	878476	T	G/G	G/G	G/G	G/G	G/G	G/G	G/G	G/G	G/G	G/G	G/G	G/G	G/G	G/G	G/G	G/G	./.	G/G	G/G	G/G	G/G	G/G	G/G	G/G	G/G	./.	G/G	G/G	G/G	G/G	G/G	G/G	G/G	G/G	G/G	G/G	./.	G/G	G/G	./.	G/G	G/G	G/G	G/G	G/G	G/G	G/G
NC_008467.2	878558	T	C/C	C/C	C/C	C/C	C/C	C/C	C/C	C/C	C/C	C/C	C/C	C/C	C/C	C/C	C/C	C/C	./.	C/C	C/C	C/C	C/C	C/C	C/C	C/C	C/C	./.	C/C	C/C	C/C	C/C	C/C	C/C	C/C	C/C	C/C	C/C	./.	C/C	C/C	./.	C/C	C/C	C/C	C/C	C/C	C/C	C/C
NC_008467.2	895745	T	T/T	T/T	T/T	T/T	T/T	T/T	T/T	T/T	T/T	T/T	T/T	T/T	T/T	T/T	T/T	T/T	T/T	T/T	T/T	T/T	T/T	T/T	T/T	T/T	T/T	T/T	T/T	T/T	T/T	T/T	T/T	T/T	T/T	T/T	T/T	T/T	T/T	T/C	T/T	T/T	T/T	T/T	T/T	T/T	T/T	T/T	T/T
NC_008467.2	909249	T	G/G	G/G	G/G	G/G	G/G	G/G	G/G	G/G	G/G	G/G	G/G	G/G	G/G	G/G	G/G	G/G	G/G	G/G	G/G	G/G	G/G	G/G	G/G	G/G	G/G	G/G	G/G	G/G	G/G	G/G	G/G	G/G	G/G	G/G	G/G	G/G	G/G	G/G	G/G	G/G	G/G	G/G	G/G	G/G	G/G	G/G	G/G
NC_008467.2	909339	A	T/T	T/T	T/T	T/T	T/T	T/T	T/T	T/T	T/T	T/T	T/T	T/T	T/T	T/T	T/T	T/T	T/T	T/T	T/T	T/T	T/T	T/T	T/T	T/T	T/T	T/T	T/T	T/T	T/T	T/T	T/T	T/T	T/T	T/T	T/T	T/T	T/T	T/T	T/T	T/T	T/T	T/T	T/T	T/T	T/T	T/T	T/T
NC_008467.2	925468	C	C/C	C/C	C/C	C/C	C/C	C/C	C/C	C/C	C/C	C/C	C/C	C/C	C/C	C/C	C/C	C/C	C/C	C/C	C/C	C/C	C/C	C/C	C/C	C/C	C/C	C/C	C/C	C/C	C/C	C/C	C/C	C/C	C/C	C/C	C/C	C/C	C/C	C/C	C/C	C/C	C/C	C/C	C/C	C/C	C/C	C/C	C/C
NC_008467.2	925486	T	G/G	G/G	G/G	G/G	G/G	G/G	G/G	G/G	G/G	G/G	G/G	G/G	G/G	G/G	G/G	G/G	G/G	G/G	G/G	G/G	G/G	G/G	G/G	G/G	G/G	G/G	G/G	G/G	G/G	G/G	G/G	G/G	G/G	G/G	G/G	G/G	G/G	G/G	G/G	G/G	G/G	G/G	G/G	G/G	G/G	G/G	G/G
NC_008467.2	966285	T	C/C	C/C	C/C	C/C	C/C	C/C	C/C	C/C	T/C	T/C	T/C	T/C	T/C	T/C	T/C	T/C	C/C	T/C	C/C	T/C	T/C	T/C	T/C	C/C	T/C	C/C	T/C	T/C	T/C	C/C	T/C	C/C	C/C	C/C	T/C	C/C	T/T	C/C	T/C	C/C	T/C	T/C	T/C	T/C	C/C	C/C	C/C
NC_008467.2	970433	C	C/T	C/T	C/T	C/T	C/T	C/T	C/T	C/T	./.	C/C	C/T	C/T	C/T	C/T	T/T	C/T	C/T	T/T	C/C	C/T	T/T	T/T	T/T	T/T	C/T	T/T	T/T	C/T	C/T	C/C	T/T	C/C	C/T	C/T	C/T	C/T	T/T	C/T	T/T	./.	T/T	C/T	C/T	T/T	C/T	C/T	C/C
NC_008467.2	980166	G	A/A	A/A	A/A	A/A	A/A	A/A	A/A	A/A	./.	A/A	G/A	G/A	G/A	G/A	G/A	G/A	A/A	A/A	G/A	A/A	A/A	A/A	A/A	A/A	A/A	G/A	A/A	A/A	A/A	G/A	A/A	G/A	G/G	G/A	A/A	G/A	A/A	G/A	A/A	./.	A/A	A/A	A/A	A/A	A/A	G/A	G/A
NC_008467.2	1015086	T	C/C	C/C	C/C	C/C	C/C	C/C	C/C	C/C	C/C	C/C	C/C	C/C	C/C	C/C	C/C	C/C	C/C	C/C	C/C	C/C	C/C	C/C	C/C	C/C	C/C	C/C	C/C	C/C	C/C	C/C	C/C	C/C	C/C	C/C	C/C	C/C	C/C	C/C	C/C	C/C	C/C	C/C	C/C	C/C	C/C	C/C	C/C
NC_008467.2	1015106	C	A/A	A/A	A/A	A/A	A/A	A/A	A/A	A/A	A/A	A/A	A/A	A/A	A/A	A/A	A/A	A/A	A/A	A/A	A/A	A/A	A/A	A/A	A/A	A/A	A/A	A/A	A/A	A/A	A/A	A/A	A/A	A/A	A/A	A/A	A/A	A/A	A/A	A/A	A/A	A/A	A/A	A/A	A/A	A/A	A/A	A/A	A/A
NC_008467.2	1015245	A	G/G	G/G	G/G	G/G	G/G	G/G	G/G	G/G	G/G	G/G	G/G	G/G	G/G	G/G	G/G	G/G	G/G	G/G	G/G	G/G	G/G	G/G	G/G	G/G	G/G	G/G	G/G	G/G	G/G	G/G	G/G	G/G	G/G	G/G	G/G	G/G	G/G	G/G	G/G	./.	G/G	G/G	G/G	G/G	G/G	G/G	G/G
NC_008467.2	1111619	T	G/G	G/G	G/G	G/G	G/G	G/G	G/G	G/G	G/G	G/G	G/G	G/G	G/G	G/G	G/G	G/G	./.	G/G	G/G	G/G	G/G	G/G	G/G	G/G	G/G	./.	G/G	G/G	G/G	G/G	G/G	G/G	G/G	G/G	G/G	G/G	./.	G/G	G/G	G/G	G/G	G/G	G/G	G/G	G/G	G/G	G/G
NC_008467.2	1135408	A	A/G	A/G	A/G	A/G	A/G	A/G	A/G	A/G	G/G	G/G	G/G	G/G	G/G	G/G	G/G	./.	A/G	A/G	A/G	G/G	A/G	G/G	A/G	A/G	G/G	A/G	A/G	G/G	G/G	G/G	A/G	G/G	A/G	A/G	G/G	A/G	A/G	A/G	A/G	G/G	A/G	G/G	G/G	A/G	G/G	A/G	G/G
NC_008467.2	1135470	G	A/A	A/A	A/A	A/A	A/A	A/A	A/A	A/A	A/A	A/A	A/A	A/A	A/A	A/A	A/A	./.	A/A	A/A	A/A	A/A	A/A	A/A	A/A	A/A	A/A	A/A	A/A	A/A	A/A	A/A	A/A	A/A	A/A	A/A	A/A	A/A	A/A	A/A	A/A	A/A	A/A	A/A	A/A	A/A	A/A	A/A	A/A
NC_008467.2	1139146	T	C/C	C/C	C/C	C/C	C/C	C/C	C/C	C/C	C/C	C/C	C/C	C/C	C/C	C/C	C/C	C/C	C/C	C/C	C/C	C/C	C/C	C/C	C/C	T/C	C/C	C/C	C/C	C/C	C/C	C/C	C/C	C/C	C/C	C/C	C/C	C/C	C/C	C/C	C/C	C/C	C/C	C/C	C/C	C/C	C/C	C/C	C/C
NC_008467.2	1151392	C	T/T	T/T	T/T	T/T	T/T	T/T	T/T	T/T	T/T	T/T	T/T	T/T	T/T	T/T	T/T	T/T	T/T	T/T	T/T	T/T	T/T	T/T	T/T	T/T	T/T	T/T	T/T	T/T	T/T	T/T	T/T	T/T	T/T	T/T	T/T	T/T	T/T	T/T	T/T	T/T	T/T	T/T	T/T	T/T	T/T	T/T	T/T
NC_008467.2	1186838	T	T/A	T/T	T/A	T/A	T/A	T/A	T/A	T/A	A/A	A/A	A/A	A/A	A/A	A/A	A/A	A/A	A/A	A/A	A/A	A/A	T/A	T/A	A/A	A/A	T/A	A/A	A/A	T/A	T/A	T/A	A/A	T/A	A/A	A/A	T/A	A/A	./.	A/A	A/A	./.	A/A	T/A	T/A	A/A	A/A	A/A	T/A
NC_008467.2	1186839	G	G/A	G/G	G/A	G/A	G/A	G/A	G/A	G/A	A/A	A/A	A/A	A/A	A/A	A/A	A/A	A/A	A/A	A/A	A/A	A/A	G/A	G/A	A/A	A/A	G/A	A/A	A/A	G/A	G/A	G/A	A/A	G/A	A/A	A/A	G/A	A/A	./.	A/A	A/A	./.	A/A	G/A	G/A	A/A	A/A	A/A	G/A
NC_008467.2	1207319	C	A/A	A/A	A/A	A/A	A/A	A/A	A/A	A/A	./.	./.	A/A	A/A	A/A	A/A	A/A	A/A	A/A	A/A	A/A	./.	A/A	A/A	A/A	A/A	A/A	A/A	A/A	A/A	A/A	A/A	A/A	A/A	A/A	A/A	A/A	A/A	A/A	A/A	A/A	./.	A/A	A/A	A/A	A/A	A/A	A/A	A/A
NC_008467.2	1207364	T	G/G	G/G	G/G	G/G	G/G	G/G	G/G	G/G	./.	./.	G/G	G/G	G/G	G/G	G/G	G/G	G/G	G/G	G/G	./.	G/G	G/G	G/G	G/G	G/G	G/G	G/G	G/G	G/G	G/G	G/G	G/G	G/G	G/G	G/G	G/G	G/G	G/G	G/G	./.	G/G	G/G	G/G	G/G	G/G	G/G	G/G
NC_008467.2	1207374	G	A/A	A/A	A/A	A/A	A/A	A/A	A/A	A/A	./.	./.	A/A	A/A	A/A	A/A	A/A	A/A	A/A	A/A	A/A	./.	A/A	A/A	A/A	A/A	A/A	A/A	A/A	A/A	A/A	A/A	A/A	A/A	A/A	A/A	A/A	A/A	A/A	A/A	A/A	./.	A/A	A/A	A/A	A/A	A/A	A/A	A/A
NC_008467.2	1229848	C	C/T	C/T	C/T	C/T	C/T	C/T	C/T	C/T	./.	C/C	C/T	C/T	C/T	C/T	T/T	C/T	T/T	C/T	T/T	C/C	C/T	./.	C/T	T/T	C/C	T/T	C/T	C/C	C/C	C/T	C/T	C/T	T/T	T/T	C/C	T/T	C/T	T/T	C/T	T/T	C/T	C/C	C/C	./.	C/C	T/T	C/T
NC_008467.2	1292650	C	T/T	T/T	T/T	T/T	T/T	T/T	T/T	T/T	T/T	C/C	C/T	C/T	C/T	C/T	C/T	C/C	./.	T/T	C/T	T/T	T/T	T/T	T/T	C/T	T/T	T/T	C/T	T/T	T/T	C/T	T/T	C/T	C/T	C/T	T/T	C/T	T/T	C/T	T/T	./.	T/T	T/T	T/T	T/T	T/T	C/T	C/T
NC_008467.2	1292696	T	C/C	C/C	C/C	C/C	C/C	C/C	C/C	C/C	C/C	T/T	T/C	T/C	T/C	T/C	T/C	T/C	./.	C/C	T/C	C/C	C/C	C/C	C/C	T/C	C/C	C/C	C/C	C/C	C/C	T/C	C/C	T/C	T/C	T/C	C/C	T/C	C/C	T/C	C/C	./.	C/C	C/C	C/C	C/C	C/C	T/C	T/C
NC_008467.2	1303322	C	T/T	T/T	T/T	T/T	T/T	T/T	T/T	T/T	T/T	C/T	C/T	C/T	C/T	C/T	C/T	C/T	C/T	T/T	C/T	T/T	T/T	T/T	T/T	C/T	T/T	C/T	T/T	T/T	T/T	C/T	T/T	C/T	C/T	C/T	T/T	C/T	T/T	C/T	T/T	T/T	T/T	T/T	T/T	T/T	T/T	C/T	C/T
NC_008467.2	1317252	T	A/A	A/A	A/A	A/A	A/A	A/A	A/A	A/A	A/A	A/A	A/A	A/A	A/A	A/A	A/A	A/A	A/A	A/A	A/A	A/A	A/A	./.	A/A	A/A	A/A	A/A	A/A	A/A	A/A	A/A	A/A	A/A	A/A	A/A	A/A	A/A	A/A	A/A	A/A	A/A	A/A	A/A	A/A	./.	A/A	A/A	A/A
NC_008467.2	1320260	C	A/A	A/A	A/A	A/A	A/A	A/A	A/A	A/A	./.	A/A	A/A	A/A	A/A	A/A	A/A	A/A	A/A	A/A	A/A	A/A	A/A	A/A	A/A	A/A	A/A	A/A	A/A	A/A	A/A	A/A	A/A	A/A	A/A	A/A	A/A	A/A	./.	A/A	A/A	A/A	A/A	A/A	A/A	A/A	A/A	A/A	A/A
NC_008467.2	1343555	G	G/G	G/G	G/G	G/G	G/G	G/G	G/G	G/G	G/G	G/G	G/G	G/G	G/G	G/G	G/G	G/G	G/G	G/G	G/G	G/G	G/G	G/G	G/G	G/G	G/G	G/G	G/G	G/G	G/G	G/G	G/G	G/G	G/G	G/G	G/G	G/G	G/G	G/G	G/G	./.	G/G	G/G	G/G	G/G	G/G	G/G	G/G
NC_008467.2	1343576	A	G/G	G/G	G/G	G/G	G/G	G/G	G/G	G/G	G/G	G/G	G/G	G/G	G/G	G/G	G/G	G/G	G/G	G/G	G/G	G/G	G/G	G/G	G/G	G/G	G/G	G/G	G/G	G/G	G/G	G/G	G/G	G/G	G/G	G/G	G/G	G/G	G/G	G/G	G/G	./.	G/G	G/G	G/G	G/G	G/G	G/G	G/G
NC_008467.2	1479647	T	G/G	G/G	G/G	G/G	G/G	G/G	G/G	G/G	./.	G/G	G/G	G/G	G/G	G/G	G/G	G/G	./.	G/G	G/G	G/G	G/G	G/G	G/G	G/G	G/G	G/G	G/G	G/G	G/G	G/G	G/G	G/G	G/G	G/G	G/G	G/G	G/G	G/G	G/G	G/G	G/G	G/G	G/G	G/G	G/G	G/G	G/G
NC_008467.2	1584194	A	G/G	G/G	G/G	G/G	G/G	G/G	G/G	G/G	G/G	G/G	G/G	G/G	G/G	G/G	G/G	G/G	./.	G/G	G/G	G/G	G/G	G/G	G/G	G/G	G/G	G/G	G/G	G/G	G/G	G/G	G/G	G/G	G/G	G/G	G/G	G/G	G/G	G/G	G/G	G/G	G/G	G/G	G/G	G/G	G/G	G/G	G/G
NC_008467.2	1590973	T	C/C	C/C	C/C	C/C	C/C	C/C	C/C	C/C	./.	C/C	C/C	C/C	C/C	C/C	C/C	C/C	C/C	C/C	C/C	C/C	C/C	C/C	C/C	C/C	C/C	C/C	C/C	C/C	C/C	C/C	C/C	C/C	C/C	C/C	C/C	C/C	C/C	C/C	C/C	./.	C/C	C/C	C/C	C/C	C/C	C/C	C/C
NC_008467.2	1591064	A	G/G	G/G	G/G	G/G	G/G	G/G	G/G	G/G	A/A	A/G	A/G	A/G	A/G	A/G	A/G	G/G	G/G	A/G	G/G	A/G	G/G	A/G	A/G	G/G	G/G	G/G	A/G	A/G	G/G	G/G	A/G	G/G	G/G	G/G	A/G	G/G	G/G	G/G	A/G	A/A	A/G	A/G	A/G	G/G	A/G	G/G	G/G
NC_008467.2	1624560	C	C/G	C/G	C/G	C/G	C/G	C/G	C/G	C/G	G/G	G/G	G/G	G/G	G/G	G/G	G/G	G/G	G/G	G/G	G/G	C/G	G/G	C/G	G/G	G/G	G/G	G/G	G/G	C/G	C/G	C/G	G/G	C/G	G/G	G/G	C/G	G/G	G/G	G/G	G/G	G/G	G/G	C/G	C/G	G/G	C/G	G/G	C/G
NC_008467.2	1624562	G	G/C	G/C	G/C	G/C	G/C	G/C	G/C	G/C	C/C	C/C	C/C	C/C	C/C	C/C	C/C	C/C	C/C	C/C	C/C	G/C	C/C	G/C	C/C	C/C	C/C	C/C	C/C	G/C	G/C	G/C	C/C	G/C	C/C	C/C	G/C	C/C	C/C	C/C	C/C	C/C	C/C	G/C	G/C	C/C	G/C	C/C	G/C
NC_008467.2	1641288	T	C/C	C/C	C/C	C/C	C/C	C/C	C/C	C/C	C/C	C/C	C/C	C/C	C/C	C/C	C/C	C/C	C/C	C/C	C/C	C/C	C/C	C/C	C/C	C/C	C/C	C/C	C/C	C/C	C/C	C/C	C/C	C/C	C/C	C/C	C/C	C/C	C/C	C/C	C/C	C/C	C/C	C/C	C/C	C/C	C/C	C/C	C/C
NC_008467.2	1673489	T	A/A	A/A	A/A	A/A	A/A	A/A	A/A	A/A	A/A	A/A	A/A	A/A	A/A	A/A	A/A	A/A	A/A	A/A	A/A	A/A	A/A	A/A	A/A	A/A	A/A	A/A	A/A	A/A	A/A	A/A	A/A	A/A	A/A	A/A	A/A	A/A	A/A	A/A	A/A	A/A	A/A	A/A	A/A	A/A	A/A	A/A	A/A
NC_008467.2	1676102	G	T/T	T/T	T/T	T/T	T/T	T/T	T/T	T/T	T/T	T/T	T/T	T/T	T/T	T/T	T/T	T/T	./.	T/T	T/T	T/T	T/T	T/T	T/T	T/T	T/T	T/T	T/T	T/T	T/T	T/T	T/T	T/T	T/T	T/T	T/T	T/T	T/T	T/T	T/T	T/T	T/T	T/T	T/T	T/T	T/T	T/T	T/T
NC_008467.2	1721037	A	T/T	T/T	T/T	T/T	T/T	T/T	T/T	T/T	A/T	./.	A/T	A/T	A/T	A/T	A/A	A/T	A/T	A/T	A/T	T/T	A/T	./.	T/T	T/T	T/T	A/T	T/T	T/T	T/T	A/T	T/T	A/T	A/T	A/T	T/T	A/T	T/T	A/T	T/T	T/T	T/T	T/T	T/T	T/T	T/T	A/T	A/T
NC_008467.2	1724158	C	C/G	C/G	C/G	C/G	C/G	C/G	G/G	C/G	./.	C/C	C/G	C/G	C/G	C/G	C/G	C/G	C/C	C/G	C/C	G/G	C/C	./.	C/G	C/C	G/G	C/C	C/G	G/G	G/G	C/G	C/G	C/G	C/C	C/C	G/G	C/C	C/C	C/C	C/G	C/G	C/G	C/G	G/G	C/G	G/G	C/C	C/G
NC_008467.2	1740748	T	C/C	C/C	C/C	C/C	C/C	C/C	C/C	C/C	C/C	C/C	C/C	C/C	C/C	C/C	C/C	./.	./.	C/C	C/C	C/C	C/C	C/C	C/C	C/C	C/C	C/C	C/C	./.	C/C	C/C	C/C	C/C	C/C	C/C	C/C	C/C	C/C	./.	C/C	./.	C/C	C/C	C/C	C/C	C/C	C/C	C/C
NC_008467.2	1766178	T	T/G	T/G	T/G	T/G	T/G	T/G	T/G	T/G	./.	./.	G/G	T/G	T/G	T/G	T/G	T/G	G/G	G/G	T/G	T/G	T/T	T/G	G/G	T/G	T/G	T/G	G/G	T/G	T/G	T/T	G/G	T/T	T/G	T/G	T/G	T/G	G/G	T/G	G/G	G/G	G/G	G/G	T/G	G/G	T/G	T/G	T/T
NC_008467.2	1853809	A	A/G	A/G	A/G	A/G	A/G	A/G	A/G	A/G	G/G	G/G	G/G	G/G	G/G	G/G	G/G	G/G	G/G	G/G	G/G	A/G	A/G	A/G	A/G	G/G	A/G	G/G	G/G	A/G	A/G	A/G	G/G	A/G	G/G	G/G	A/G	G/G	G/G	G/G	A/G	./.	G/G	G/G	A/G	A/G	A/G	G/G	A/G
NC_008467.2	1855324	A	G/G	G/G	G/G	G/G	G/G	G/G	G/G	G/G	G/G	G/G	G/G	G/G	G/G	G/G	G/G	G/G	G/G	G/G	G/G	./.	G/G	G/G	G/G	G/G	G/G	G/G	G/G	G/G	G/G	G/G	G/G	G/G	G/G	G/G	G/G	G/G	G/G	G/G	G/G	G/G	G/G	G/G	G/G	G/G	G/G	G/G	G/G
NC_008467.2	1855343	T	G/G	G/G	G/G	G/G	G/G	G/G	G/G	G/G	G/G	G/G	G/G	G/G	G/G	G/G	G/G	G/G	G/G	G/G	G/G	./.	G/G	G/G	G/G	G/G	G/G	G/G	G/G	G/G	G/G	G/G	G/G	G/G	G/G	G/G	G/G	G/G	G/G	G/G	G/G	G/G	G/G	G/G	G/G	G/G	G/G	G/G	G/G
NC_008467.2	1864790	G	T/T	T/T	T/T	T/T	T/T	T/T	T/T	T/T	T/T	T/T	T/T	T/T	T/T	T/T	T/T	T/T	./.	T/T	T/T	T/T	T/T	T/T	T/T	T/T	T/T	T/T	T/T	T/T	T/T	T/T	T/T	T/T	./.	T/T	T/T	T/T	./.	T/T	T/T	T/T	T/T	T/T	T/T	T/T	T/T	T/T	T/T
NC_008467.2	1868178	A	G/G	A/G	A/G	A/G	A/G	A/G	A/G	A/G	A/G	A/G	A/G	A/G	A/G	A/G	A/G	A/G	G/G	A/G	G/G	A/A	A/G	A/A	A/A	G/G	A/A	G/G	A/G	A/A	A/A	A/G	A/G	A/G	G/G	G/G	A/A	G/G	A/G	G/G	A/A	./.	A/G	A/G	A/A	A/G	A/A	G/G	A/G
NC_008467.2	1868215	G	C/C	G/C	G/C	G/C	G/C	G/C	G/C	G/C	G/C	G/C	G/C	G/C	G/C	G/C	G/C	G/C	C/C	G/C	C/C	G/G	G/C	G/G	G/G	C/C	G/G	C/C	G/C	G/G	G/G	G/C	G/C	G/C	C/C	C/C	G/G	C/C	G/C	C/C	G/G	./.	G/C	G/C	G/G	G/C	G/G	C/C	G/C
NC_008467.2	1872780	T	T/C	T/C	T/C	T/C	T/C	T/C	T/C	T/C	C/C	C/C	C/C	C/C	C/C	C/C	C/C	C/C	C/C	C/C	C/C	T/C	T/C	T/T	T/C	T/C	T/C	C/C	C/C	T/C	T/C	T/C	C/C	T/C	C/C	C/C	T/C	C/C	C/C	C/C	T/C	./.	C/C	C/C	T/C	./.	T/C	C/C	T/C
NC_008467.2	1914405	C	T/T	T/T	C/T	C/T	C/T	C/T	C/C	C/T	T/T	C/T	C/T	C/T	C/T	C/T	C/C	T/T	T/T	T/T	C/T	C/C	C/T	C/C	C/T	C/T	C/T	T/T	T/T	C/T	C/T	C/C	T/T	C/C	C/T	C/T	C/T	C/T	T/T	T/T	C/T	T/T	T/T	T/T	C/T	./.	T/T	C/T	C/C
NC_008467.2	1914590	C	T/T	T/T	T/T	T/T	T/T	T/T	T/T	T/T	./.	T/T	T/T	T/T	T/T	T/T	T/T	T/T	./.	T/T	T/T	T/T	T/T	./.	T/T	T/T	T/T	./.	T/T	T/T	T/T	T/T	T/T	T/T	T/T	T/T	T/T	T/T	T/T	T/T	T/T	T/T	T/T	T/T	T/T	T/T	T/T	T/T	T/T
NC_008467.2	2043301	A	G/G	G/G	G/G	G/G	G/G	G/G	G/G	G/G	./.	G/G	G/G	G/G	G/G	G/G	G/G	G/G	./.	G/G	G/G	G/G	G/G	./.	G/G	G/G	G/G	G/G	G/G	G/G	G/G	G/G	G/G	G/G	G/G	G/G	G/G	G/G	G/G	G/G	G/G	G/G	G/G	G/G	G/G	G/G	G/G	G/G	G/G
NC_008467.2	2047148	C	C/C	C/T	C/T	C/T	C/T	C/T	C/T	C/T	C/C	C/T	C/T	C/T	C/T	C/T	C/T	C/T	./.	C/C	C/T	C/T	T/T	C/C	C/T	C/T	C/T	C/T	C/C	T/T	C/T	T/T	C/C	T/T	C/C	C/T	C/T	C/T	C/C	C/C	C/C	C/C	C/C	C/C	C/T	C/C	C/T	C/T	T/T
NC_008467.2	2102697	C	C/T	T/T	C/T	C/T	C/T	T/T	C/T	C/T	./.	T/T	T/T	C/T	T/T	C/T	C/C	C/T	C/C	T/T	C/T	C/C	C/C	C/T	C/T	C/T	C/T	C/T	T/T	C/T	T/T	C/C	T/T	C/C	C/C	C/T	C/T	C/T	T/T	T/T	C/T	./.	T/T	T/T	C/T	T/T	C/T	C/T	C/C
NC_008467.2	2122963	A	A/T	A/T	A/T	A/T	A/T	A/T	A/T	A/T	T/T	T/T	T/T	T/T	T/T	T/T	A/T	T/T	T/T	T/T	T/T	A/T	A/T	A/T	A/T	T/T	A/T	T/T	T/T	A/T	A/T	A/T	T/T	A/T	A/T	T/T	A/T	T/T	T/T	T/T	A/T	T/T	T/T	T/T	A/T	T/T	A/T	T/T	A/T
NC_008467.2	2167340	T	G/G	G/G	G/G	G/G	G/G	G/G	G/G	G/G	G/G	G/G	G/G	G/G	G/G	G/G	G/G	G/G	G/G	G/G	G/G	./.	G/G	G/G	G/G	G/G	G/G	G/G	G/G	G/G	G/G	G/G	G/G	./.	G/G	G/G	G/G	G/G	./.	G/G	G/G	./.	G/G	G/G	G/G	G/G	G/G	G/G	G/G
NC_008467.2	2222773	A	T/T	T/T	T/T	T/T	T/T	T/T	T/T	T/T	T/T	T/T	T/T	T/T	T/T	T/T	T/T	T/T	T/T	T/T	T/T	T/T	./.	T/T	T/T	T/T	T/T	T/T	T/T	T/T	T/T	T/T	T/T	T/T	T/T	T/T	T/T	T/T	T/T	T/T	T/T	T/T	T/T	T/T	T/T	T/T	T/T	T/T	T/T
NC_008467.2	2247945	A	A/G	A/G	A/G	A/G	A/G	A/G	A/G	A/G	G/G	G/G	G/G	G/G	G/G	G/G	G/G	G/G	G/G	G/G	G/G	A/G	A/G	A/G	A/G	G/G	A/G	G/G	A/G	A/G	A/G	A/G	G/G	A/G	G/G	G/G	A/G	G/G	G/G	G/G	A/G	G/G	G/G	G/G	A/G	G/G	A/G	G/G	A/G
NC_008467.2	2270676	T	T/T	T/T	T/T	T/T	T/T	T/T	T/T	T/T	T/T	T/T	T/T	T/T	T/T	T/T	T/T	T/T	T/T	T/T	T/T	T/T	T/T	T/T	T/T	T/T	T/T	T/T	T/T	T/T	T/T	T/T	T/T	T/T	T/T	T/T	T/T	T/T	T/T	T/T	T/T	T/T	T/T	T/T	T/T	T/T	T/T	T/T	T/T
NC_008467.2	2270684	A	A/A	A/A	A/A	A/A	A/A	A/A	A/A	A/A	A/A	A/A	A/A	A/A	A/A	A/A	A/A	A/A	A/A	A/A	A/A	A/A	A/A	A/A	A/A	A/A	A/A	A/A	A/A	A/A	A/A	A/A	A/A	A/A	A/A	A/A	A/A	A/A	A/A	A/A	A/A	A/A	A/A	A/A	A/A	A/A	A/A	A/A	A/A
NC_008467.2	2277127	C	A/A	A/A	A/A	A/A	A/A	A/A	A/A	A/A	A/A	A/A	A/A	A/A	A/A	A/A	A/A	A/A	A/A	A/A	A/A	A/A	A/A	A/A	A/A	A/A	A/A	A/A	A/A	A/A	A/A	A/A	A/A	A/A	A/A	A/A	A/A	A/A	A/A	A/A	A/A	A/A	A/A	A/A	A/A	A/A	A/A	A/A	A/A
NC_008467.2	2324898	T	C/C	C/C	C/C	C/C	C/C	C/C	C/C	C/C	T/C	./.	T/C	T/C	T/C	T/C	T/C	T/C	C/C	T/C	C/C	T/C	T/C	T/T	T/C	C/C	T/C	T/C	T/C	T/C	T/C	C/C	T/C	C/C	C/C	C/C	T/C	C/C	./.	C/C	T/C	C/C	T/C	T/C	T/C	T/C	C/C	C/C	C/C
NC_008467.2	2333530	A	C/C	C/C	C/C	C/C	C/C	C/C	C/C	C/C	A/C	./.	A/C	A/C	A/C	A/C	A/C	A/C	C/C	A/C	C/C	./.	C/C	C/C	A/C	C/C	A/C	A/C	A/C	A/C	A/C	C/C	A/C	C/C	C/C	C/C	A/C	C/C	A/A	C/C	A/C	./.	A/C	A/C	A/C	A/C	C/C	C/C	C/C
NC_008467.2	2333735	A	G/G	G/G	G/G	G/G	G/G	G/G	G/G	G/G	G/G	G/G	G/G	G/G	G/G	G/G	G/G	G/G	G/G	G/G	G/G	G/G	G/G	G/G	G/G	G/G	G/G	G/G	G/G	G/G	G/G	G/G	G/G	G/G	G/G	G/G	G/G	G/G	./.	G/G	G/G	G/G	G/G	G/G	G/G	G/G	G/G	G/G	G/G
NC_008467.2	2366908	A	A/G	A/G	A/G	A/G	A/G	A/G	A/G	A/G	G/G	G/G	G/G	G/G	G/G	G/G	G/G	G/G	G/G	A/G	A/G	G/G	G/G	G/G	G/G	A/G	G/G	G/G	G/G	G/G	G/G	G/G	A/G	G/G	A/G	A/G	G/G	A/G	A/G	A/G	G/G	A/G	A/G	A/G	G/G	A/G	G/G	A/G	G/G
NC_008467.2	2402301	T	T/C	T/C	T/C	T/C	T/C	T/C	T/C	T/C	C/C	C/C	C/C	C/C	C/C	C/C	C/C	C/C	C/C	T/C	T/C	C/C	C/C	C/C	C/C	T/C	C/C	T/C	C/C	C/C	C/C	C/C	T/C	C/C	T/C	T/C	C/C	T/C	T/C	T/C	C/C	T/T	T/C	T/C	C/C	T/C	C/C	T/C	C/C
NC_008467.2	2415068	A	A/G	A/G	A/G	A/G	A/G	A/G	A/G	A/G	G/G	G/G	G/G	G/G	G/G	G/G	G/G	G/G	./.	A/G	A/G	G/G	G/G	./.	G/G	A/G	G/G	G/G	G/G	G/G	G/G	G/G	A/G	G/G	G/G	A/G	G/G	A/G	G/G	A/G	G/G	./.	A/G	A/G	G/G	A/G	G/G	A/G	G/G
NC_008467.2	2415120	G	G/A	G/A	G/A	G/A	G/A	G/A	G/A	G/A	G/A	G/A	G/A	G/A	G/A	G/A	G/A	G/A	./.	A/A	G/A	G/A	G/A	./.	G/A	G/A	G/A	G/A	G/A	G/A	G/A	G/G	A/A	G/G	G/G	G/A	G/A	G/A	A/A	G/A	G/A	./.	A/A	A/A	A/A	A/A	G/G	G/A	G/G
NC_008467.2	2428877	G	G/G	G/G	G/G	G/G	G/G	G/G	G/G	G/G	./.	G/G	G/G	G/G	G/G	G/G	G/G	G/G	G/G	G/G	G/G	G/G	G/G	./.	G/G	G/G	G/G	G/G	G/G	G/G	G/G	G/G	G/G	G/G	G/G	G/G	G/G	G/G	G/G	G/G	G/G	./.	G/G	G/G	G/G	G/G	G/G	G/G	G/G
NC_008467.2	2472009	A	C/C	C/C	C/C	C/C	C/C	C/C	C/C	C/C	C/C	C/C	C/C	C/C	C/C	C/C	C/C	C/C	C/C	C/C	C/C	C/C	C/C	C/C	C/C	./.	C/C	C/C	C/C	C/C	C/C	C/C	C/C	C/C	C/C	C/C	C/C	C/C	C/C	C/C	C/C	./.	C/C	C/C	C/C	C/C	C/C	C/C	C/C
NC_008467.2	2473189	T	C/C	C/C	C/C	C/C	C/C	C/C	C/C	C/C	./.	C/C	C/C	C/C	C/C	C/C	C/C	C/C	C/C	C/C	C/C	C/C	C/C	C/C	C/C	C/C	C/C	C/C	C/C	C/C	C/C	C/C	C/C	C/C	C/C	C/C	C/C	C/C	C/C	C/C	C/C	./.	C/C	C/C	C/C	C/C	C/C	C/C	C/C
NC_008467.2	2499427	G	T/T	T/T	T/T	T/T	T/T	T/T	T/T	T/T	T/T	T/T	T/T	T/T	T/T	T/T	T/T	T/T	T/T	T/T	T/T	T/T	T/T	T/T	T/T	T/T	T/T	T/T	T/T	T/T	T/T	T/T	T/T	T/T	T/T	T/T	T/T	T/T	T/T	T/T	T/T	T/T	T/T	T/T	T/T	T/T	T/T	T/T	T/T
NC_008467.2	2768499	T	T/C	T/C	T/C	T/C	T/C	T/C	C/C	T/C	T/T	T/C	T/C	T/C	T/C	T/C	T/C	T/C	T/T	T/C	C/C	T/C	T/C	T/T	T/C	C/C	C/C	C/C	C/C	T/C	C/C	T/C	T/C	T/C	C/C	T/T	T/T	C/C	T/C	T/C	T/C	./.	T/T	T/C	T/C	T/C	T/C	T/C	T/C
NC_008467.2	2798883	A	G/G	G/G	G/G	G/G	G/G	G/G	G/G	G/G	G/G	G/G	G/G	G/G	G/G	G/G	G/G	G/G	G/G	G/G	G/G	./.	G/G	G/G	G/G	./.	G/G	G/G	G/G	G/G	G/G	G/G	G/G	G/G	./.	G/G	G/G	G/G	G/G	G/G	G/G	./.	G/G	G/G	G/G	G/G	G/G	G/G	G/G
NC_008467.2	2809343	T	C/C	C/C	C/C	C/C	C/C	C/C	C/C	C/C	C/C	C/C	C/C	C/C	C/C	C/C	C/C	C/C	./.	C/C	C/C	C/C	C/C	C/C	C/C	C/C	C/C	C/C	C/C	C/C	C/C	C/C	C/C	C/C	./.	C/C	C/C	C/C	C/C	C/C	C/C	C/C	C/C	C/C	C/C	C/C	C/C	C/C	C/C
NC_008467.2	2809359	T	C/C	C/C	C/C	C/C	C/C	C/C	C/C	C/C	C/C	C/C	C/C	C/C	C/C	C/C	C/C	C/C	./.	C/C	C/C	C/C	C/C	C/C	C/C	C/C	C/C	C/C	C/C	C/C	C/C	C/C	C/C	C/C	./.	C/C	C/C	C/C	C/C	C/C	C/C	C/C	C/C	C/C	C/C	C/C	C/C	C/C	C/C
NC_008467.2	2809389	C	T/T	T/T	T/T	T/T	T/T	T/T	T/T	T/T	T/T	T/T	T/T	T/T	T/T	T/T	T/T	T/T	./.	T/T	T/T	T/T	T/T	T/T	T/T	T/T	T/T	T/T	T/T	T/T	T/T	T/T	T/T	T/T	./.	T/T	T/T	T/T	T/T	T/T	T/T	T/T	T/T	T/T	T/T	T/T	T/T	T/T	T/T
NC_008467.2	2849841	T	G/G	G/G	G/G	G/G	G/G	G/G	G/G	G/G	T/T	T/G	T/G	T/G	T/G	T/G	T/G	T/G	T/G	T/G	T/G	./.	G/G	./.	T/G	T/G	T/T	T/T	T/G	T/G	T/G	T/G	T/G	T/G	T/T	T/G	T/G	T/G	./.	./.	T/T	G/G	T/G	T/G	G/G	T/G	T/G	T/G	T/T
NC_008467.2	2850772	G	C/C	C/C	C/C	C/C	C/C	C/C	C/C	C/C	C/C	G/C	G/C	C/C	G/C	G/C	G/C	G/C	C/C	C/C	C/C	C/C	C/C	C/C	C/C	G/C	G/C	C/C	G/C	G/C	C/C	G/C	C/C	C/C	G/C	C/C	C/C	G/C	G/C	C/C	G/C	C/C	C/C	C/C	C/C	G/C	G/C	G/C	G/C
NC_008467.2	2850791	T	C/C	C/C	C/C	C/C	C/C	C/C	C/C	C/C	C/C	T/C	T/C	T/C	T/C	T/C	T/C	T/C	C/C	C/C	T/C	C/C	C/C	C/C	C/C	T/C	T/C	C/C	T/C	T/C	C/C	T/C	C/C	C/C	T/C	C/C	C/C	T/C	T/T	C/C	T/C	C/C	C/C	C/C	C/C	T/C	T/C	T/C	T/C
NC_008467.2	2861704	C	C/G	C/G	C/G	C/G	C/G	C/G	C/G	C/G	./.	G/G	G/G	G/G	G/G	G/G	G/G	G/G	G/G	C/G	C/G	C/G	C/G	G/G	C/G	C/G	C/G	C/G	C/G	G/G	C/G	C/G	C/G	G/G	C/G	G/G	G/G	C/G	G/G	C/G	G/G	G/G	G/G	C/G	C/G	G/G	G/G	G/G	C/G
NC_008467.2	2877743	G	G/G	G/G	G/G	G/G	G/G	G/G	G/G	G/G	./.	./.	G/G	G/G	G/G	G/G	G/G	G/G	G/G	G/G	G/G	G/G	G/G	G/G	G/G	G/G	G/G	G/G	G/G	G/G	G/G	G/G	G/G	G/G	./.	G/G	G/G	G/G	./.	G/G	G/G	./.	G/G	G/G	G/G	G/G	G/G	G/G	G/G
NC_008467.2	2877801	T	T/T	T/T	T/T	T/T	T/T	T/T	T/T	T/T	./.	./.	T/T	T/T	T/T	T/T	T/T	T/T	T/T	T/T	T/T	T/T	T/T	T/T	T/T	T/T	T/T	T/T	T/T	T/T	T/T	T/T	T/T	T/T	./.	T/T	T/T	T/T	./.	T/T	T/T	./.	T/T	T/T	T/T	T/T	T/T	T/T	T/T
NC_008467.2	2913513	G	A/A	A/A	A/A	A/A	A/A	A/A	A/A	A/A	A/A	A/A	A/A	A/A	A/A	A/A	A/A	A/A	A/A	A/A	A/A	A/A	A/A	A/A	A/A	A/A	A/A	A/A	A/A	A/A	A/A	A/A	A/A	A/A	A/A	G/A	A/A	A/A	A/A	A/A	A/A	./.	A/A	A/A	A/A	A/A	A/A	A/A	A/A
NC_008467.2	2959690	G	A/A	A/A	A/A	A/A	A/A	A/A	A/A	A/A	A/A	A/A	A/A	A/A	A/A	A/A	A/A	A/A	A/A	A/A	A/A	A/A	./.	./.	A/A	A/A	A/A	A/A	A/A	A/A	A/A	A/A	A/A	A/A	A/A	A/A	A/A	A/A	A/A	A/A	A/A	./.	A/A	A/A	A/A	A/A	A/A	A/A	A/A
NC_008467.2	3065634	G	A/A	A/A	A/A	A/A	A/A	A/A	A/A	A/A	A/A	./.	A/A	A/A	A/A	A/A	A/A	A/A	A/A	A/A	A/A	A/A	A/A	A/A	A/A	A/A	A/A	A/A	A/A	A/A	A/A	A/A	A/A	A/A	A/A	A/A	A/A	A/A	A/A	A/A	A/A	A/A	A/A	A/A	A/A	A/A	A/A	A/A	A/A
NC_008467.2	3092610	T	C/C	C/C	C/C	C/C	C/C	C/C	C/C	C/C	C/C	C/C	C/C	C/C	C/C	C/C	C/C	C/C	C/C	C/C	C/C	C/C	C/C	./.	C/C	C/C	C/C	C/C	C/C	C/C	C/C	C/C	C/C	C/C	C/C	C/C	C/C	C/C	C/C	C/C	C/C	C/C	C/C	C/C	C/C	C/C	C/C	C/C	C/C
NC_008467.2	3104158	T	C/C	C/C	C/C	C/C	C/C	C/C	C/C	C/C	T/C	C/C	T/C	T/C	T/C	T/C	T/C	T/T	./.	T/C	T/C	C/C	C/C	C/C	C/C	C/C	C/C	T/C	C/C	C/C	T/C	T/C	T/C	C/C	C/C	T/C	T/C	C/C	C/C	T/C	C/C	./.	C/C	C/C	T/C	C/C	C/C	T/C	C/C
NC_008467.2	3108776	A	A/A	A/A	A/A	A/A	A/A	A/A	A/A	A/A	./.	A/A	A/A	A/A	A/A	A/A	A/A	A/A	A/A	A/A	A/A	A/A	A/A	A/A	A/A	A/A	A/A	A/A	A/A	A/A	A/A	A/A	A/A	A/A	A/A	A/A	A/A	A/A	A/A	A/A	A/A	A/A	A/A	A/A	A/A	./.	A/A	A/A	A/A
NC_008467.2	3127951	T	T/T	T/T	T/T	T/T	T/T	T/T	T/T	T/T	T/T	T/T	T/T	T/T	T/T	T/T	T/T	T/T	./.	T/T	T/T	T/T	./.	T/T	T/T	T/T	T/T	T/T	T/T	T/T	T/T	T/T	T/T	T/T	T/T	T/T	T/T	T/T	T/T	T/T	T/T	T/T	T/T	T/T	T/T	T/T	T/T	T/T	T/T
NC_008467.2	3147407	C	T/T	T/T	T/T	T/T	T/T	T/T	T/T	T/T	T/T	T/T	T/T	T/T	T/T	T/T	T/T	T/T	T/T	T/T	T/T	T/T	T/T	T/T	T/T	T/T	T/T	T/T	T/T	T/T	T/T	T/T	T/T	T/T	T/T	T/T	T/T	T/T	T/T	T/T	T/T	./.	T/T	T/T	T/T	T/T	T/T	T/T	T/T
NC_008467.2	3252587	G	T/T	T/T	T/T	T/T	T/T	T/T	T/T	T/T	T/T	T/T	T/T	T/T	T/T	T/T	T/T	T/T	T/T	T/T	T/T	T/T	T/T	G/T	T/T	T/T	T/T	T/T	T/T	T/T	T/T	T/T	T/T	T/T	T/T	T/T	T/T	T/T	T/T	T/T	T/T	T/T	T/T	T/T	T/T	T/T	T/T	T/T	T/T
NC_008467.2	3267743	G	A/A	A/A	A/A	A/A	A/A	A/A	A/A	A/A	A/A	A/A	A/A	A/A	A/A	A/A	A/A	A/A	A/A	A/A	A/A	A/A	A/A	A/A	A/A	A/A	A/A	A/A	A/A	A/A	A/A	A/A	A/A	A/A	A/A	A/A	A/A	A/A	A/A	A/A	A/A	A/A	A/A	A/A	A/A	A/A	A/A	A/A	A/A
NC_008467.2	3279641	T	C/C	C/C	C/C	C/C	C/C	C/C	C/C	C/C	C/C	C/C	C/C	C/C	C/C	C/C	C/C	C/C	./.	C/C	C/C	C/C	C/C	C/C	C/C	C/C	C/C	C/C	C/C	C/C	C/C	C/C	C/C	C/C	C/C	C/C	C/C	C/C	C/C	C/C	C/C	C/C	C/C	C/C	C/C	C/C	C/C	C/C	C/C
NC_008467.2	3279682	T	C/C	C/C	C/C	C/C	C/C	C/C	C/C	C/C	C/C	T/T	T/C	T/C	T/C	T/C	T/T	T/C	./.	T/C	T/C	C/C	C/C	C/C	C/C	C/C	C/C	T/T	C/C	C/C	T/C	T/C	T/C	C/C	C/C	T/C	T/C	C/C	C/C	T/C	C/C	C/C	C/C	T/C	T/C	C/C	C/C	T/C	C/C
NC_008467.2	3356252	C	A/A	A/A	A/A	A/A	A/A	A/A	A/A	A/A	A/A	A/A	A/A	A/A	A/A	A/A	A/A	A/A	A/A	A/A	A/A	A/A	A/A	A/A	A/A	A/A	A/A	A/A	A/A	A/A	A/A	A/A	A/A	A/A	A/A	A/A	A/A	A/A	./.	A/A	A/A	A/A	A/A	A/A	A/A	A/A	A/A	A/A	A/A
NC_008467.2	3356254	G	A/A	A/A	A/A	A/A	A/A	A/A	A/A	A/A	A/A	A/A	A/A	A/A	A/A	A/A	A/A	A/A	A/A	A/A	A/A	A/A	A/A	A/A	A/A	A/A	A/A	A/A	A/A	A/A	A/A	A/A	A/A	A/A	A/A	A/A	A/A	A/A	./.	A/A	A/A	A/A	A/A	A/A	A/A	A/A	A/A	A/A	A/A
NC_008467.2	3405180	G	A/A	A/A	A/A	A/A	A/A	A/A	A/A	A/A	./.	./.	A/A	A/A	A/A	A/A	A/A	A/A	A/A	A/A	A/A	A/A	A/A	A/A	A/A	A/A	A/A	./.	A/A	A/A	A/A	A/A	A/A	A/A	A/A	A/A	A/A	A/A	A/A	A/A	A/A	./.	A/A	A/A	A/A	A/A	A/A	A/A	A/A
NC_008467.2	3413896	T	T/C	T/C	T/C	T/C	T/C	T/C	T/C	T/C	C/C	C/C	C/C	C/C	C/C	C/C	C/C	C/C	T/C	C/C	C/C	C/C	T/C	T/C	C/C	C/C	C/C	C/C	C/C	T/C	C/C	C/C	T/C	T/C	T/C	T/C	T/C	T/C	T/C	T/C	T/C	C/C	C/C	C/C	T/C	C/C	T/C	T/C	C/C
NC_008467.2	3472472	A	T/T	T/T	T/T	T/T	T/T	T/T	T/T	T/T	A/T	A/T	A/T	A/T	A/T	A/T	A/T	A/T	T/T	A/T	A/T	A/T	A/T	T/T	T/T	T/T	T/T	T/T	T/T	A/T	A/T	A/T	A/T	T/T	T/T	A/T	A/T	T/T	A/T	A/T	T/T	./.	A/T	A/T	A/T	A/T	A/T	T/T	T/T
NC_008467.2	3478915	A	./.	A/A	A/T	A/T	A/T	A/T	A/T	A/T	T/T	T/T	T/T	T/T	T/T	T/T	T/T	T/T	T/T	A/T	A/T	T/T	T/T	T/T	./.	A/T	A/T	A/T	A/T	T/T	T/T	T/T	T/T	T/T	T/T	T/T	T/T	T/T	./.	A/T	T/T	A/A	A/T	A/T	T/T	T/T	T/T	T/T	A/T
NC_008467.2	3478939	A	./.	G/G	G/G	G/G	G/G	G/G	G/G	G/G	A/A	A/A	A/G	A/G	A/G	A/G	A/G	A/G	G/G	A/G	A/G	G/G	G/G	G/G	./.	G/G	G/G	G/G	G/G	G/G	A/A	A/A	A/G	G/G	G/G	A/G	A/G	G/G	./.	A/G	G/G	G/G	A/G	A/G	A/G	G/G	G/G	G/G	G/G
NC_008467.2	3508654	A	T/T	T/T	T/T	T/T	T/T	T/T	T/T	T/T	T/T	T/T	T/T	T/T	T/T	T/T	T/T	T/T	T/T	T/T	T/T	T/T	T/T	T/T	T/T	T/T	T/T	T/T	T/T	T/T	T/T	T/T	T/T	T/T	T/T	T/T	T/T	T/T	T/T	T/T	T/T	./.	T/T	T/T	T/T	T/T	T/T	T/T	T/T
NC_008467.2	3537771	T	C/C	C/C	C/C	C/C	C/C	C/C	C/C	C/C	./.	C/C	C/C	C/C	C/C	C/C	C/C	C/C	C/C	C/C	C/C	C/C	C/C	C/C	T/C	C/C	C/C	C/C	C/C	C/C	C/C	C/C	C/C	C/C	C/C	C/C	C/C	C/C	C/C	C/C	C/C	C/C	C/C	C/C	C/C	C/C	C/C	C/C	C/C
NC_008467.2	3567988	A	C/C	C/C	C/C	C/C	C/C	C/C	C/C	C/C	C/C	C/C	A/C	A/C	A/C	A/C	A/C	C/C	C/C	C/C	C/C	A/C	A/C	A/C	A/C	A/C	A/C	C/C	A/C	A/C	C/C	C/C	C/C	A/C	A/C	C/C	C/C	A/C	A/C	C/C	A/C	./.	C/C	C/C	C/C	A/C	A/C	A/C	A/C
NC_008467.2	3568092	T	./.	A/A	A/A	A/A	./.	A/A	./.	./.	./.	A/A	T/A	T/A	T/A	T/A	T/A	T/A	A/A	A/A	A/A	A/A	T/A	./.	T/A	T/A	T/A	A/A	T/A	A/A	A/A	A/A	A/A	T/A	T/A	A/A	A/A	T/A	T/A	A/A	T/A	A/A	A/A	A/A	A/A	T/A	T/A	T/A	T/A
NC_008467.2	3568124	T	./.	A/A	A/A	A/A	./.	A/A	./.	./.	./.	A/A	T/A	T/A	T/A	T/A	T/A	T/A	A/A	A/A	A/A	A/A	T/A	./.	T/A	T/A	T/A	A/A	T/A	A/A	A/A	A/A	A/A	T/A	T/A	A/A	A/A	T/A	T/A	A/A	T/A	A/A	A/A	A/A	A/A	T/A	T/A	T/A	T/A
NC_008467.2	3568135	T	./.	G/G	G/G	G/G	./.	G/G	./.	./.	./.	G/G	T/G	T/G	T/G	T/G	T/G	T/G	G/G	G/G	G/G	G/G	T/G	./.	T/G	T/G	T/G	G/G	T/G	G/G	G/G	G/G	G/G	T/G	T/G	G/G	G/G	T/G	T/G	G/G	T/G	G/G	G/G	G/G	G/G	T/G	T/G	T/G	T/G
NC_008467.2	3577614	T	T/C	T/C	T/C	T/C	T/C	T/C	T/C	T/C	C/C	C/C	C/C	C/C	C/C	C/C	C/C	C/C	C/C	T/C	T/C	T/C	C/C	C/C	T/C	T/C	T/C	T/C	T/C	C/C	T/C	T/C	C/C	C/C	C/C	C/C	C/C	C/C	C/C	T/C	C/C	T/C	T/C	T/C	C/C	C/C	C/C	C/C	T/C
NC_008467.2	3590540	A	C/C	C/C	C/C	C/C	C/C	C/C	C/C	C/C	A/C	C/C	A/C	A/C	A/C	A/C	A/C	A/C	C/C	C/C	C/C	A/C	A/C	A/A	A/C	A/C	A/C	C/C	A/C	A/C	C/C	C/C	C/C	A/C	A/C	C/C	C/C	A/C	A/C	C/C	A/C	C/C	C/C	C/C	C/C	A/C	A/C	A/C	A/C
NC_008467.2	3590580	A	G/G	G/G	G/G	G/G	G/G	G/G	G/G	G/G	G/G	G/G	G/G	G/G	G/G	G/G	G/G	G/G	G/G	G/G	G/G	G/G	G/G	G/G	G/G	G/G	G/G	G/G	G/G	G/G	G/G	G/G	G/G	G/G	G/G	G/G	G/G	G/G	G/G	G/G	G/G	G/G	G/G	G/G	G/G	G/G	G/G	G/G	G/G
NC_008467.2	3592415	T	T/C	C/C	T/C	T/C	T/C	T/C	T/C	T/C	T/C	C/C	T/C	T/C	T/C	T/C	T/C	T/T	C/C	T/C	T/C	T/T	T/C	T/C	T/T	T/T	T/T	T/C	T/T	C/C	T/C	T/C	C/C	T/C	T/C	C/C	C/C	T/C	T/T	T/C	T/C	./.	T/C	T/C	C/C	T/C	T/C	T/C	T/T
NC_008467.2	3651790	A	G/G	G/G	G/G	G/G	G/G	G/G	G/G	G/G	G/G	G/G	G/G	G/G	G/G	G/G	G/G	G/G	G/G	G/G	G/G	G/G	G/G	G/G	G/G	G/G	G/G	G/G	G/G	G/G	G/G	G/G	G/G	G/G	G/G	G/G	G/G	G/G	G/G	G/G	G/G	./.	G/G	G/G	G/G	G/G	G/G	G/G	G/G
NC_008467.2	3651839	C	C/T	C/T	C/T	C/T	C/T	C/T	C/T	C/T	T/T	C/C	C/T	C/T	C/T	C/T	C/T	C/T	C/T	T/T	T/T	C/T	C/C	C/C	C/T	C/T	C/T	T/T	C/T	C/C	T/T	T/T	C/T	C/C	C/C	C/T	C/T	C/C	C/C	C/T	C/C	./.	T/T	T/T	T/T	C/C	C/C	C/C	C/T
NC_008467.2	3652647	A	C/C	C/C	C/C	C/C	C/C	C/C	C/C	C/C	C/C	C/C	C/C	C/C	C/C	C/C	C/C	C/C	C/C	C/C	C/C	C/C	C/C	C/C	C/C	C/C	C/C	C/C	C/C	C/C	C/C	C/C	C/C	C/C	C/C	C/C	C/C	C/C	C/C	C/C	C/C	C/C	C/C	C/C	C/C	C/C	C/C	C/C	C/C
NC_008467.2	3652663	C	C/G	C/G	C/G	C/G	C/G	C/G	C/G	C/G	G/G	C/G	C/G	C/G	C/G	C/G	C/G	C/G	C/G	G/G	G/G	C/C	C/C	C/C	C/G	C/G	C/G	G/G	C/G	C/C	C/G	G/G	C/G	C/C	C/C	C/G	C/G	C/C	C/C	C/G	C/C	G/G	G/G	G/G	G/G	C/C	C/C	C/C	C/G
NC_008467.2	3652691	A	A/C	A/C	A/C	A/C	A/C	A/C	A/C	A/C	C/C	A/C	A/C	A/C	A/C	A/C	A/C	A/C	A/A	C/C	C/C	A/A	A/A	A/A	A/C	A/C	A/C	C/C	A/C	A/A	A/C	C/C	A/C	A/A	A/A	A/C	A/C	A/A	A/A	A/C	A/A	C/C	C/C	C/C	C/C	A/A	A/A	A/A	A/C
NC_008467.2	3678957	T	T/C	C/C	T/C	T/C	T/C	T/C	T/C	T/C	./.	C/C	C/C	C/C	C/C	C/C	C/C	C/C	C/C	T/C	T/C	T/C	C/C	C/C	T/C	T/C	T/C	C/C	T/C	C/C	T/C	T/C	C/C	C/C	C/C	C/C	C/C	C/C	C/C	C/C	C/C	./.	T/C	T/C	T/C	C/C	./.	C/C	T/C
NC_008467.2	3683045	C	A/A	A/A	A/A	A/A	A/A	A/A	A/A	A/A	./.	./.	A/A	A/A	A/A	A/A	A/A	A/A	A/A	A/A	A/A	A/A	A/A	A/A	A/A	A/A	A/A	A/A	A/A	A/A	A/A	A/A	A/A	A/A	A/A	A/A	A/A	A/A	A/A	A/A	A/A	./.	A/A	A/A	A/A	A/A	A/A	A/A	A/A
NC_008467.2	3693293	C	T/T	T/T	T/T	T/T	T/T	T/T	T/T	T/T	T/T	T/T	T/T	T/T	T/T	T/T	T/T	T/T	T/T	T/T	T/T	T/T	T/T	T/T	T/T	T/T	T/T	T/T	T/T	T/T	T/T	T/T	T/T	T/T	T/T	C/T	T/T	T/T	T/T	T/T	T/T	T/T	T/T	T/T	T/T	T/T	T/T	T/T	T/T
NC_008467.2	3757404	A	A/G	A/G	A/G	A/G	A/G	A/G	A/G	A/G	./.	G/G	G/G	A/G	G/G	G/G	G/G	G/G	G/G	A/G	A/G	A/G	G/G	G/G	A/G	A/G	A/G	G/G	A/G	G/G	A/G	A/G	G/G	G/G	G/G	G/G	G/G	G/G	G/G	A/G	G/G	A/A	A/G	A/G	A/G	G/G	G/G	G/G	A/G
NC_008467.2	3757423	C	G/G	G/G	G/G	G/G	G/G	G/G	G/G	G/G	./.	C/C	C/C	C/G	C/C	C/C	C/C	C/C	C/G	C/G	C/G	C/G	C/G	C/C	C/G	C/G	C/G	C/C	C/G	C/G	C/G	C/G	C/G	C/G	C/C	C/G	C/G	C/G	G/G	G/G	C/G	G/G	C/G	C/G	C/G	C/G	C/G	C/G	C/G
NC_008467.2	3757429	T	G/G	G/G	G/G	G/G	G/G	G/G	G/G	G/G	./.	G/G	G/G	G/G	G/G	G/G	G/G	G/G	G/G	G/G	G/G	G/G	G/G	G/G	G/G	G/G	G/G	G/G	G/G	G/G	G/G	G/G	G/G	G/G	G/G	G/G	G/G	G/G	G/G	G/G	G/G	G/G	G/G	G/G	G/G	G/G	G/G	G/G	G/G
NC_008467.2	3772650	A	A/A	A/A	A/A	A/A	A/A	A/A	A/A	A/A	A/A	A/A	A/A	A/A	A/A	A/A	A/A	A/A	A/A	A/A	A/A	A/A	A/A	A/A	A/A	A/A	A/A	A/A	A/A	A/A	A/A	A/A	A/A	A/A	A/A	A/A	A/A	A/A	A/A	A/A	A/A	A/A	A/A	A/A	A/A	A/A	A/A	A/A	A/A
NC_008467.2	3772664	C	G/G	G/G	G/G	G/G	G/G	G/G	G/G	G/G	G/G	G/G	G/G	G/G	G/G	G/G	G/G	G/G	G/G	G/G	G/G	G/G	G/G	G/G	G/G	G/G	G/G	G/G	G/G	G/G	G/G	G/G	G/G	G/G	G/G	G/G	G/G	G/G	G/G	G/G	G/G	G/G	G/G	G/G	G/G	G/G	G/G	G/G	G/G
NC_008467.2	3774614	A	T/T	T/T	T/T	T/T	T/T	T/T	T/T	T/T	./.	T/T	T/T	T/T	T/T	T/T	./.	T/T	T/T	T/T	T/T	T/T	T/T	T/T	T/T	T/T	T/T	T/T	T/T	T/T	T/T	T/T	T/T	T/T	T/T	T/T	T/T	T/T	T/T	T/T	T/T	T/T	T/T	T/T	T/T	T/T	T/T	T/T	T/T
NC_008467.2	3774646	G	T/T	T/T	T/T	T/T	T/T	T/T	T/T	T/T	./.	T/T	T/T	T/T	T/T	T/T	T/T	T/T	T/T	T/T	T/T	T/T	T/T	T/T	T/T	T/T	T/T	T/T	T/T	T/T	T/T	T/T	T/T	T/T	T/T	T/T	T/T	T/T	T/T	T/T	T/T	T/T	T/T	T/T	T/T	T/T	T/T	T/T	T/T
NC_008467.2	3774704	G	A/A	A/A	A/A	A/A	A/A	A/A	A/A	A/A	./.	A/A	A/A	A/A	A/A	A/A	A/A	A/A	A/A	A/A	A/A	A/A	A/A	A/A	A/A	A/A	A/A	A/A	A/A	A/A	A/A	A/A	A/A	A/A	A/A	A/A	A/A	A/A	A/A	A/A	A/A	A/A	A/A	A/A	A/A	A/A	A/A	A/A	A/A
NC_008467.2	3780555	C	T/T	T/T	T/T	T/T	T/T	T/T	T/T	T/T	C/C	C/T	C/T	C/T	C/T	C/T	C/T	C/T	T/T	C/T	C/T	T/T	T/T	T/T	T/T	T/T	T/T	T/T	T/T	T/T	C/T	C/T	C/T	T/T	T/T	C/T	C/T	T/T	T/T	C/T	T/T	./.	C/T	C/T	C/T	T/T	T/T	T/T	T/T
NC_008467.2	3788144	A	A/A	A/A	A/A	A/A	A/A	A/A	A/A	A/A	A/A	A/A	A/A	A/A	A/A	A/A	A/A	A/A	./.	A/A	A/A	A/A	A/A	A/A	A/A	A/A	A/A	A/A	A/A	A/A	A/A	A/A	A/A	A/A	A/A	A/A	A/A	A/A	A/A	A/A	A/A	./.	A/A	A/A	A/A	A/A	A/A	A/A	A/A
NC_008467.2	3788154	G	G/G	G/G	G/G	G/G	G/G	G/G	G/G	G/G	G/G	G/G	G/G	G/G	G/G	G/G	G/G	G/G	./.	G/G	G/G	G/G	G/G	G/G	G/G	G/G	G/G	G/G	G/G	G/G	G/G	G/G	G/G	G/G	G/G	G/G	G/G	G/G	G/G	G/G	G/G	./.	G/G	G/G	G/G	G/G	G/G	G/G	G/G
NC_008467.2	3788160	T	T/T	T/T	T/T	T/T	T/T	T/T	T/T	T/T	T/T	T/T	T/T	T/T	T/T	T/T	T/T	T/T	./.	T/T	T/T	T/T	T/T	T/T	T/T	T/T	T/T	T/T	T/T	T/T	T/T	T/T	T/T	T/T	T/T	T/T	T/T	T/T	T/T	T/T	T/T	./.	T/T	T/T	T/T	T/T	T/T	T/T	T/T
NC_008467.2	3788241	A	A/A	A/A	A/A	A/A	A/A	A/A	A/A	A/A	A/A	A/A	A/A	A/A	A/A	A/A	A/A	A/A	./.	A/A	A/A	A/A	A/A	A/A	A/A	A/A	A/A	A/A	A/A	A/A	A/A	A/A	A/A	A/A	A/A	A/A	A/A	A/A	A/A	A/A	A/A	./.	A/A	A/A	A/A	A/A	A/A	A/A	A/A
NC_008467.2	3788254	T	T/T	T/T	T/T	T/T	T/T	T/T	T/T	T/T	T/T	T/T	T/T	T/T	T/T	T/T	T/T	T/T	./.	T/T	T/T	T/T	T/T	T/T	T/T	T/T	T/T	T/T	T/T	T/T	T/T	T/T	T/T	T/T	T/T	T/T	T/T	T/T	T/T	T/T	T/T	./.	T/T	T/T	T/T	T/T	T/T	T/T	T/T
NC_008467.2	3805199	T	T/A	T/A	T/A	T/A	T/A	T/A	T/A	T/A	T/A	T/A	T/A	T/A	T/A	T/A	T/A	T/A	T/A	T/A	T/A	A/A	T/A	A/A	T/A	T/A	T/A	T/A	T/A	T/A	T/A	T/A	T/A	T/A	T/A	T/A	T/A	T/A	T/A	A/A	T/A	T/A	T/A	T/A	T/A	A/A	T/A	T/A	T/A
NC_008467.2	3816505	C	T/T	T/T	T/T	T/T	T/T	T/T	T/T	T/T	T/T	T/T	T/T	T/T	T/T	T/T	T/T	T/T	T/T	T/T	T/T	T/T	T/T	T/T	T/T	T/T	T/T	T/T	T/T	T/T	T/T	T/T	T/T	T/T	T/T	T/T	T/T	T/T	T/T	T/T	T/T	T/T	T/T	T/T	T/T	T/T	T/T	T/T	T/T
NC_008467.2	3820222	A	T/T	T/T	T/T	T/T	T/T	T/T	T/T	T/T	./.	T/T	T/T	T/T	T/T	T/T	T/T	T/T	T/T	T/T	T/T	./.	T/T	T/T	T/T	T/T	T/T	T/T	T/T	T/T	T/T	T/T	T/T	T/T	T/T	A/T	T/T	T/T	T/T	T/T	T/T	T/T	T/T	T/T	T/T	./.	T/T	T/T	T/T
NC_008467.2	3855273	T	C/C	C/C	C/C	C/C	C/C	C/C	C/C	C/C	C/C	C/C	C/C	C/C	C/C	C/C	C/C	C/C	C/C	C/C	C/C	C/C	C/C	C/C	C/C	C/C	C/C	C/C	C/C	C/C	C/C	C/C	C/C	C/C	C/C	C/C	C/C	C/C	C/C	C/C	C/C	./.	C/C	C/C	C/C	C/C	C/C	C/C	C/C
NC_008467.2	3872212	G	G/A	G/A	G/A	G/A	G/A	G/A	G/A	G/A	A/A	A/A	A/A	A/A	A/A	A/A	A/A	A/A	A/A	G/A	G/A	G/A	A/A	A/A	G/A	G/A	G/A	A/A	G/A	A/A	G/A	G/A	A/A	A/A	A/A	A/A	A/A	A/A	A/A	G/A	A/A	G/A	G/A	G/A	G/A	A/A	A/A	A/A	G/A
NC_008467.2	3878105	G	T/T	T/T	T/T	T/T	T/T	./.	T/T	T/T	T/T	T/T	T/T	./.	T/T	T/T	T/T	T/T	./.	T/T	T/T	T/T	T/T	T/T	T/T	T/T	T/T	T/T	T/T	T/T	T/T	T/T	T/T	T/T	T/T	T/T	T/T	T/T	T/T	T/T	T/T	T/T	T/T	T/T	T/T	T/T	T/T	T/T	T/T
NC_008467.2	3878108	G	T/T	T/T	T/T	T/T	T/T	./.	T/T	T/T	T/T	T/T	T/T	./.	T/T	T/T	T/T	T/T	./.	T/T	T/T	T/T	T/T	T/T	T/T	T/T	T/T	T/T	T/T	T/T	T/T	T/T	T/T	T/T	T/T	T/T	T/T	T/T	T/T	T/T	T/T	T/T	T/T	T/T	T/T	T/T	T/T	T/T	T/T
NC_008467.2	3899286	G	A/A	A/A	A/A	A/A	A/A	A/A	A/A	A/A	A/A	A/A	A/A	A/A	A/A	A/A	A/A	A/A	A/A	A/A	A/A	A/A	A/A	A/A	A/A	A/A	A/A	A/A	A/A	A/A	A/A	A/A	A/A	A/A	A/A	A/A	A/A	A/A	A/A	A/A	A/A	A/A	A/A	A/A	A/A	A/A	A/A	A/A	A/A
NC_008467.2	3899307	A	G/G	G/G	G/G	G/G	G/G	G/G	G/G	G/G	G/G	G/G	G/G	G/G	G/G	G/G	G/G	G/G	G/G	G/G	G/G	G/G	G/G	G/G	G/G	G/G	G/G	G/G	G/G	G/G	G/G	G/G	G/G	G/G	G/G	G/G	G/G	G/G	G/G	G/G	G/G	G/G	G/G	G/G	G/G	G/G	G/G	G/G	G/G
NC_008467.2	3923792	T	C/C	C/C	C/C	C/C	C/C	C/C	C/C	C/C	C/C	C/C	C/C	C/C	C/C	C/C	C/C	C/C	C/C	C/C	C/C	C/C	C/C	C/C	C/C	C/C	C/C	C/C	C/C	C/C	C/C	C/C	C/C	C/C	C/C	C/C	C/C	C/C	C/C	C/C	C/C	C/C	C/C	C/C	C/C	C/C	C/C	C/C	C/C
NC_008467.2	3942828	G	A/A	A/C	A/C	A/C	A/C	A/C	A/C	A/C	A/A	A/C	A/C	A/C	A/C	A/C	A/C	A/C	A/C	A/A	A/A	A/A	C/C	./.	A/A	A/C	A/C	A/C	A/C	C/C	A/A	A/A	A/C	C/C	C/C	A/C	A/C	C/C	C/C	A/C	C/C	A/A	A/A	A/A	A/A	C/C	C/C	C/C	A/C
NC_008467.2	3953569	G	A/A	A/A	A/A	A/A	A/A	A/A	A/A	A/A	A/A	A/A	A/A	A/A	A/A	A/A	A/A	A/A	A/A	A/A	A/A	A/A	A/A	A/A	A/A	A/A	A/A	A/A	A/A	A/A	A/A	A/A	A/A	A/A	A/A	A/A	A/A	A/A	A/A	A/A	A/A	A/A	A/A	A/A	A/A	A/A	A/A	A/A	A/A
NC_008467.2	3953613	A	G/G	G/G	G/G	G/G	G/G	G/G	G/G	G/G	G/G	G/G	G/G	G/G	G/G	G/G	G/G	G/G	G/G	G/G	G/G	G/G	G/G	G/G	G/G	G/G	G/G	G/G	G/G	G/G	G/G	G/G	G/G	G/G	G/G	G/G	G/G	G/G	G/G	G/G	G/G	G/G	G/G	G/G	G/G	G/G	G/G	G/G	G/G
NC_008467.2	3953695	A	G/G	G/G	G/G	G/G	G/G	G/G	G/G	G/G	G/G	G/G	G/G	G/G	G/G	G/G	G/G	G/G	G/G	G/G	G/G	G/G	G/G	G/G	G/G	G/G	G/G	G/G	G/G	G/G	G/G	G/G	G/G	G/G	G/G	G/G	G/G	G/G	G/G	G/G	G/G	G/G	G/G	G/G	G/G	G/G	G/G	G/G	G/G
NC_008467.2	4026665	C	T/T	T/T	T/T	T/T	T/T	T/T	T/T	T/T	T/T	T/T	T/T	T/T	T/T	T/T	T/T	T/T	T/T	T/T	T/T	T/T	T/T	T/T	T/T	T/T	T/T	T/T	T/T	T/T	T/T	T/T	T/T	T/T	T/T	T/T	T/T	T/T	T/T	T/T	T/T	T/T	T/T	T/T	T/T	T/T	T/T	T/T	T/T
NC_008467.2	4075268	T	T/T	T/T	T/T	T/T	T/T	T/T	T/T	T/T	./.	T/T	T/T	T/T	T/T	T/T	T/T	T/T	T/T	T/T	T/T	T/T	T/T	T/T	T/T	T/T	T/T	T/T	T/T	T/T	T/T	T/T	T/T	T/T	T/T	T/T	T/T	T/T	T/T	T/T	T/T	./.	T/T	T/T	./.	T/T	T/T	T/T	T/T
NC_008467.2	4075291	C	T/T	T/T	T/T	T/T	T/T	T/T	T/T	C/T	./.	T/T	T/T	T/T	T/T	T/T	T/T	T/T	T/T	T/T	T/T	T/T	T/T	T/T	T/T	C/T	T/T	T/T	T/T	T/T	T/T	T/T	T/T	T/T	T/T	T/T	T/T	C/T	T/T	T/T	T/T	./.	C/T	T/T	./.	T/T	T/T	T/T	T/T
NC_008467.2	4126688	T	A/A	A/A	A/A	A/A	A/A	A/A	A/A	A/A	A/A	A/A	A/A	A/A	A/A	A/A	./.	A/A	A/A	A/A	A/A	A/A	A/A	A/A	A/A	A/A	A/A	A/A	A/A	A/A	A/A	A/A	A/A	A/A	A/A	A/A	A/A	A/A	./.	A/A	A/A	A/A	A/A	A/A	A/A	A/A	A/A	A/A	A/A
NC_008467.2	4145161	T	C/C	C/C	C/C	C/C	C/C	C/C	C/C	C/C	C/C	C/C	C/C	C/C	C/C	C/C	./.	C/C	C/C	C/C	C/C	C/C	C/C	C/C	C/C	C/C	C/C	C/C	C/C	C/C	C/C	C/C	C/C	C/C	C/C	C/C	C/C	C/C	./.	C/C	C/C	./.	C/C	C/C	C/C	C/C	C/C	C/C	C/C
NC_008467.2	4152930	A	C/C	C/C	C/C	C/C	C/C	C/C	C/C	C/C	./.	A/A	A/C	A/C	A/C	A/C	A/C	A/C	C/C	A/C	C/C	C/C	A/C	C/C	C/C	A/C	A/C	C/C	A/C	A/C	C/C	C/C	C/C	A/C	A/C	C/C	C/C	A/C	A/C	C/C	A/C	./.	C/C	C/C	C/C	A/C	A/C	A/C	A/C
NC_008467.2	4152939	C	T/T	T/T	T/T	T/T	T/T	T/T	T/T	T/T	./.	C/C	C/T	C/T	C/T	C/T	C/T	C/T	T/T	C/T	T/T	T/T	C/T	T/T	T/T	C/T	C/T	T/T	C/T	C/T	T/T	T/T	T/T	C/T	C/T	T/T	T/T	C/T	C/T	T/T	C/T	./.	T/T	T/T	T/T	C/T	C/T	C/T	C/T
NC_008467.2	4163514	A	G/G	G/G	G/G	G/G	G/G	G/G	G/G	G/G	./.	G/G	G/G	G/G	G/G	G/G	G/G	G/G	G/G	G/G	G/G	G/G	G/G	G/G	G/G	G/G	G/G	G/G	G/G	G/G	G/G	G/G	G/G	G/G	G/G	G/G	G/G	G/G	G/G	G/G	G/G	G/G	G/G	G/G	G/G	G/G	G/G	G/G	G/G
NC_008467.2	4170632	A	T/T	T/T	T/T	T/T	T/T	T/T	T/T	T/T	T/T	T/T	T/T	T/T	T/T	T/T	T/T	T/T	T/T	T/T	T/T	T/T	T/T	T/T	T/T	T/T	T/T	T/T	T/T	T/T	T/T	T/T	T/T	T/T	T/T	T/T	T/T	T/T	T/T	T/T	T/T	T/T	T/T	T/T	T/T	T/T	T/T	T/T	T/T
NC_008467.2	4170635	A	C/C	C/C	C/C	C/C	C/C	C/C	C/C	C/C	C/C	C/C	C/C	C/C	C/C	C/C	C/C	C/C	C/C	C/C	C/C	C/C	C/C	C/C	C/C	C/C	C/C	C/C	C/C	C/C	C/C	C/C	C/C	C/C	C/C	C/C	C/C	C/C	C/C	C/C	C/C	C/C	C/C	C/C	C/C	C/C	C/C	C/C	C/C
NC_008467.2	4193804	T	A/A	A/A	A/A	A/A	A/A	A/A	A/A	A/A	./.	T/A	T/A	T/A	T/A	T/A	T/T	T/A	A/A	T/A	T/A	T/T	A/A	A/A	T/A	A/A	A/A	A/A	A/A	A/A	T/T	T/A	T/A	A/A	A/A	T/A	T/A	A/A	A/A	T/A	A/A	A/A	T/T	T/A	T/A	A/A	A/A	A/A	A/A
NC_008467.2	4195101	C	T/T	T/T	T/T	T/T	T/T	T/T	T/T	T/T	./.	C/T	C/T	C/T	C/T	C/T	C/T	C/T	C/T	C/T	C/T	T/T	T/T	T/T	C/T	T/T	T/T	T/T	T/T	T/T	T/T	C/T	C/T	T/T	T/T	C/T	C/T	T/T	./.	T/T	T/T	./.	C/T	C/T	C/T	T/T	T/T	T/T	T/T
NC_008467.2	4233394	C	G/G	G/G	G/G	G/G	G/G	G/G	G/G	G/G	G/G	./.	G/G	G/G	G/G	G/G	G/G	G/G	G/G	G/G	G/G	G/G	G/G	G/G	G/G	G/G	G/G	G/G	G/G	G/G	G/G	G/G	G/G	G/G	G/G	G/G	G/G	G/G	G/G	G/G	G/G	./.	G/G	G/G	G/G	G/G	G/G	G/G	C/G
NC_008467.2	4266937	T	C/C	C/C	C/C	C/C	C/C	C/C	C/C	C/C	T/T	C/C	C/C	C/C	C/C	C/C	C/C	C/C	C/C	C/C	C/C	C/C	T/C	T/T	C/C	T/C	T/C	./.	C/C	C/C	C/C	C/C	C/C	C/C	C/C	C/C	T/C	C/C	T/T	C/C	C/C	./.	C/C	C/C	C/C	C/C	C/C	T/C	T/C
NC_008467.2	4280585	C	C/C	C/C	C/C	./.	C/C	./.	./.	C/C	C/T	T/T	C/T	C/T	C/T	C/T	C/T	C/T	C/C	C/C	C/C	C/C	C/T	T/T	C/C	C/T	T/T	T/T	C/T	T/T	C/C	C/C	C/C	T/T	T/T	C/C	C/C	C/T	T/T	C/C	T/T	./.	C/C	C/C	C/C	T/T	T/T	T/T	C/T
NC_008467.2	4291620	C	A/A	A/A	A/A	A/A	A/A	A/A	A/A	A/A	A/A	./.	C/A	C/A	C/A	C/A	C/A	C/A	C/C	C/A	C/A	C/C	A/A	A/A	C/A	A/A	A/A	A/A	A/A	A/A	C/A	C/A	C/A	A/A	A/A	C/A	C/A	A/A	A/A	C/A	A/A	./.	C/A	C/A	C/A	A/A	A/A	A/A	A/A
NC_008467.2	4317340	C	T/T	T/T	T/T	T/T	T/T	T/T	T/T	T/T	./.	T/T	T/T	T/T	T/T	T/T	T/T	T/T	T/T	T/T	T/T	T/T	T/T	T/T	T/T	T/T	T/T	./.	T/T	T/T	T/T	T/T	T/T	T/T	T/T	T/T	T/T	T/T	T/T	T/T	T/T	./.	T/T	T/T	T/T	T/T	T/T	T/T	T/T
NC_008467.2	4330961	T	C/C	C/C	T/C	T/C	T/T	T/C	T/C	T/C	T/T	T/C	T/C	T/C	T/C	T/C	C/C	T/C	T/C	T/T	T/T	T/T	T/C	C/C	T/T	T/C	T/C	T/C	T/C	C/C	T/T	T/T	T/T	C/C	C/C	T/C	T/C	T/C	C/C	T/C	T/C	./.	T/T	T/T	T/T	C/C	C/C	C/C	T/C
NC_008467.2	4330975	T	T/T	T/T	T/C	T/C	C/C	T/C	T/C	T/C	C/C	T/C	T/C	T/C	T/C	T/C	T/T	T/C	T/C	C/C	C/C	C/C	T/C	T/T	C/C	T/C	T/C	T/C	T/C	T/T	C/C	C/C	C/C	T/T	T/T	T/C	T/C	T/C	T/T	T/C	T/C	./.	C/C	C/C	C/C	T/T	T/T	T/T	T/C
NC_008467.2	4341337	G	A/A	A/A	A/A	A/A	A/A	A/A	A/A	A/A	A/A	A/A	A/A	A/A	A/A	A/A	A/A	A/A	A/A	A/A	A/A	A/A	A/A	A/A	A/A	A/A	A/A	A/A	A/A	A/A	A/A	A/A	A/A	A/A	A/A	A/A	A/A	A/A	A/A	A/A	A/A	./.	A/A	A/A	A/A	A/A	A/A	A/A	A/A
NC_008467.2	4344200	T	C/C	C/C	C/C	C/C	C/C	C/C	C/C	C/C	C/C	C/C	C/C	C/C	C/C	C/C	C/C	C/C	C/C	C/C	C/C	C/C	C/C	C/C	C/C	C/C	C/C	C/C	C/C	C/C	C/C	C/C	C/C	C/C	C/C	C/C	C/C	C/C	C/C	C/C	C/C	./.	C/C	C/C	C/C	C/C	C/C	C/C	C/C
NC_008467.2	4344251	G	A/A	A/A	A/A	A/A	A/A	A/A	A/A	A/A	A/A	A/A	A/A	A/A	A/A	A/A	A/A	A/A	A/A	A/A	A/A	A/A	A/A	A/A	A/A	A/A	A/A	A/A	A/A	A/A	A/A	A/A	A/A	A/A	A/A	A/A	A/A	A/A	A/A	A/A	A/A	./.	A/A	A/A	A/A	A/A	A/A	A/A	A/A
NC_008467.2	4344259	A	G/G	G/G	G/G	G/G	G/G	G/G	G/G	G/G	G/G	G/G	G/G	G/G	G/G	G/G	G/G	G/G	G/G	G/G	G/G	G/G	G/G	G/G	G/G	G/G	G/G	G/G	G/G	G/G	G/G	G/G	G/G	G/G	G/G	G/G	G/G	G/G	G/G	G/G	G/G	./.	G/G	G/G	G/G	G/G	G/G	G/G	G/G
NC_008467.2	4373780	G	T/T	T/T	T/T	T/T	T/T	T/T	T/T	T/T	G/T	G/T	G/T	G/T	G/T	G/T	G/T	G/T	T/T	G/T	G/T	G/T	T/T	T/T	G/T	T/T	T/T	T/T	G/T	T/T	G/T	G/T	G/T	T/T	T/T	G/T	G/T	T/T	T/T	G/T	T/T	G/T	G/T	G/T	G/T	T/T	T/T	T/T	T/T
NC_008467.2	4492589	T	./.	A/A	A/A	A/A	A/A	A/A	A/A	A/A	A/A	A/A	A/A	A/A	A/A	A/A	A/A	A/A	A/A	A/A	A/A	A/A	A/A	A/A	A/A	A/A	A/A	A/A	A/A	A/A	A/A	A/A	A/A	A/A	A/A	A/A	A/A	A/A	A/A	A/A	A/A	A/A	A/A	A/A	A/A	./.	A/A	A/A	A/A
NC_008467.2	4496295	A	G/G	G/G	G/G	G/G	G/G	G/G	G/G	G/G	G/G	A/G	A/G	A/G	A/G	A/G	A/A	A/G	G/G	G/G	G/G	G/G	A/G	A/G	G/G	A/G	A/G	G/G	A/G	A/G	G/G	G/G	G/G	A/G	A/G	G/G	G/G	A/G	A/G	G/G	A/G	G/G	G/G	G/G	G/G	A/G	A/G	A/G	A/G
NC_008467.2	4550554	G	C/C	G/C	G/C	G/C	G/C	G/C	G/C	G/C	C/C	C/C	C/C	C/C	C/C	C/C	C/C	C/C	C/C	G/C	G/C	G/C	C/C	C/C	G/C	G/C	G/C	G/G	G/C	C/C	G/C	G/C	G/C	C/C	C/C	C/C	C/C	G/C	C/C	G/C	C/C	./.	G/C	G/C	G/C	C/C	C/C	C/C	G/C
NC_008467.2	4550620	C	A/A	C/A	C/A	C/A	C/A	C/A	C/A	C/A	A/A	A/A	A/A	A/A	A/A	A/A	A/A	A/A	A/A	C/A	C/A	C/A	A/A	A/A	C/A	C/A	C/A	C/C	C/A	A/A	C/A	C/A	C/A	A/A	A/A	A/A	A/A	C/A	A/A	C/A	A/A	./.	C/A	C/A	C/A	A/A	A/A	A/A	C/A
NC_008467.2	4578040	G	C/C	C/C	C/C	C/C	C/C	C/C	C/C	C/C	C/C	C/C	C/C	C/C	C/C	C/C	C/C	C/C	C/C	C/C	C/C	C/C	C/C	C/C	C/C	C/C	C/C	C/C	C/C	C/C	C/C	C/C	C/C	C/C	C/C	C/C	C/C	C/C	C/C	C/C	C/C	C/C	C/C	C/C	C/C	C/C	C/C	C/C	C/C
NC_008467.2	4599497	T	C/C	C/C	C/C	C/C	C/C	C/C	C/C	C/C	C/C	./.	C/C	C/C	C/C	C/C	C/C	C/C	C/C	C/C	C/C	C/C	C/C	C/C	C/C	C/C	C/C	C/C	C/C	C/C	C/C	C/C	C/C	C/C	C/C	C/C	C/C	C/C	./.	C/C	C/C	./.	C/C	C/C	C/C	C/C	C/C	C/C	C/C
NC_008467.2	4599571	C	G/G	G/G	G/G	G/G	G/G	G/G	G/G	G/G	G/G	G/G	G/G	G/G	G/G	G/G	G/G	G/G	G/G	G/G	G/G	G/G	G/G	G/G	G/G	G/G	G/G	G/G	G/G	G/G	G/G	G/G	G/G	G/G	G/G	G/G	G/G	G/G	./.	G/G	G/G	./.	G/G	G/G	G/G	G/G	G/G	G/G	G/G
NC_008467.2	4607205	G	G/A	G/G	G/A	G/A	G/A	G/A	G/A	G/A	./.	./.	A/A	A/A	A/A	A/A	A/A	A/A	A/A	G/A	G/A	G/G	G/A	A/A	G/A	G/A	G/A	G/A	G/A	A/A	G/A	G/A	G/A	A/A	A/A	A/A	A/A	G/A	A/A	G/G	A/A	A/A	G/A	G/A	G/A	A/A	A/A	A/A	G/A
NC_008467.2	4607211	T	T/A	T/T	T/A	T/A	T/A	T/A	T/A	T/A	./.	./.	A/A	A/A	A/A	A/A	A/A	A/A	A/A	T/A	T/A	T/T	T/A	A/A	T/A	T/A	T/A	T/A	T/A	A/A	T/A	T/A	T/A	A/A	A/A	A/A	A/A	T/A	A/A	T/T	A/A	A/A	T/A	T/A	T/A	A/A	A/A	A/A	T/A
NC_008467.2	4607213	T	T/C	T/T	T/C	T/C	T/C	T/C	T/C	T/C	./.	./.	C/C	C/C	C/C	C/C	C/C	C/C	C/C	T/C	T/C	T/T	T/C	C/C	T/C	T/C	T/C	T/C	T/C	C/C	T/C	T/C	T/C	C/C	C/C	C/C	C/C	T/C	C/C	T/T	C/C	C/C	T/C	T/C	T/C	C/C	C/C	C/C	T/C
NC_008467.2	4613744	T	T/C	./.	T/C	T/C	T/T	T/C	T/C	T/C	./.	./.	C/C	C/C	C/C	C/C	C/C	C/C	C/C	T/C	T/C	T/C	T/C	C/C	T/C	T/C	T/C	T/C	T/C	C/C	T/C	T/C	T/C	C/C	C/C	C/C	C/C	T/C	C/C	T/T	C/C	C/C	T/C	T/C	T/C	C/C	C/C	C/C	T/C
NC_008467.2	4688508	G	G/A	G/G	G/A	G/A	G/A	G/A	G/G	G/A	./.	A/A	A/A	A/A	A/A	A/A	A/A	A/A	A/A	G/A	G/A	G/G	G/A	A/A	G/A	G/G	G/A	G/A	G/A	A/A	G/A	G/A	G/A	A/A	A/A	A/A	A/A	G/A	A/A	G/A	A/A	G/A	G/A	G/A	G/A	A/A	A/A	A/A	G/A
NC_008467.2	4689445	A	G/G	G/G	G/G	G/G	G/G	G/G	G/G	G/G	A/G	A/G	A/G	A/G	A/G	A/G	A/G	A/G	A/G	A/G	A/G	A/G	G/G	G/G	A/G	G/G	G/G	G/G	G/G	G/G	A/G	A/G	A/G	G/G	A/G	A/G	A/G	G/G	G/G	A/G	G/G	A/A	A/G	A/G	A/G	G/G	G/G	G/G	A/G
NC_008467.2	4727997	T	T/C	T/C	T/C	T/C	T/C	T/C	T/C	T/C	C/C	T/C	T/C	T/C	T/C	T/C	T/C	T/C	T/T	T/C	T/C	T/C	T/C	T/T	T/C	C/C	C/C	C/C	C/C	T/C	T/C	T/C	T/C	T/C	T/C	T/T	T/T	C/C	T/T	T/T	T/C	T/T	T/C	T/C	T/C	./.	T/C	T/C	C/C
NC_008467.2	4728007	G	G/T	G/T	G/T	G/T	G/T	G/T	G/T	G/T	T/T	G/T	G/T	G/T	G/T	G/T	G/T	G/T	G/G	G/T	G/T	G/T	G/T	G/G	G/T	T/T	T/T	T/T	T/T	G/T	G/T	G/T	G/T	G/T	G/T	G/G	G/G	T/T	G/G	G/G	G/T	G/G	G/T	G/T	G/T	./.	G/T	G/T	T/T
NC_008467.2	4740363	T	C/C	C/C	C/C	C/C	C/C	C/C	C/C	C/C	./.	./.	./.	./.	./.	./.	T/T	C/C	C/C	C/C	C/C	T/C	C/C	C/C	C/C	C/C	C/C	C/C	C/C	C/C	C/C	C/C	C/C	C/C	C/C	C/C	C/C	T/C	C/C	C/C	C/C	C/C	C/C	C/C	C/C	C/C	C/C	C/C	C/C
NC_008467.2	4741142	T	C/C	C/C	C/C	C/C	C/C	C/C	C/C	C/C	C/C	C/C	C/C	C/C	C/C	C/C	C/C	C/C	C/C	C/C	C/C	C/C	C/C	C/C	C/C	C/C	C/C	C/C	C/C	C/C	C/C	C/C	C/C	C/C	C/C	C/C	C/C	C/C	C/C	C/C	C/C	C/C	C/C	C/C	C/C	C/C	C/C	C/C	C/C
NC_008467.2	4756064	T	C/C	C/C	C/C	C/C	C/C	C/C	C/C	C/C	C/C	C/C	C/C	C/C	C/C	C/C	C/C	C/C	./.	C/C	C/C	C/C	C/C	./.	C/C	C/C	C/C	C/C	C/C	C/C	C/C	C/C	C/C	C/C	C/C	C/C	C/C	C/C	C/C	C/C	C/C	./.	C/C	C/C	C/C	C/C	C/C	C/C	C/C
NC_008467.2	4757986	A	G/G	G/G	G/G	G/G	G/G	G/G	G/G	G/G	G/G	G/G	G/G	G/G	G/G	G/G	G/G	G/G	./.	G/G	G/G	./.	G/G	G/G	G/G	G/G	G/G	G/G	G/G	G/G	G/G	G/G	G/G	G/G	G/G	G/G	G/G	G/G	G/G	G/G	G/G	G/G	G/G	G/G	G/G	G/G	G/G	G/G	G/G
NC_008467.2	4777648	T	A/A	A/A	A/A	A/A	A/A	A/A	A/A	A/A	A/A	A/A	A/A	A/A	A/A	A/A	A/A	A/A	A/A	A/A	A/A	A/A	A/A	A/A	A/A	A/A	A/A	A/A	A/A	A/A	A/A	A/A	A/A	A/A	A/A	A/A	A/A	A/A	A/A	A/A	A/A	A/A	A/A	A/A	A/A	A/A	A/A	A/A	A/A
NC_008467.2	4777712	T	C/C	C/C	C/C	C/C	C/C	C/C	C/C	C/C	C/C	C/C	C/C	C/C	C/C	C/C	C/C	C/C	C/C	C/C	C/C	C/C	C/C	C/C	C/C	C/C	C/C	C/C	C/C	C/C	C/C	C/C	C/C	C/C	C/C	C/C	C/C	C/C	C/C	C/C	C/C	C/C	C/C	C/C	C/C	C/C	C/C	C/C	C/C
NC_008467.2	4795801	T	G/G	G/G	G/G	G/G	G/G	G/G	G/G	G/G	G/G	G/G	G/G	G/G	G/G	G/G	G/G	G/G	G/G	G/G	G/G	G/G	G/G	G/G	G/G	G/G	G/G	G/G	G/G	G/G	G/G	G/G	G/G	G/G	G/G	T/G	G/G	G/G	./.	G/G	G/G	G/G	G/G	G/G	G/G	G/G	G/G	G/G	G/G
NC_008467.2	4795815	C	G/G	G/G	G/G	G/G	G/G	G/G	G/G	G/G	G/G	G/G	G/G	G/G	G/G	G/G	G/G	G/G	G/G	G/G	G/G	G/G	G/G	G/G	G/G	G/G	G/G	G/G	G/G	G/G	G/G	G/G	G/G	G/G	G/G	C/G	G/G	G/G	./.	G/G	G/G	G/G	G/G	G/G	G/G	G/G	G/G	G/G	G/G
NC_008467.2	4814953	A	G/G	G/G	G/G	G/G	G/G	G/G	G/G	G/G	./.	./.	G/G	G/G	G/G	G/G	G/G	G/G	G/G	G/G	G/G	./.	G/G	./.	./.	./.	G/G	./.	G/G	G/G	G/G	G/G	G/G	G/G	G/G	G/G	G/G	G/G	G/G	G/G	G/G	G/G	G/G	G/G	G/G	./.	G/G	G/G	G/G
NC_008467.2	4878605	G	T/T	T/T	T/T	T/T	T/T	T/T	T/T	T/T	./.	T/T	T/T	T/T	T/T	T/T	T/T	T/T	T/T	T/T	T/T	T/T	T/T	T/T	T/T	T/T	T/T	T/T	T/T	T/T	T/T	T/T	T/T	T/T	T/T	T/T	T/T	T/T	T/T	T/T	T/T	T/T	T/T	T/T	T/T	T/T	T/T	T/T	T/T
NC_008467.2	4891051	C	T/T	T/T	T/T	T/T	T/T	T/T	T/T	T/T	T/T	T/T	T/T	T/T	T/T	T/T	T/T	T/T	T/T	T/T	T/T	T/T	T/T	./.	T/T	T/T	T/T	T/T	T/T	./.	T/T	T/T	T/T	T/T	T/T	T/T	T/T	T/T	T/T	T/T	T/T	./.	T/T	T/T	T/T	T/T	T/T	T/T	T/T
NC_008467.2	4892105	A	A/A	A/A	A/A	A/A	A/A	A/A	A/A	A/A	./.	A/A	A/A	A/A	A/A	A/A	A/A	A/A	A/A	A/A	A/A	A/A	A/A	A/A	A/A	A/A	A/A	A/A	A/A	A/A	A/A	A/A	A/A	A/A	A/A	A/A	A/A	A/A	A/A	A/A	A/A	./.	A/A	A/A	A/A	A/A	A/A	A/A	A/A
NC_008467.2	4892138	C	C/C	C/C	C/C	C/C	C/C	C/C	C/C	C/C	./.	A/A	A/A	A/A	A/A	A/A	A/A	A/A	A/A	C/A	C/A	C/A	C/C	C/A	C/A	C/A	C/A	C/A	C/A	C/A	C/A	C/A	C/A	C/A	C/A	C/A	C/A	C/A	C/A	C/A	C/A	./.	C/A	C/A	C/A	C/A	C/A	C/A	C/A
NC_008467.2	4892151	T	T/T	T/T	T/T	T/T	T/T	T/T	T/T	T/T	./.	T/T	T/T	T/T	T/T	T/T	T/T	T/T	T/T	T/T	T/T	T/T	T/T	T/T	T/T	T/T	T/T	T/T	T/T	T/T	T/T	T/T	T/T	T/T	T/T	T/T	T/T	T/T	T/T	T/T	T/T	./.	T/T	T/T	T/T	T/T	T/T	T/T	T/T
NC_008467.2	4941506	A	G/G	G/G	G/G	G/G	G/G	G/G	G/G	G/G	./.	G/G	G/G	G/G	G/G	G/G	G/G	G/G	G/G	G/G	G/G	G/G	G/G	G/G	G/G	G/G	G/G	G/G	G/G	G/G	G/G	G/G	G/G	G/G	G/G	G/G	G/G	G/G	G/G	G/G	G/G	G/G	G/G	G/G	G/G	G/G	G/G	G/G	G/G
NC_008467.2	4957768	A	T/T	T/T	T/T	T/T	T/T	T/T	T/T	T/T	T/T	T/T	T/T	T/T	T/T	T/T	T/T	T/T	./.	T/T	T/T	T/T	T/T	T/T	T/T	T/T	T/T	T/T	T/T	T/T	T/T	T/T	T/T	T/T	T/T	T/T	T/T	T/T	T/T	T/T	T/T	./.	T/T	T/T	T/T	T/T	T/T	T/T	T/T
NC_008467.2	4957778	G	A/A	A/A	A/A	A/A	A/A	A/A	A/A	A/A	A/A	A/A	A/A	A/A	A/A	A/A	A/A	A/A	./.	A/A	A/A	A/A	A/A	A/A	A/A	A/A	A/A	A/A	A/A	A/A	A/A	A/A	A/A	A/A	A/A	A/A	A/A	A/A	A/A	A/A	A/A	./.	A/A	A/A	A/A	A/A	A/A	A/A	A/A
NC_008467.2	4990957	T	T/A	T/A	T/A	T/A	T/A	T/A	A/A	T/A	A/A	A/A	A/A	A/A	A/A	A/A	A/A	A/A	./.	T/A	T/A	./.	T/A	A/A	T/A	T/A	T/A	T/A	T/A	A/A	T/A	A/A	T/A	A/A	T/A	A/A	A/A	T/A	A/A	A/A	A/A	T/T	T/A	T/A	T/A	A/A	A/A	A/A	T/A
NC_008467.2	5013417	C	T/T	T/T	T/T	T/T	T/T	T/T	T/T	T/T	T/T	T/T	T/T	T/T	T/T	T/T	T/T	T/T	T/T	T/T	T/T	T/T	T/T	T/T	T/T	T/T	T/T	T/T	T/T	T/T	T/T	T/T	T/T	T/T	T/T	T/T	T/T	T/T	T/T	T/T	T/T	./.	T/T	T/T	T/T	T/T	T/T	T/T	T/T
NC_008467.2	5038098	G	T/T	T/T	T/T	T/T	T/T	T/T	T/T	T/T	T/T	T/T	G/T	T/T	G/T	G/T	T/T	G/T	T/T	T/T	T/T	T/T	T/T	T/T	T/T	T/T	T/T	G/T	T/T	T/T	T/T	T/T	G/T	G/T	T/T	T/T	T/T	G/T	T/T	T/T	T/T	T/T	T/T	G/T	T/T	T/T	T/T	T/T	T/T
NC_008467.2	5038131	A	G/G	G/G	G/G	G/G	G/G	G/G	G/G	G/G	G/G	G/G	A/G	G/G	A/G	A/G	G/G	A/G	G/G	G/G	G/G	G/G	G/G	G/G	G/G	G/G	G/G	A/G	G/G	G/G	G/G	G/G	G/G	A/G	G/G	G/G	G/G	A/G	G/G	G/G	G/G	G/G	G/G	A/G	G/G	G/G	G/G	G/G	G/G
NC_008467.2	5049490	G	T/T	T/T	T/T	T/T	T/T	T/T	T/T	T/T	T/T	T/T	T/T	T/T	T/T	T/T	T/T	T/T	T/T	T/T	T/T	T/T	T/T	T/T	T/T	T/T	T/T	T/T	T/T	T/T	T/T	T/T	T/T	T/T	T/T	T/T	T/T	T/T	T/T	T/T	T/T	T/T	T/T	T/T	T/T	T/T	T/T	T/T	T/T
NC_008467.2	5049936	A	G/G	G/G	G/G	G/G	G/G	G/G	G/G	G/G	A/G	A/G	A/G	A/G	A/G	A/G	A/G	A/G	G/G	G/G	G/G	G/G	A/G	A/A	G/G	A/G	A/G	A/G	A/G	A/G	G/G	G/G	G/G	A/G	A/G	G/G	G/G	A/G	A/G	G/G	A/G	./.	G/G	G/G	G/G	A/G	A/G	A/G	A/G
NC_008467.2	5059847	A	G/G	G/G	G/G	G/G	G/G	G/G	G/G	G/G	G/G	G/G	G/G	G/G	G/G	G/G	G/G	G/G	G/G	G/G	G/G	G/G	G/G	G/G	G/G	G/G	G/G	G/G	G/G	G/G	G/G	G/G	G/G	G/G	G/G	G/G	G/G	G/G	G/G	G/G	G/G	G/G	G/G	G/G	G/G	G/G	G/G	G/G	G/G
NC_008467.2	5059875	G	G/C	G/C	G/C	G/C	G/C	G/C	G/C	G/C	C/C	C/C	C/C	C/C	C/C	C/C	C/C	C/C	C/C	G/C	G/C	G/G	G/C	C/C	G/C	G/C	G/C	G/C	G/C	C/C	G/C	G/C	G/C	C/C	G/C	C/C	C/C	G/C	C/C	G/C	C/C	G/C	G/C	G/C	G/C	C/C	C/C	C/C	G/C
NC_008467.2	5063484	T	C/C	C/C	C/C	C/C	C/C	C/C	C/C	C/C	C/C	C/C	C/C	C/C	C/C	C/C	C/C	C/C	C/C	C/C	C/C	C/C	C/C	./.	C/C	C/C	C/C	C/C	C/C	C/C	C/C	C/C	C/C	C/C	C/C	C/C	C/C	C/C	C/C	C/C	C/C	./.	C/C	C/C	C/C	./.	C/C	C/C	C/C
NC_008467.2	5099152	A	A/G	A/A	A/G	A/G	A/G	A/G	A/G	A/G	G/G	G/G	G/G	G/G	G/G	G/G	G/G	A/G	G/G	A/G	A/G	A/G	A/A	./.	A/G	A/G	G/G	./.	A/G	G/G	G/G	A/G	A/G	./.	G/G	A/G	A/G	G/G	A/G	A/G	G/G	G/G	A/G	G/G	A/G	A/G	A/G	G/G	A/G
NC_008467.2	5142407	T	C/C	C/C	C/C	C/C	C/C	C/C	C/C	C/C	C/C	C/C	C/C	C/C	C/C	C/C	C/C	C/C	C/C	C/C	C/C	C/C	C/C	C/C	C/C	C/C	C/C	C/C	C/C	C/C	C/C	C/C	C/C	C/C	C/C	C/C	C/C	./.	C/C	C/C	C/C	C/C	C/C	C/C	C/C	C/C	C/C	C/C	C/C
NC_008467.2	5153249	T	T/T	T/T	T/T	T/T	T/T	T/T	T/T	T/T	T/T	T/T	T/T	T/T	T/T	T/T	T/T	T/T	T/T	T/T	T/T	T/T	T/T	T/T	T/T	T/T	T/T	T/T	T/T	T/T	T/T	T/T	T/T	T/T	T/T	T/T	T/T	T/T	T/T	T/T	T/T	T/T	T/T	T/T	T/T	T/T	T/T	T/T	T/T
NC_008467.2	5153269	A	A/A	A/A	A/A	A/A	A/A	A/A	A/A	A/A	A/A	A/A	A/A	A/A	A/A	A/A	A/A	A/A	A/A	A/A	A/A	A/A	A/A	A/A	A/A	A/A	A/A	A/A	A/A	A/A	A/A	A/A	A/A	A/A	A/A	A/A	A/A	A/A	A/A	A/A	A/A	A/A	A/A	A/A	A/A	A/A	A/A	A/A	A/A
NC_008467.2	5167966	A	T/T	T/T	T/T	T/T	T/T	T/T	T/T	T/T	./.	./.	T/T	T/T	T/T	T/T	T/T	T/T	T/T	T/T	T/T	./.	T/T	T/T	T/T	T/T	T/T	T/T	T/T	T/T	T/T	T/T	T/T	T/T	T/T	T/T	T/T	T/T	T/T	T/T	T/T	T/T	T/T	T/T	T/T	./.	T/T	T/T	T/T
NC_008467.2	5195593	C	T/T	T/T	T/T	T/T	T/T	T/T	T/T	T/T	T/T	T/T	T/T	T/T	T/T	T/T	T/T	T/T	T/T	T/T	T/T	T/T	T/T	T/T	T/T	T/T	T/T	T/T	T/T	T/T	T/T	T/T	T/T	T/T	T/T	T/T	T/T	T/T	T/T	T/T	T/T	T/T	T/T	T/T	T/T	./.	T/T	T/T	T/T
NC_008467.2	5246776	G	A/A	A/A	A/A	A/A	A/A	A/A	A/A	A/A	A/A	A/A	A/A	A/A	A/A	A/A	A/A	A/A	A/A	A/A	A/A	./.	A/A	A/A	A/A	A/A	A/A	A/A	A/A	A/A	A/A	A/A	A/A	A/A	A/A	A/A	A/A	A/A	A/A	A/A	A/A	./.	A/A	A/A	A/A	A/A	A/A	A/A	A/A
NC_008467.2	5246787	C	C/C	C/C	C/C	C/C	C/C	C/C	C/C	C/C	C/C	C/C	C/C	C/C	C/C	C/C	C/C	C/C	C/C	C/C	C/C	./.	C/C	C/C	C/C	C/C	C/C	C/C	C/C	C/C	C/C	C/C	C/C	C/C	C/C	C/C	C/C	C/C	C/C	C/C	C/C	./.	C/C	C/C	C/C	C/C	C/C	C/C	C/C
NC_008467.2	5271383	C	C/T	C/T	C/T	C/T	C/T	C/T	C/T	C/T	C/T	C/T	C/T	C/T	C/T	C/T	C/T	C/T	C/C	T/T	C/T	T/T	C/T	C/C	T/T	C/T	C/T	C/T	C/T	C/C	T/T	T/T	T/T	C/C	C/T	C/T	C/T	C/T	C/C	C/T	C/C	T/T	T/T	T/T	T/T	C/C	C/C	C/C	C/T
NC_008467.2	5294410	G	A/A	A/A	A/A	A/A	A/A	A/A	A/A	A/A	G/G	G/A	G/A	G/A	G/A	G/A	G/A	G/A	A/A	G/A	A/A	G/G	A/A	A/A	G/A	A/A	A/A	A/A	A/A	A/A	G/A	G/A	G/A	A/A	A/A	G/A	G/A	A/A	A/A	G/A	A/A	A/A	G/A	G/A	A/A	A/A	A/A	A/A	A/A
NC_008467.2	5352783	T	C/C	C/C	C/C	C/C	C/C	C/C	C/C	C/C	C/C	C/C	C/C	C/C	C/C	C/C	C/C	C/C	C/C	C/C	C/C	C/C	C/C	C/C	C/C	C/C	C/C	C/C	C/C	C/C	C/C	C/C	C/C	C/C	C/C	C/C	C/C	C/C	C/C	C/C	C/C	C/C	C/C	C/C	C/C	C/C	C/C	C/C	C/C
NC_008467.2	5380860	T	C/C	T/C	T/C	T/C	T/C	T/C	T/C	T/C	T/T	C/C	T/C	T/C	T/C	T/C	T/C	T/C	T/T	T/C	C/C	T/C	T/C	T/C	T/C	C/C	C/C	C/C	C/C	T/C	T/C	T/C	T/C	T/C	C/C	T/T	T/T	C/C	T/C	T/C	T/C	./.	T/T	T/C	C/C	T/T	T/C	T/C	C/C
NC_008467.2	5383616	C	A/A	A/A	A/A	A/A	A/A	A/A	A/A	A/A	C/A	C/A	C/A	C/A	C/A	C/A	C/C	C/A	C/C	C/A	A/A	C/A	C/A	A/A	C/A	A/A	A/A	A/A	A/A	A/A	C/A	C/A	C/A	A/A	A/A	C/A	C/C	A/A	./.	C/A	A/A	A/A	C/A	C/A	C/A	A/A	A/A	A/A	A/A
NC_008467.2	5392523	A	T/T	T/T	T/T	T/T	T/T	T/T	T/T	T/T	T/T	./.	T/T	T/T	T/T	T/T	T/T	T/T	./.	T/T	T/T	T/T	T/T	T/T	T/T	T/T	T/T	T/T	T/T	T/T	T/T	T/T	T/T	T/T	T/T	T/T	T/T	T/T	T/T	T/T	T/T	T/T	T/T	T/T	T/T	T/T	T/T	T/T	T/T
NC_008467.2	5406283	A	G/G	G/G	G/G	G/G	G/G	G/G	G/G	G/G	A/A	./.	A/A	A/A	A/A	A/A	A/A	A/A	A/G	A/G	A/G	A/G	A/G	A/G	A/G	A/G	A/G	A/G	A/G	A/G	A/G	A/G	A/G	A/G	A/G	A/G	A/G	A/G	G/G	A/G	A/G	./.	A/G	A/G	A/G	A/G	A/G	A/G	A/G
NC_008467.2	5409839	T	T/C	T/C	T/C	T/C	T/C	T/C	T/C	T/C	./.	C/C	T/C	T/C	T/T	T/C	T/C	T/C	C/C	T/C	T/T	./.	T/C	T/T	T/C	T/T	T/T	T/T	T/T	T/C	T/C	T/C	T/C	T/C	T/T	C/C	C/C	T/T	T/C	T/C	T/C	./.	C/C	T/C	T/C	T/C	T/C	T/C	T/T
NC_008467.2	5409842	G	G/C	G/C	G/C	G/C	G/C	G/C	G/C	G/C	./.	G/G	G/C	G/C	C/C	G/C	G/C	G/C	G/G	G/C	C/C	./.	G/C	C/C	G/C	C/C	C/C	C/C	C/C	G/C	G/C	G/C	G/C	G/C	C/C	G/G	G/G	C/C	G/C	G/C	G/C	./.	G/G	G/C	G/C	G/C	G/C	G/C	C/C
NC_008467.2	5409845	T	T/C	T/C	T/C	T/C	T/C	T/C	T/C	T/C	./.	C/C	T/C	T/C	T/T	T/C	T/C	T/C	C/C	T/C	T/T	./.	T/C	T/T	T/C	T/T	T/T	T/T	T/T	T/C	T/C	T/C	T/C	T/C	T/T	C/C	C/C	T/T	T/C	T/C	T/C	./.	C/C	T/C	T/C	T/C	T/C	T/C	T/T
NC_008467.2	5432445	T	G/G	G/G	G/G	G/G	G/G	G/G	G/G	G/G	T/G	./.	T/G	T/G	T/G	T/G	T/G	G/G	./.	G/G	T/G	G/G	T/G	T/T	G/G	T/G	T/G	T/G	T/G	G/G	G/G	G/G	G/G	T/G	T/T	G/G	G/G	T/G	T/T	G/G	T/G	./.	G/G	G/G	G/G	T/G	T/G	T/G	T/G
NC_008467.2	5447735	C	A/A	A/A	A/A	A/A	A/A	A/A	A/A	A/A	A/A	A/A	A/A	A/A	A/A	A/A	A/A	A/A	./.	A/A	A/A	A/A	A/A	./.	A/A	A/A	A/A	A/A	A/A	A/A	A/A	A/A	A/A	A/A	./.	A/A	A/A	A/A	./.	A/A	A/A	./.	A/A	A/A	./.	./.	A/A	A/A	A/A
NC_008467.2	5450575	G	A/A	A/A	A/A	A/A	A/A	A/A	A/A	A/A	A/A	./.	A/A	A/A	A/A	A/A	A/A	A/A	A/A	A/A	A/A	A/A	A/A	A/A	A/A	A/A	A/A	A/A	A/A	A/A	A/A	A/A	A/A	A/A	A/A	A/A	A/A	A/A	A/A	A/A	A/A	A/A	A/A	A/A	A/A	A/A	A/A	A/A	A/A
NC_008467.2	5450705	T	A/A	A/A	A/A	A/A	A/A	A/A	A/A	A/A	./.	A/A	A/A	A/A	A/A	A/A	A/A	A/A	A/A	A/A	A/A	A/A	A/A	A/A	A/A	A/A	A/A	A/A	A/A	A/A	A/A	A/A	A/A	A/A	A/A	A/A	A/A	A/A	A/A	A/A	A/A	A/A	A/A	A/A	A/A	A/A	A/A	A/A	A/A
NC_008467.2	5497890	G	A/A	A/A	A/A	A/A	A/A	A/A	A/A	A/A	A/A	G/A	G/A	G/A	G/A	G/A	G/A	./.	./.	A/A	G/A	A/A	./.	A/A	A/A	G/A	G/A	G/A	G/A	G/A	A/A	A/A	A/A	A/A	A/A	A/A	A/A	G/A	./.	A/A	G/A	A/A	A/A	A/A	A/A	G/A	G/G	G/A	G/G
NC_008467.2	5498513	C	A/A	A/A	A/A	A/A	A/A	A/A	A/A	A/A	A/A	A/A	A/A	A/A	A/A	A/A	A/A	A/A	A/A	A/A	A/A	A/A	A/A	A/A	A/A	A/A	A/A	A/A	A/A	A/A	A/A	A/A	A/A	A/A	A/A	A/A	A/A	A/A	A/A	A/A	A/A	A/A	A/A	A/A	A/A	A/A	A/A	A/A	A/A
NC_008467.2	5507139	C	T/T	T/T	T/T	T/T	T/T	T/T	T/T	T/T	T/T	T/T	C/T	T/T	T/T	T/T	T/T	T/T	T/T	T/T	T/T	T/T	T/T	T/T	T/T	./.	T/T	T/T	T/T	T/T	T/T	T/T	T/T	T/T	T/T	T/T	T/T	T/T	T/T	T/T	T/T	./.	T/T	T/T	T/T	T/T	T/T	T/T	T/T
NC_008467.2	5512821	T	A/A	A/A	A/A	A/A	A/A	A/A	A/A	A/A	A/A	A/A	A/A	A/A	A/A	A/A	A/A	A/A	A/A	A/A	A/A	A/A	A/A	A/A	A/A	A/A	A/A	A/A	A/A	A/A	A/A	A/A	A/A	A/A	A/A	A/A	A/A	A/A	A/A	A/A	A/A	A/A	A/A	A/A	A/A	A/A	A/A	A/A	A/A
NC_008467.2	5512857	C	G/G	G/G	G/G	G/G	G/G	G/G	G/G	G/G	G/G	G/G	G/G	G/G	G/G	G/G	G/G	G/G	G/G	G/G	G/G	G/G	G/G	G/G	G/G	G/G	G/G	G/G	G/G	C/G	G/G	G/G	G/G	G/G	G/G	G/G	G/G	G/G	G/G	G/G	G/G	G/G	G/G	G/G	G/G	G/G	G/G	G/G	G/G
NC_008467.2	5512902	G	G/A	A/A	A/A	A/A	A/A	A/A	A/A	A/A	G/G	G/A	G/A	G/A	G/A	G/A	G/A	G/A	A/A	A/A	G/A	A/A	A/A	G/A	A/A	G/A	G/A	G/A	G/A	G/A	A/A	A/A	A/A	G/A	G/A	A/A	A/A	G/A	A/A	A/A	G/A	A/A	A/A	A/A	A/A	A/A	G/A	G/A	G/A
NC_008467.2	5544829	A	G/G	G/G	G/G	G/G	G/G	G/G	G/G	G/G	G/G	G/G	G/G	G/G	G/G	G/G	G/G	G/G	G/G	G/G	G/G	G/G	G/G	G/G	A/G	G/G	G/G	G/G	G/G	G/G	./.	G/G	G/G	G/G	G/G	G/G	G/G	G/G	G/G	G/G	G/G	./.	G/G	G/G	G/G	G/G	G/G	G/G	G/G
NC_008467.2	5569893	C	A/A	A/A	A/A	A/A	A/A	A/A	A/A	A/A	A/A	A/A	A/A	A/A	A/A	A/A	A/A	A/A	A/A	A/A	A/A	A/A	A/A	A/A	A/A	A/A	A/A	A/A	A/A	A/A	A/A	A/A	A/A	A/A	A/A	A/A	A/A	A/A	A/A	A/A	A/A	A/A	A/A	A/A	A/A	A/A	A/A	A/A	A/A
NC_008467.2	5569932	G	A/A	A/A	A/A	A/A	A/A	A/A	A/A	A/A	A/A	A/A	A/A	A/A	A/A	A/A	A/A	A/A	A/A	A/A	A/A	A/A	A/A	A/A	A/A	A/A	A/A	A/A	A/A	A/A	A/A	A/A	A/A	A/A	A/A	A/A	A/A	A/A	A/A	A/A	A/A	A/A	A/A	A/A	A/A	A/A	A/A	A/A	A/A
NC_008467.2	5739814	T	T/G	T/G	T/G	T/G	T/G	T/G	T/G	T/G	T/T	T/T	T/T	T/T	T/T	T/T	T/T	T/T	T/G	T/T	T/T	T/T	T/T	T/G	T/T	T/T	T/T	T/T	T/T	T/G	T/G	T/T	T/T	T/G	T/T	T/G	T/G	T/T	T/G	T/G	T/G	./.	T/G	T/T	T/T	T/G	T/G	T/G	T/T
NC_008467.2	5843215	T	C/C	C/C	C/C	C/C	C/C	C/C	C/C	C/C	./.	C/C	C/C	C/C	C/C	C/C	C/C	C/C	C/C	C/C	C/C	C/C	C/C	C/C	C/C	C/C	C/C	C/C	C/C	C/C	C/C	C/C	C/C	C/C	C/C	C/C	C/C	C/C	C/C	C/C	C/C	C/C	C/C	C/C	C/C	C/C	C/C	C/C	C/C
NC_008467.2	5868291	T	A/A	A/A	A/A	A/A	A/A	A/A	A/A	A/A	A/A	A/A	A/A	A/A	A/A	A/A	A/A	A/A	A/A	A/A	A/A	A/A	A/A	A/A	A/A	A/A	A/A	A/A	A/A	A/A	A/A	A/A	A/A	A/A	A/A	A/A	A/A	A/A	A/A	A/A	A/A	A/A	A/A	A/A	A/A	A/A	A/A	A/A	A/A
NC_008467.2	5880335	A	A/T	A/T	A/T	A/T	A/T	A/T	A/T	A/T	T/T	A/T	A/T	A/T	A/T	A/T	A/T	A/T	A/A	A/T	A/T	T/T	A/T	A/A	A/T	A/T	T/T	A/A	A/T	T/T	T/T	A/T	A/T	A/T	A/A	A/A	T/T	A/A	A/A	A/A	A/T	T/T	A/T	T/T	A/T	T/T	A/T	A/A	T/T
NC_008467.2	5880402	T	T/G	T/G	T/G	T/G	T/G	T/G	T/G	T/G	G/G	G/G	G/G	G/G	G/G	G/G	G/G	G/G	T/T	T/G	G/G	G/G	T/G	T/T	T/G	G/G	G/G	T/G	T/G	G/G	G/G	G/G	T/G	G/G	T/T	T/G	G/G	T/G	T/G	T/G	T/G	G/G	T/G	G/G	G/G	G/G	T/G	T/G	G/G
NC_008467.2	5918877	A	T/T	T/T	T/T	T/T	T/T	T/T	T/T	T/T	A/T	A/T	A/T	A/T	A/T	A/T	A/T	A/T	T/T	A/T	T/T	A/T	A/T	A/T	A/T	T/T	A/T	T/T	A/T	A/T	A/T	T/T	A/T	T/T	T/T	T/T	A/T	T/T	T/T	T/T	A/T	A/T	A/T	A/T	T/T	A/T	A/T	T/T	A/T
NC_008467.2	5999362	C	C/A	C/A	C/A	C/A	C/A	C/A	C/A	C/A	./.	./.	A/A	A/A	A/A	A/A	A/A	A/A	C/A	C/A	A/A	A/A	C/A	A/A	C/A	A/A	A/A	C/A	C/A	C/A	A/A	A/A	C/A	A/A	A/A	C/A	A/A	C/A	C/C	C/A	C/A	./.	C/A	A/A	A/A	./.	C/A	C/A	C/A
NC_008467.2	6010983	C	C/A	C/A	C/A	C/A	C/A	C/A	C/A	C/A	C/C	C/C	C/C	C/C	C/C	C/C	C/C	C/C	C/A	C/A	C/C	C/C	C/A	A/A	C/A	C/C	C/C	C/A	C/A	C/A	C/C	C/C	C/A	C/C	C/A	C/A	C/C	C/A	C/A	C/A	C/A	C/A	C/A	C/C	C/C	C/A	C/A	C/A	C/A
NC_008467.2	6013296	A	G/G	G/G	G/G	G/G	G/G	G/G	G/G	G/G	G/G	./.	A/G	A/G	G/G	A/G	G/G	A/G	./.	A/G	G/G	A/A	A/G	./.	G/G	G/G	A/G	./.	A/G	A/G	A/G	G/G	A/G	G/G	G/G	G/G	A/G	G/G	G/G	G/G	A/G	./.	A/G	A/G	G/G	./.	A/G	G/G	A/G
NC_008467.2	6015187	T	C/C	C/C	C/C	C/C	C/C	C/C	C/C	C/C	./.	C/C	C/C	C/C	C/C	C/C	C/C	C/C	C/C	C/C	C/C	C/C	C/C	C/C	C/C	C/C	C/C	C/C	C/C	C/C	C/C	C/C	C/C	C/C	C/C	C/C	C/C	C/C	C/C	C/C	C/C	./.	C/C	C/C	C/C	./.	C/C	C/C	C/C
NC_008467.2	6015202	A	G/G	G/G	G/G	G/G	G/G	G/G	G/G	G/G	./.	G/G	G/G	G/G	G/G	G/G	G/G	G/G	G/G	G/G	G/G	G/G	G/G	G/G	G/G	G/G	G/G	G/G	G/G	G/G	G/G	G/G	G/G	G/G	G/G	G/G	G/G	G/G	G/G	G/G	G/G	./.	G/G	G/G	G/G	./.	G/G	G/G	G/G
NC_008467.2	6017760	A	G/G	G/G	G/G	G/G	G/G	G/G	G/G	G/G	G/G	G/G	G/G	G/G	G/G	G/G	G/G	G/G	G/G	G/G	G/G	G/G	G/G	G/G	G/G	G/G	A/G	G/G	G/G	G/G	G/G	G/G	G/G	G/G	G/G	G/G	G/G	G/G	G/G	G/G	G/G	G/G	G/G	G/G	G/G	G/G	G/G	G/G	G/G
NC_008467.2	6022678	T	T/T	T/C	T/C	T/C	T/C	T/C	T/C	T/C	C/C	C/C	C/C	C/C	C/C	C/C	C/C	C/C	./.	T/C	C/C	C/C	T/C	T/C	T/C	C/C	C/C	./.	T/C	T/C	C/C	C/C	T/C	C/C	T/C	T/C	C/C	T/C	T/T	C/C	C/C	./.	T/C	C/C	./.	T/T	T/C	T/C	T/C
NC_008467.2	6036838	G	C/C	./.	C/C	C/C	./.	./.	./.	./.	C/C	./.	C/C	C/C	C/C	C/C	C/C	C/C	C/C	C/C	C/C	C/C	C/C	C/C	C/C	C/C	C/C	C/C	C/C	C/C	C/C	C/C	C/C	C/C	C/C	C/C	C/C	C/C	C/C	C/C	C/C	C/C	C/C	C/C	C/C	C/C	C/C	C/C	C/C
NC_008467.2	6037069	G	A/A	A/A	A/A	A/A	A/A	A/A	A/A	A/A	A/A	A/A	A/A	A/A	A/A	A/A	A/A	A/A	A/A	A/A	A/A	A/A	A/A	./.	A/A	A/A	A/A	A/A	A/A	A/A	A/A	A/A	A/A	A/A	A/A	A/A	A/A	A/A	./.	./.	A/A	A/A	A/A	A/A	A/A	A/A	A/A	A/A	A/A
NC_008467.2	6045348	C	G/G	G/G	G/G	G/G	G/G	G/G	G/G	G/G	./.	C/C	C/G	C/G	C/G	C/G	C/G	C/C	./.	G/G	C/G	G/G	G/G	G/G	G/G	C/C	G/G	C/G	G/G	G/G	G/G	C/G	G/G	C/G	C/C	C/G	G/G	C/G	./.	C/C	G/G	./.	G/G	G/G	C/G	./.	G/G	C/G	G/G
NC_008467.2	6049286	C	T/T	T/T	T/T	T/T	T/T	T/T	T/T	T/T	T/T	T/T	T/T	T/T	T/T	T/T	T/T	T/T	./.	T/T	T/T	T/T	T/T	T/T	T/T	T/T	T/T	T/T	T/T	T/T	T/T	T/T	T/T	T/T	T/T	T/T	T/T	T/T	T/T	T/T	T/T	T/T	T/T	T/T	T/T	T/T	T/T	T/T	T/T
NC_008467.2	6077215	T	C/C	C/C	C/C	C/C	C/C	C/C	C/C	C/C	T/C	T/C	T/C	T/C	T/C	T/C	T/C	T/C	T/C	C/C	T/C	C/C	C/C	C/C	C/C	T/C	C/C	T/C	C/C	C/C	C/C	T/C	C/C	T/C	T/C	T/C	C/C	T/C	T/C	T/C	C/C	./.	C/C	C/C	T/C	C/C	C/C	T/C	C/C
NC_008467.2	6080682	G	A/A	A/A	A/A	A/A	A/A	A/A	A/A	A/A	./.	A/A	A/A	A/A	A/A	A/A	A/A	A/A	A/A	A/A	A/A	A/A	A/A	A/A	A/A	A/A	A/A	A/A	A/A	A/A	A/A	A/A	A/A	A/A	A/A	A/A	A/A	A/A	./.	A/A	A/A	A/A	A/A	A/A	A/A	A/A	A/A	A/A	A/A
NC_008467.2	6080689	C	T/T	T/T	T/T	T/T	T/T	T/T	T/T	T/T	./.	C/T	C/T	C/T	C/T	C/T	C/T	C/T	C/T	T/T	C/T	T/T	T/T	T/T	T/T	C/T	T/T	C/T	T/T	T/T	T/T	C/T	T/T	C/T	C/T	C/T	T/T	C/T	./.	C/T	T/T	T/T	T/T	T/T	C/T	T/T	T/T	C/T	T/T
NC_008467.2	6080825	G	T/T	T/T	T/T	T/T	T/T	T/T	T/T	T/T	./.	T/T	T/T	T/T	T/T	T/T	T/T	T/T	./.	T/T	T/T	T/T	T/T	T/T	T/T	T/T	T/T	T/T	T/T	T/T	T/T	T/T	T/T	T/T	T/T	T/T	T/T	T/T	T/T	T/T	T/T	./.	T/T	T/T	T/T	T/T	T/T	T/T	T/T
NC_008467.2	6121850	A	G/G	G/G	G/G	G/G	G/G	G/G	G/G	G/G	./.	G/G	G/G	G/G	G/G	G/G	G/G	G/G	G/G	G/G	G/G	G/G	G/G	G/G	G/G	G/G	G/G	G/G	G/G	G/G	G/G	G/G	G/G	G/G	G/G	G/G	G/G	G/G	G/G	G/G	G/G	./.	G/G	G/G	G/G	G/G	G/G	G/G	G/G
NC_008467.2	6121854	C	T/T	T/T	T/T	T/T	T/T	T/T	T/T	T/T	./.	T/T	T/T	T/T	T/T	T/T	T/T	T/T	T/T	T/T	T/T	T/T	T/T	T/T	T/T	T/T	T/T	T/T	T/T	T/T	T/T	T/T	T/T	T/T	T/T	T/T	T/T	T/T	T/T	T/T	T/T	./.	T/T	T/T	T/T	T/T	T/T	T/T	T/T
NC_008467.2	6121889	A	T/T	T/T	T/T	T/T	T/T	T/T	T/T	T/T	./.	T/T	T/T	T/T	T/T	T/T	T/T	T/T	T/T	T/T	T/T	T/T	T/T	T/T	T/T	T/T	T/T	T/T	T/T	T/T	T/T	T/T	T/T	T/T	T/T	T/T	T/T	T/T	T/T	T/T	T/T	./.	T/T	T/T	T/T	T/T	T/T	T/T	T/T
NC_008467.2	6121928	A	G/G	G/G	G/G	G/G	G/G	G/G	G/G	G/G	./.	G/G	G/G	G/G	G/G	G/G	G/G	G/G	G/G	G/G	G/G	G/G	G/G	G/G	G/G	G/G	G/G	G/G	G/G	G/G	G/G	G/G	G/G	G/G	G/G	G/G	G/G	G/G	G/G	G/G	G/G	./.	G/G	G/G	G/G	G/G	G/G	G/G	G/G
NC_008467.2	6142761	A	A/A	A/A	A/A	A/A	A/A	A/A	A/A	A/A	./.	A/A	A/A	A/A	A/A	A/A	A/A	A/A	A/A	A/A	A/A	A/A	./.	./.	A/A	A/A	A/A	A/A	./.	A/A	A/A	A/A	A/A	A/A	A/A	A/A	A/A	A/A	A/A	A/A	A/A	A/A	A/A	A/A	A/A	./.	A/A	A/A	A/A
NC_008467.2	6146410	G	G/G	G/G	G/G	G/G	G/G	G/G	G/G	G/G	G/G	G/G	G/G	G/G	G/G	G/G	G/G	G/G	G/G	G/G	G/G	G/G	G/G	G/G	G/G	G/G	G/G	G/G	G/G	G/G	G/G	G/G	G/G	G/G	G/G	G/G	G/G	G/G	G/G	G/G	G/G	G/G	G/G	G/G	G/G	G/G	G/G	G/G	G/G
NC_008467.2	6146422	A	A/A	A/A	A/A	A/A	A/A	A/A	A/A	A/A	A/A	A/A	A/A	A/A	A/A	A/A	A/A	A/A	A/A	A/A	A/A	A/A	A/A	A/A	A/A	A/A	A/A	A/A	A/A	A/A	A/A	A/A	A/A	A/A	A/A	A/A	A/A	A/A	A/A	A/A	A/A	A/A	A/A	A/A	A/A	A/A	A/A	A/A	A/A
NC_008467.2	6161967	T	T/A	T/T	T/A	T/A	T/A	T/A	T/A	T/A	T/A	T/T	T/A	T/A	T/A	T/A	T/A	T/T	A/A	A/A	T/T	T/T	A/A	./.	A/A	T/T	T/A	T/T	T/A	A/A	T/A	T/T	A/A	T/T	T/A	T/A	T/A	T/A	T/T	T/T	A/A	A/A	A/A	T/A	T/T	A/A	A/A	T/A	A/A
NC_008467.2	6162002	G	G/T	T/T	G/T	G/T	G/T	G/T	G/T	G/T	G/T	T/T	G/T	G/T	G/T	G/T	G/T	T/T	G/G	G/G	T/T	T/T	G/G	./.	G/G	T/T	G/T	T/T	G/T	G/G	G/T	T/T	G/G	T/T	G/T	G/T	G/T	G/T	T/T	T/T	G/G	G/G	G/G	G/T	T/T	G/G	G/G	G/T	G/G
NC_008467.2	6162089	G	G/A	A/A	G/A	G/A	G/A	G/A	G/A	G/A	A/A	./.	G/A	G/A	G/A	G/A	A/A	G/A	./.	G/G	A/A	./.	./.	G/G	G/G	A/A	G/A	G/G	G/G	G/G	G/A	A/A	G/G	A/A	A/A	G/A	G/A	G/A	A/A	G/A	G/G	G/G	G/G	G/A	A/A	G/G	G/G	G/A	G/G
NC_008467.2	6179465	T	C/C	C/C	C/C	C/C	C/C	C/C	C/C	C/C	C/C	C/C	C/C	C/C	C/C	C/C	C/C	C/C	C/C	C/C	C/C	C/C	C/C	C/C	C/C	C/C	C/C	C/C	C/C	C/C	C/C	C/C	C/C	C/C	C/C	C/C	C/C	C/C	C/C	C/C	C/C	C/C	C/C	C/C	C/C	C/C	C/C	C/C	C/C
NC_008467.2	6192085	T	A/A	A/A	A/A	A/A	A/A	A/A	A/A	A/A	T/T	./.	T/A	T/A	T/A	T/A	T/A	T/A	A/A	T/A	A/A	T/A	T/A	T/A	T/A	A/A	T/A	A/A	T/A	T/A	T/A	A/A	T/A	A/A	A/A	A/A	T/A	A/A	A/A	A/A	T/A	T/T	T/A	T/A	A/A	T/T	T/A	A/A	T/A
NC_008467.2	6221057	A	G/G	G/G	G/G	G/G	G/G	G/G	G/G	G/G	A/G	A/G	A/G	A/G	A/G	A/G	A/G	./.	A/G	G/G	A/G	G/G	G/G	G/G	G/G	A/G	G/G	A/A	G/G	G/G	G/G	A/G	G/G	A/G	A/G	A/G	G/G	A/G	G/G	A/G	G/G	./.	G/G	G/G	A/A	G/G	G/G	A/G	G/G
NC_008467.2	6261186	A	A/A	A/A	A/A	A/A	A/A	A/A	A/A	A/A	A/A	A/A	A/A	A/A	A/A	A/A	A/A	A/A	A/A	A/A	A/A	A/A	A/A	A/A	A/A	A/A	A/A	A/A	A/A	A/A	A/A	A/A	A/A	A/A	A/A	A/A	A/A	A/A	A/A	A/A	A/A	A/A	A/A	A/A	A/A	A/A	A/A	A/A	A/A
NC_008467.2	6261192	C	C/G	C/G	C/G	C/G	C/G	C/G	C/G	G/G	G/G	C/C	C/G	C/G	C/G	C/G	C/G	C/G	C/G	G/G	C/C	G/G	G/G	C/G	G/G	C/C	C/G	C/C	G/G	G/G	C/G	C/C	G/G	C/C	C/G	C/G	C/G	C/G	G/G	C/G	G/G	G/G	G/G	C/G	C/C	G/G	G/G	C/G	G/G
NC_008467.2	6281731	A	G/G	G/G	G/G	G/G	G/G	G/G	A/G	G/G	G/G	G/G	G/G	G/G	G/G	G/G	G/G	G/G	G/G	G/G	G/G	G/G	G/G	G/G	G/G	G/G	G/G	G/G	G/G	G/G	G/G	G/G	G/G	G/G	G/G	G/G	G/G	G/G	G/G	G/G	G/G	G/G	G/G	G/G	G/G	G/G	G/G	G/G	G/G
NC_008467.2	6302935	T	T/C	T/C	T/C	T/C	T/C	T/C	T/C	T/C	T/T	T/C	T/C	T/C	T/C	T/C	T/C	T/C	T/T	T/C	T/C	C/C	T/C	T/C	T/C	T/C	C/C	T/T	T/C	T/C	C/C	T/C	C/C	T/C	T/T	T/T	C/C	T/T	./.	T/T	T/C	./.	T/C	C/C	T/C	T/C	T/C	T/T	T/C
NC_008467.2	6302947	C	T/T	T/T	T/T	T/T	T/T	T/T	T/T	T/T	C/C	C/T	C/T	C/T	C/T	C/T	C/T	C/T	C/T	T/T	C/T	T/T	T/T	T/T	T/T	C/T	T/T	C/T	T/T	T/T	T/T	C/T	T/T	C/T	C/T	C/T	T/T	C/T	./.	C/T	T/T	./.	T/T	T/T	C/T	T/T	T/T	C/T	T/T
NC_008467.2	6318741	T	C/G	C/G	C/G	C/G	C/G	C/G	C/G	C/G	T/C	C/C	T/C	T/C	C/C	T/C	T/C	C/G	C/C	T/C	C/G	G/G	T/C	./.	T/C	C/G	T/G	C/C	T/C	T/C	G/G	C/G	T/G	C/G	C/C	C/C	T/G	C/C	C/C	C/C	T/C	./.	T/C	T/G	C/G	T/C	C/C	C/C	T/C
NC_008467.2	6318747	T	T/C	T/C	T/C	T/C	T/C	T/C	T/C	T/C	T/C	C/C	T/C	T/C	C/C	T/C	T/C	T/C	C/C	T/C	T/C	T/T	T/C	./.	T/C	T/C	T/T	C/C	T/C	T/C	T/T	T/C	T/T	T/C	C/C	C/C	T/T	C/C	C/C	C/C	T/C	./.	T/C	T/T	T/C	T/C	C/C	C/C	T/C
NC_008467.2	6319134	G	A/A	A/A	A/A	A/A	A/A	A/A	A/A	A/A	A/A	A/A	A/A	A/A	A/A	A/A	A/A	./.	A/A	A/A	A/A	A/A	A/A	A/A	A/A	A/A	A/A	A/A	A/A	A/A	A/A	A/A	A/A	A/A	A/A	A/A	A/A	A/A	./.	A/A	A/A	A/A	A/A	A/A	A/A	A/A	A/A	A/A	A/A
NC_008467.2	6338345	G	T/T	T/T	T/T	T/T	T/T	T/T	T/T	T/T	T/T	./.	T/T	T/T	T/T	T/T	T/T	T/T	./.	T/T	T/T	T/T	T/T	T/T	T/T	T/T	T/T	T/T	T/T	T/T	T/T	T/T	T/T	T/T	T/T	T/T	T/T	T/T	./.	T/T	T/T	T/T	T/T	T/T	T/T	./.	T/T	T/T	T/T
NC_008467.2	6393245	T	A/A	A/A	A/A	A/A	A/A	A/A	A/A	A/A	T/A	T/A	T/A	T/A	T/A	T/A	T/T	T/A	A/A	T/A	A/A	A/A	T/A	T/T	T/A	A/A	T/A	A/A	T/A	T/A	T/A	A/A	T/A	T/A	A/A	A/A	T/A	A/A	A/A	A/A	T/A	T/T	T/A	T/A	A/A	./.	T/A	A/A	T/A
NC_008467.2	6437232	C	C/C	C/C	C/C	C/C	C/C	C/T	C/T	C/C	./.	C/T	T/T	C/T	C/T	C/T	C/T	C/T	C/C	C/T	C/C	T/T	C/T	T/T	C/T	C/C	C/T	C/C	C/T	C/T	T/T	C/C	C/T	C/C	C/C	C/T	C/T	C/T	C/C	C/C	C/T	T/T	T/T	C/T	C/C	C/C	C/T	C/C	C/T
NC_008467.2	6437233	T	T/T	T/T	T/T	T/T	T/T	T/C	T/C	T/T	./.	T/C	C/C	T/C	T/C	T/C	T/C	T/C	T/T	T/C	T/T	C/C	T/C	C/C	T/C	T/T	T/C	T/T	T/C	T/C	C/C	T/T	T/C	T/T	T/T	T/C	T/C	T/C	T/T	T/T	T/C	C/C	C/C	T/C	T/T	T/T	T/C	T/T	T/C
NC_008467.2	6440872	G	T/T	T/T	T/T	T/T	T/T	T/T	T/T	T/T	T/T	T/T	T/T	T/T	T/T	T/T	T/T	T/T	T/T	T/T	T/T	T/T	T/T	T/T	T/T	T/T	T/T	T/T	T/T	T/T	T/T	T/T	T/T	T/T	T/T	T/T	T/T	T/T	T/T	T/T	T/T	T/T	T/T	T/T	T/T	T/T	T/T	T/T	T/T
NC_008467.2	6468500	T	./.	C/C	T/C	T/C	T/C	T/C	T/C	T/C	./.	T/T	T/T	T/T	T/T	T/T	T/T	T/T	T/T	T/T	T/C	C/C	T/T	T/T	T/T	T/C	T/C	T/T	T/T	T/T	T/C	T/C	T/C	T/C	T/T	T/T	T/C	T/T	T/T	T/T	T/T	./.	T/T	T/C	T/C	T/T	T/T	T/T	T/T
NC_008467.2	6478777	A	C/C	C/C	C/C	C/C	C/C	C/C	C/C	C/C	C/C	C/C	C/C	C/C	C/C	C/C	C/C	C/C	C/C	C/C	C/C	C/C	C/C	C/C	C/C	C/C	C/C	C/C	C/C	C/C	C/C	C/C	C/C	C/C	C/C	C/C	C/C	C/C	C/C	C/C	C/C	C/C	C/C	C/C	C/C	C/C	C/C	C/C	C/C
NC_008467.2	6479026	A	G/G	G/G	G/G	G/G	G/G	G/G	G/G	G/G	G/G	G/G	G/G	G/G	G/G	G/G	G/G	G/G	G/G	G/G	G/G	G/G	G/G	G/G	G/G	G/G	G/G	G/G	G/G	G/G	G/G	G/G	G/G	G/G	G/G	G/G	G/G	G/G	G/G	G/G	G/G	G/G	G/G	G/G	G/G	G/G	G/G	G/G	G/G
NC_008467.2	6479033	C	T/T	T/T	T/T	T/T	T/T	T/T	T/T	T/T	T/T	T/T	T/T	T/T	T/T	T/T	T/T	T/T	T/T	T/T	T/T	T/T	T/T	T/T	T/T	T/T	T/T	T/T	T/T	T/T	T/T	T/T	T/T	T/T	T/T	T/T	T/T	T/T	T/T	T/T	T/T	T/T	T/T	T/T	T/T	T/T	T/T	T/T	T/T
NC_008467.2	6528445	C	T/T	T/T	T/T	T/T	T/T	T/T	T/T	T/T	T/T	T/T	T/T	T/T	T/T	T/T	T/T	T/T	T/T	T/T	T/T	T/T	T/T	T/T	T/T	T/T	T/T	T/T	T/T	T/T	T/T	T/T	T/T	T/T	T/T	T/T	T/T	T/T	./.	T/T	T/T	T/T	T/T	T/T	T/T	T/T	T/T	T/T	T/T
NC_008467.2	6528446	A	G/G	G/G	G/G	G/G	G/G	G/G	G/G	G/G	G/G	G/G	G/G	G/G	G/G	G/G	G/G	G/G	G/G	G/G	G/G	G/G	G/G	G/G	G/G	G/G	G/G	G/G	G/G	G/G	G/G	G/G	G/G	G/G	G/G	G/G	G/G	G/G	./.	G/G	G/G	G/G	G/G	G/G	G/G	G/G	G/G	G/G	G/G
NC_008467.2	6531393	C	A/A	A/A	A/A	A/A	A/A	A/A	A/A	A/A	A/A	A/A	A/A	A/A	A/A	A/A	A/A	A/A	A/A	A/A	A/A	A/A	A/A	A/A	A/A	A/A	A/A	A/A	A/A	A/A	A/A	A/A	A/A	A/A	A/A	A/A	A/A	A/A	A/A	A/A	A/A	A/A	A/A	A/A	A/A	A/A	A/A	A/A	A/A
NC_008467.2	6531406	C	T/T	T/T	T/T	T/T	T/T	T/T	T/T	T/T	T/T	T/T	T/T	T/T	T/T	T/T	T/T	T/T	T/T	T/T	T/T	T/T	T/T	T/T	T/T	T/T	T/T	T/T	T/T	T/T	T/T	T/T	T/T	T/T	T/T	T/T	T/T	T/T	T/T	T/T	T/T	T/T	T/T	T/T	T/T	T/T	T/T	T/T	T/T
NC_008467.2	6534630	G	C/C	C/C	C/C	C/C	C/C	C/C	C/C	C/C	C/C	C/C	C/C	C/C	C/C	C/C	./.	./.	C/C	C/C	C/C	C/C	C/C	./.	C/C	C/C	C/C	C/C	C/C	C/C	C/C	C/C	C/C	C/C	C/C	C/C	C/C	C/C	C/C	C/C	C/C	./.	C/C	C/C	C/C	C/C	C/C	C/C	C/C
NC_008467.2	6534681	C	A/A	A/A	A/A	A/A	A/A	A/A	A/A	A/A	A/A	A/A	A/A	A/A	A/A	A/A	./.	./.	A/A	A/A	A/A	A/A	A/A	./.	A/A	A/A	A/A	A/A	A/A	A/A	A/A	A/A	A/A	A/A	A/A	A/A	A/A	A/A	A/A	A/A	A/A	./.	A/A	A/A	A/A	A/A	A/A	A/A	A/A
NC_008467.2	6546930	G	A/A	A/A	A/A	A/A	A/A	A/A	A/A	A/A	A/A	A/A	A/A	A/A	A/A	A/A	A/A	A/A	A/A	A/A	A/A	A/A	A/A	A/A	A/A	A/A	A/A	A/A	A/A	A/A	A/A	A/A	A/A	A/A	A/A	A/A	A/A	A/A	A/A	A/A	A/A	./.	A/A	A/A	A/A	A/A	A/A	A/A	A/A
NC_008467.2	6568322	G	T/T	T/T	T/T	T/T	T/T	T/T	T/T	T/T	T/T	T/T	T/T	T/T	T/T	T/T	./.	T/T	T/T	T/T	T/T	T/T	T/T	T/T	T/T	T/T	T/T	T/T	T/T	T/T	T/T	T/T	T/T	T/T	T/T	T/T	T/T	T/T	T/T	T/T	T/T	T/T	T/T	T/T	T/T	T/T	T/T	T/T	T/T
NC_008467.2	6568329	T	C/C	C/C	C/C	C/C	C/C	C/C	C/C	C/C	C/C	C/C	C/C	C/C	C/C	C/C	./.	C/C	C/C	C/C	C/C	C/C	C/C	C/C	C/C	C/C	C/C	C/C	C/C	C/C	C/C	C/C	C/C	C/C	C/C	C/C	C/C	C/C	C/C	C/C	C/C	C/C	C/C	C/C	C/C	C/C	C/C	C/C	C/C
NC_008467.2	6568450	T	T/G	G/G	T/G	T/G	T/G	T/G	T/G	T/G	T/T	T/G	T/G	T/G	T/G	T/G	T/G	T/G	G/G	T/G	T/G	T/T	T/G	T/T	T/G	T/G	T/T	G/G	T/G	T/G	T/T	T/G	T/T	T/G	G/G	G/G	T/T	G/G	G/G	G/G	T/G	T/T	T/G	T/T	T/G	T/T	T/G	G/G	G/G
NC_008467.2	6583110	C	T/T	T/T	T/T	T/T	T/T	T/T	T/T	T/T	T/T	T/T	T/T	T/T	T/T	T/T	T/T	T/T	T/T	T/T	T/T	T/T	T/T	T/T	T/T	T/T	T/T	T/T	T/T	T/T	T/T	T/T	T/T	T/T	T/T	T/T	T/T	T/T	T/T	T/T	T/T	T/T	T/T	T/T	T/T	T/T	T/T	T/T	T/T
NC_008467.2	6583648	G	A/A	A/A	A/A	A/A	A/A	A/A	A/A	A/A	A/A	A/A	A/A	A/A	A/A	G/A	A/A	A/A	A/A	A/A	A/A	A/A	A/A	A/A	A/A	A/A	A/A	A/A	A/A	A/A	A/A	A/A	A/A	A/A	A/A	A/A	A/A	A/A	A/A	A/A	A/A	./.	A/A	A/A	A/A	A/A	A/A	A/A	A/A
NC_008467.2	6599321	C	T/T	T/T	T/T	T/T	T/T	T/T	T/T	T/T	T/T	T/T	T/T	T/T	T/T	T/T	T/T	T/T	T/T	T/T	T/T	T/T	T/T	T/T	T/T	T/T	T/T	T/T	T/T	T/T	T/T	T/T	T/T	T/T	T/T	T/T	T/T	T/T	T/T	T/T	T/T	T/T	T/T	T/T	T/T	T/T	T/T	T/T	T/T
NC_008467.2	6599326	A	G/G	G/G	G/G	G/G	G/G	G/G	G/G	G/G	G/G	G/G	G/G	G/G	G/G	G/G	G/G	G/G	G/G	G/G	G/G	G/G	G/G	G/G	G/G	G/G	G/G	G/G	G/G	G/G	G/G	G/G	G/G	G/G	G/G	G/G	G/G	G/G	G/G	G/G	G/G	G/G	G/G	G/G	G/G	G/G	G/G	G/G	G/G
NC_008467.2	6648546	G	G/G	G/G	G/G	G/G	G/G	G/G	G/G	G/G	A/A	A/A	A/A	A/A	A/A	A/A	A/A	A/A	G/A	G/A	G/A	G/A	G/A	G/G	G/A	G/A	G/A	G/A	A/A	G/A	G/G	G/A	G/A	G/A	G/A	A/A	G/A	A/A	./.	A/A	G/A	A/A	A/A	G/A	G/A	G/G	A/A	G/A	G/A
NC_008467.2	6648557	T	T/T	T/T	T/T	T/T	T/T	T/T	T/T	T/T	T/T	T/T	T/T	T/T	T/T	T/T	T/T	T/T	T/T	T/T	T/T	T/T	T/T	T/T	T/T	T/T	T/T	T/T	T/T	T/T	T/T	T/T	T/T	T/T	T/T	T/T	T/T	T/T	./.	T/T	T/T	T/T	T/T	T/T	T/T	T/T	T/T	T/T	T/T
NC_008467.2	6685629	A	A/T	A/T	A/T	A/T	A/T	A/T	A/T	A/T	T/T	T/T	T/T	T/T	T/T	T/T	T/T	T/T	A/T	A/T	T/T	T/T	A/A	A/T	A/T	T/T	T/T	A/T	A/T	A/T	T/T	T/T	T/T	T/T	T/T	A/T	T/T	A/T	A/A	A/T	A/T	T/T	A/T	T/T	T/T	A/A	T/T	A/T	A/T
NC_008467.2	6702381	T	T/G	T/G	T/G	T/G	T/G	T/G	T/G	T/G	./.	T/G	T/G	T/G	T/G	T/G	T/G	T/G	G/G	T/G	T/G	T/T	T/G	T/G	T/G	T/G	T/T	G/G	T/G	T/G	T/T	T/G	T/T	T/G	G/G	G/G	T/T	G/G	T/G	G/G	T/G	G/G	T/G	T/T	T/G	G/G	T/G	G/G	G/G
NC_008467.2	6719858	T	T/C	T/C	T/C	T/C	T/C	T/C	T/C	T/C	T/T	T/C	T/C	T/C	T/C	T/C	T/C	T/C	T/C	C/C	T/T	T/C	C/C	C/C	C/C	T/T	T/C	T/C	C/C	C/C	T/C	T/T	T/C	T/T	T/C	T/T	T/C	T/C	./.	C/C	C/C	C/C	C/C	T/C	T/T	C/C	C/C	T/C	T/C
NC_008467.2	6719868	T	T/C	T/C	T/C	T/C	T/C	T/C	T/C	T/C	T/T	T/C	T/C	T/C	T/C	T/C	C/C	T/C	T/C	C/C	T/T	T/C	C/C	C/C	C/C	T/T	T/C	T/C	C/C	C/C	T/C	T/T	T/C	T/T	T/C	T/T	T/C	T/C	./.	C/C	C/C	C/C	C/C	T/C	T/T	C/C	C/C	T/C	T/C
NC_008467.2	6719871	A	A/G	A/G	A/G	A/G	A/G	A/G	A/G	A/G	A/A	A/G	A/G	A/G	A/G	A/G	A/G	A/G	A/G	G/G	A/A	A/G	G/G	G/G	G/G	A/A	A/G	A/G	G/G	G/G	A/G	A/A	A/G	A/A	A/G	A/A	A/G	A/G	./.	G/G	G/G	G/G	G/G	A/G	A/A	G/G	G/G	A/G	A/G
NC_008467.2	6719884	A	A/G	A/G	A/G	A/G	A/G	A/G	A/G	A/G	A/A	A/G	A/G	A/G	A/G	A/G	A/G	A/G	A/G	G/G	A/A	A/G	G/G	G/G	G/G	A/A	A/G	A/G	G/G	G/G	A/G	A/A	A/G	A/A	A/G	A/A	A/G	A/G	./.	G/G	G/G	G/G	G/G	A/G	A/A	G/G	G/G	A/G	A/G
NC_008467.2	6719893	T	T/C	T/C	T/C	T/C	T/C	T/C	T/C	T/C	T/T	T/C	T/C	T/C	T/C	T/C	T/C	T/C	T/C	C/C	T/T	T/C	C/C	C/C	C/C	T/T	T/C	T/C	C/C	C/C	T/C	T/T	T/C	T/T	T/C	T/T	T/C	T/C	./.	C/C	C/C	C/C	C/C	T/C	T/T	C/C	C/C	T/C	T/C
NC_008467.2	6789512	A	G/G	G/G	G/G	G/G	G/G	G/G	G/G	G/G	A/G	A/G	A/G	A/G	A/G	A/G	A/G	A/G	./.	G/G	A/G	G/G	G/G	./.	G/G	A/G	G/G	A/G	G/G	G/G	G/G	A/G	G/G	A/G	A/G	A/G	G/G	A/G	A/G	A/G	G/G	G/G	G/G	G/G	A/G	G/G	G/G	A/G	A/G
NC_008467.2	6875879	A	A/T	A/T	A/T	A/T	A/T	A/T	A/T	A/T	A/A	A/T	A/T	A/T	A/T	A/T	A/T	A/T	A/T	A/A	T/T	A/T	A/A	A/A	A/A	T/T	A/T	A/T	A/A	A/A	A/T	T/T	A/T	T/T	A/T	A/T	A/T	A/T	A/T	A/T	A/A	./.	A/A	A/T	T/T	A/A	A/A	A/T	A/T
NC_008467.2	6875895	A	A/T	A/T	A/T	A/T	A/T	A/T	A/T	A/T	T/T	A/T	A/T	A/T	A/T	A/T	A/T	A/T	A/T	T/T	A/A	A/T	T/T	T/T	T/T	A/A	A/T	A/T	T/T	T/T	A/T	A/A	A/T	A/A	A/T	A/T	A/T	A/T	A/T	A/T	T/T	./.	T/T	A/T	A/A	T/T	T/T	A/T	A/T
NC_008467.2	6877848	A	G/G	G/G	G/G	G/G	G/G	G/G	G/G	G/G	./.	G/G	G/G	G/G	G/G	G/G	G/G	G/G	G/G	G/G	G/G	./.	G/G	G/G	G/G	G/G	G/G	G/G	G/G	G/G	G/G	G/G	G/G	A/G	G/G	G/G	G/G	G/G	./.	G/G	G/G	G/G	G/G	G/G	G/G	G/G	G/G	G/G	G/G
NC_008467.2	6877940	A	T/T	T/T	T/T	T/T	T/T	T/T	T/T	T/T	T/T	T/T	T/T	T/T	T/T	T/T	T/T	./.	T/T	T/T	T/T	T/T	T/T	T/T	T/T	T/T	T/T	T/T	T/T	T/T	T/T	T/T	T/T	T/T	T/T	T/T	T/T	T/T	T/T	T/T	T/T	./.	T/T	T/T	T/T	T/T	T/T	T/T	T/T
NC_008467.2	6877966	C	A/A	A/A	A/A	A/A	A/A	A/A	A/A	A/A	A/A	A/A	A/A	A/A	A/A	A/A	A/A	./.	A/A	A/A	A/A	A/A	A/A	A/A	A/A	A/A	A/A	A/A	A/A	A/A	A/A	A/A	A/A	A/A	A/A	A/A	A/A	A/A	A/A	A/A	A/A	./.	A/A	A/A	A/A	A/A	A/A	A/A	A/A
NC_008467.2	6877990	C	G/G	G/G	G/G	G/G	G/G	G/G	G/G	G/G	G/G	G/G	G/G	G/G	G/G	G/G	G/G	./.	G/G	G/G	G/G	G/G	G/G	G/G	G/G	G/G	G/G	G/G	G/G	G/G	G/G	G/G	G/G	G/G	G/G	G/G	G/G	G/G	G/G	G/G	G/G	./.	G/G	G/G	G/G	G/G	G/G	G/G	G/G
NC_008467.2	6925199	A	C/C	C/C	C/C	C/C	C/C	C/C	C/C	C/C	C/C	C/C	C/C	C/C	C/C	C/C	C/C	C/C	C/C	C/C	C/C	C/C	C/C	C/C	C/C	C/C	C/C	C/C	C/C	C/C	C/C	C/C	C/C	C/C	C/C	C/C	C/C	C/C	C/C	C/C	C/C	C/C	C/C	C/C	C/C	C/C	C/C	C/C	C/C
NC_008467.2	6933827	T	T/C	T/C	T/C	T/C	T/C	T/C	T/C	T/C	C/C	C/C	T/C	C/C	T/C	C/C	C/C	C/C	./.	T/C	C/C	T/C	T/C	T/C	T/C	C/C	C/C	T/C	T/C	T/C	C/C	C/C	C/C	C/C	T/C	T/C	C/C	T/C	C/C	T/C	T/C	./.	T/C	C/C	C/C	T/C	T/C	T/C	T/C
NC_008467.2	6951830	G	G/T	G/T	G/T	G/T	G/T	G/T	G/T	G/T	G/G	G/T	G/T	G/T	G/T	G/T	G/T	G/T	G/G	T/T	G/G	T/T	T/T	T/T	T/T	G/G	G/T	G/T	T/T	T/T	G/T	G/G	G/T	G/G	G/T	G/T	G/T	G/T	G/G	G/T	T/T	./.	T/T	G/T	G/G	T/T	T/T	G/T	G/T
NC_008467.2	6951835	A	A/C	A/C	A/C	A/C	A/C	A/C	A/C	A/C	A/A	A/C	A/C	A/C	A/C	A/C	A/C	A/C	A/A	C/C	A/A	C/C	C/C	C/C	C/C	A/A	A/C	A/C	C/C	C/C	A/C	A/A	A/C	A/A	A/C	A/C	A/C	A/C	A/A	A/C	C/C	./.	C/C	A/C	A/A	C/C	C/C	A/C	A/C
NC_008467.2	6951874	G	G/A	G/A	G/A	G/A	G/A	G/A	G/A	G/A	A/A	G/A	G/A	G/A	G/A	G/A	G/A	G/A	A/A	G/G	A/A	G/G	G/G	G/G	G/G	A/A	G/A	G/A	G/G	G/G	G/A	A/A	G/A	A/A	G/A	G/A	G/A	G/A	A/A	G/A	G/G	./.	G/G	G/A	A/A	G/G	G/G	G/A	G/A
NC_008467.2	6996616	C	A/A	A/A	A/A	A/A	A/A	A/A	A/A	A/A	A/A	A/A	A/A	A/A	A/A	A/A	A/A	A/A	A/A	A/A	A/A	A/A	A/A	A/A	A/A	A/A	A/A	A/A	A/A	A/A	A/A	A/A	A/A	A/A	A/A	A/A	A/A	A/A	A/A	A/A	A/A	A/A	A/A	A/A	A/A	A/A	A/A	A/A	A/A
NC_008467.2	7071147	T	C/C	C/C	C/C	C/C	C/C	C/C	C/C	C/C	C/C	C/C	C/C	C/C	C/C	C/C	C/C	C/C	C/C	C/C	C/C	C/C	C/C	./.	C/C	C/C	C/C	C/C	C/C	C/C	C/C	C/C	C/C	C/C	C/C	C/C	C/C	C/C	C/C	C/C	C/C	./.	C/C	C/C	C/C	./.	C/C	C/C	C/C
NC_008467.2	7084181	G	T/T	T/T	T/T	T/T	T/T	T/T	T/T	T/T	T/T	T/T	T/T	T/T	T/T	T/T	T/T	./.	./.	T/T	T/T	T/T	T/T	T/T	T/T	T/T	T/T	T/T	T/T	T/T	T/T	T/T	T/T	T/T	T/T	T/T	T/T	T/T	T/T	T/T	T/T	./.	T/T	T/T	./.	./.	T/T	T/T	T/T
NC_008467.2	7084183	A	T/T	T/T	T/T	T/T	T/T	T/T	T/T	T/T	T/T	T/T	T/T	T/T	T/T	T/T	T/T	./.	./.	T/T	T/T	T/T	T/T	T/T	T/T	T/T	T/T	T/T	T/T	T/T	T/T	T/T	T/T	T/T	T/T	T/T	T/T	T/T	T/T	T/T	T/T	./.	T/T	T/T	./.	./.	T/T	T/T	T/T
NC_008467.2	7084218	C	A/A	A/A	A/A	A/A	A/A	A/A	A/A	A/A	A/A	C/C	C/A	C/A	C/A	C/A	C/A	./.	./.	C/A	C/A	C/A	C/A	C/A	C/A	A/A	C/A	A/A	C/A	C/A	C/A	A/A	C/A	A/A	A/A	A/A	C/A	A/A	A/A	A/A	C/C	./.	C/A	C/A	./.	./.	C/A	A/A	A/A
NC_008467.2	7084310	T	A/A	A/A	A/A	A/A	A/A	A/A	A/A	A/A	A/A	A/A	A/A	A/A	A/A	A/A	A/A	A/A	A/A	A/A	A/A	A/A	A/A	A/A	A/A	A/A	A/A	A/A	A/A	A/A	A/A	A/A	A/A	A/A	A/A	A/A	A/A	A/A	A/A	A/A	A/A	./.	A/A	A/A	A/A	A/A	A/A	A/A	A/A
NC_008467.2	7084312	G	A/A	A/A	A/A	A/A	A/A	A/A	A/A	A/A	A/A	A/A	A/A	A/A	A/A	A/A	A/A	A/A	A/A	A/A	A/A	A/A	A/A	A/A	A/A	A/A	A/A	A/A	A/A	A/A	A/A	A/A	A/A	A/A	A/A	A/A	A/A	A/A	A/A	A/A	A/A	./.	A/A	A/A	A/A	A/A	A/A	A/A	A/A
NC_008467.2	7095144	A	T/T	T/T	A/T	T/T	T/T	T/T	T/T	T/T	A/A	A/T	A/T	A/T	A/T	A/T	A/T	T/T	T/T	A/T	T/T	A/T	A/T	A/T	A/T	T/T	A/T	T/T	A/T	A/T	A/T	T/T	A/T	T/T	T/T	T/T	A/T	T/T	T/T	T/T	A/T	T/T	A/T	A/T	T/T	A/T	A/T	T/T	T/T
NC_008467.2	7095238	C	A/A	A/A	A/A	A/A	A/A	A/A	A/A	A/A	C/C	C/A	C/A	C/A	C/A	C/A	C/A	C/A	A/A	C/A	A/A	C/A	C/A	C/A	C/A	A/A	C/A	A/A	C/A	C/A	C/A	A/A	C/A	A/A	A/A	A/A	C/A	A/A	A/A	A/A	C/A	C/A	C/A	C/A	A/A	C/A	C/A	A/A	A/A
NC_008467.2	7101124	T	C/C	C/C	C/C	C/C	C/C	C/C	C/C	C/C	T/C	T/T	T/C	T/C	T/C	T/C	T/C	T/C	C/C	T/C	C/C	./.	T/C	T/C	T/C	C/C	C/C	C/C	T/C	T/C	T/C	C/C	T/C	C/C	C/C	C/C	T/T	C/C	C/C	C/C	T/C	C/C	T/C	T/C	C/C	C/C	T/C	C/C	C/C
NC_008467.2	7101369	C	./.	./.	A/A	A/A	./.	A/A	C/A	A/A	A/A	./.	C/A	C/A	C/A	C/A	A/A	C/A	A/A	C/A	A/A	C/A	A/A	C/C	C/A	A/A	C/A	A/A	C/A	C/A	C/A	A/A	C/A	A/A	A/A	A/A	C/A	A/A	A/A	A/A	C/A	A/A	C/A	C/A	A/A	C/A	C/A	A/A	A/A
NC_008467.2	7110054	C	T/T	T/T	T/T	T/T	T/T	T/T	T/T	T/T	./.	./.	C/T	C/T	T/T	C/T	C/T	C/T	T/T	C/T	T/T	C/T	C/T	C/T	C/T	T/T	C/T	T/T	C/T	C/T	C/T	T/T	C/T	T/T	T/T	T/T	C/T	T/T	T/T	T/T	C/T	C/C	C/T	C/T	T/T	C/T	C/T	T/T	T/T
NC_008467.2	7117178	G	A/A	A/A	A/A	A/A	A/A	A/A	A/A	A/A	./.	A/A	G/A	G/A	A/A	G/A	G/A	G/A	A/A	G/A	A/A	G/A	G/A	A/A	G/A	A/A	G/A	A/A	G/A	G/A	G/G	A/A	G/A	A/A	A/A	A/A	G/A	A/A	A/A	A/A	G/A	./.	G/A	G/A	A/A	G/G	G/A	A/A	A/A
NC_008467.2	7117207	C	T/T	T/T	T/T	T/T	T/T	T/T	T/T	T/T	./.	T/T	C/T	C/T	T/T	C/T	C/T	C/T	T/T	C/T	T/T	C/T	C/T	T/T	C/T	T/T	C/T	T/T	C/T	C/T	C/C	T/T	C/T	T/T	T/T	T/T	C/T	T/T	T/T	T/T	C/T	./.	C/T	C/T	T/T	C/C	C/T	T/T	T/T
NC_008467.2	7125494	A	T/T	T/T	T/T	T/T	T/T	T/T	T/T	T/T	A/T	A/T	A/T	A/T	A/T	A/T	A/T	A/T	T/T	A/T	T/T	A/T	A/T	A/T	A/T	T/T	A/T	T/T	A/T	A/T	A/T	T/T	A/T	T/T	T/T	T/T	A/T	T/T	T/T	T/T	A/T	A/T	A/T	A/T	T/T	A/T	A/T	T/T	T/T
NC_008467.2	7127140	T	C/C	C/C	T/C	C/C	C/C	C/C	C/C	C/C	T/T	C/C	T/C	T/C	T/C	T/C	T/C	T/C	C/C	T/C	C/C	T/C	T/C	T/T	T/C	C/C	T/C	C/C	T/C	T/C	T/C	C/C	T/C	C/C	C/C	C/C	T/C	C/C	C/C	T/C	T/C	./.	T/C	T/C	C/C	T/C	T/C	C/C	C/C
NC_008467.2	7139240	A	G/G	G/G	G/G	G/G	G/G	G/G	G/G	G/G	./.	G/G	G/G	G/G	G/G	G/G	G/G	G/G	G/G	G/G	G/G	G/G	G/G	G/G	G/G	G/G	G/G	G/G	G/G	G/G	G/G	G/G	G/G	G/G	G/G	A/G	G/G	G/G	./.	G/G	G/G	./.	G/G	G/G	G/G	G/G	G/G	G/G	G/G
NC_008467.2	7159676	G	A/A	A/A	A/A	A/A	A/A	A/A	A/A	A/A	G/A	G/G	G/A	G/A	G/A	G/A	G/A	G/A	./.	G/A	A/A	G/A	G/A	G/A	G/A	A/A	G/A	A/A	G/A	G/A	G/A	A/A	G/A	A/A	A/A	A/A	G/A	A/A	A/A	A/A	G/A	G/G	G/A	G/A	A/A	G/G	G/A	A/A	A/A
NC_008467.2	7159694	A	G/G	G/G	G/G	G/G	G/G	G/G	G/G	G/G	A/G	A/A	A/G	A/G	A/G	A/G	A/G	A/G	./.	A/G	G/G	A/G	A/G	A/G	A/G	G/G	A/G	G/G	A/G	A/G	A/G	G/G	A/G	G/G	G/G	G/G	A/G	G/G	G/G	G/G	A/G	A/A	A/G	A/G	G/G	A/A	A/G	G/G	G/G
NC_008467.2	7159709	C	T/T	T/T	T/T	T/T	T/T	T/T	T/T	T/T	C/T	C/C	C/T	C/T	C/T	C/T	C/T	C/T	./.	C/T	T/T	C/T	C/T	C/T	C/T	T/T	C/T	T/T	C/T	C/T	C/T	T/T	C/T	T/T	T/T	T/T	C/T	T/T	T/T	T/T	C/T	C/C	C/T	C/T	T/T	C/C	C/T	T/T	T/T
NC_008467.2	7163804	C	T/T	T/T	T/T	T/T	T/T	T/T	T/T	T/T	T/T	T/T	T/T	T/T	T/T	T/T	T/T	T/T	./.	T/T	T/T	T/T	T/T	T/T	T/T	T/T	T/T	T/T	T/T	T/T	T/T	T/T	T/T	T/T	T/T	T/T	T/T	T/T	./.	T/T	T/T	T/T	T/T	T/T	T/T	./.	T/T	T/T	T/T
NC_008467.2	7163889	C	A/A	A/A	A/A	A/A	A/A	A/A	A/A	A/A	A/A	A/A	A/A	A/A	A/A	A/A	A/A	A/A	./.	A/A	A/A	A/A	A/A	A/A	A/A	A/A	A/A	A/A	A/A	A/A	A/A	A/A	A/A	A/A	A/A	A/A	A/A	A/A	./.	A/A	A/A	A/A	A/A	A/A	A/A	./.	A/A	A/A	A/A
NC_008467.2	7174637	G	T/T	T/T	T/T	T/T	T/T	T/T	T/T	T/T	./.	T/T	T/T	T/T	T/T	T/T	T/T	T/T	T/T	T/T	T/T	T/T	T/T	T/T	T/T	T/T	T/T	T/T	T/T	T/T	T/T	T/T	T/T	T/T	T/T	T/T	T/T	T/T	./.	T/T	T/T	T/T	T/T	T/T	T/T	T/T	T/T	T/T	T/T
NC_008467.2	7174688	G	A/A	A/A	A/A	A/A	A/A	A/A	A/A	A/A	./.	A/A	G/A	G/A	G/A	G/A	G/A	G/A	A/A	G/A	A/A	G/A	G/A	G/A	G/A	A/A	G/A	A/A	G/A	G/A	G/G	A/A	G/A	A/A	A/A	A/A	G/A	A/A	./.	A/A	G/A	G/G	G/A	G/A	A/A	G/A	A/A	A/A	A/A
NC_008467.2	7240364	A	G/G	G/G	G/G	G/G	G/G	G/G	G/G	G/G	./.	G/G	G/G	G/G	G/G	G/G	G/G	G/G	G/G	G/G	G/G	G/G	G/G	G/G	G/G	G/G	G/G	./.	G/G	G/G	G/G	G/G	G/G	G/G	G/G	G/G	G/G	G/G	./.	G/G	G/G	./.	G/G	G/G	G/G	G/G	G/G	G/G	G/G
NC_008467.2	7256950	G	C/C	./.	C/C	C/C	C/C	C/C	C/C	C/C	C/C	C/C	C/C	C/C	C/C	C/C	C/C	C/C	C/C	C/C	C/C	C/C	C/C	C/C	C/C	C/C	C/C	C/C	C/C	C/C	C/C	C/C	C/C	C/C	./.	C/C	C/C	C/C	./.	C/C	C/C	./.	C/C	C/C	C/C	C/C	C/C	C/C	C/C
NC_008467.2	7303865	G	A/A	A/A	A/A	A/A	A/A	A/A	A/A	A/A	./.	./.	A/A	A/A	A/A	A/A	A/A	A/A	A/A	A/A	A/A	A/A	A/A	A/A	A/A	A/A	A/A	A/A	A/A	A/A	A/A	A/A	A/A	A/A	A/A	A/A	A/A	A/A	A/A	A/A	A/A	./.	A/A	A/A	A/A	A/A	A/A	A/A	A/A
NC_008467.2	7303901	A	A/A	A/A	A/A	A/A	A/A	A/A	A/A	A/A	./.	./.	A/A	A/A	A/A	A/A	A/A	A/A	A/A	A/A	A/A	A/A	A/A	A/A	A/A	A/A	A/A	A/A	A/A	A/A	A/A	A/A	A/A	A/A	A/A	A/A	A/A	A/A	A/A	A/A	A/A	./.	A/A	A/A	A/A	A/A	A/A	A/A	A/A
NC_008467.2	7303915	T	A/A	A/A	A/A	A/A	A/A	A/A	A/A	A/A	./.	./.	T/A	T/A	T/A	T/A	T/T	T/A	T/A	A/A	T/A	A/A	A/A	A/A	A/A	T/A	A/A	T/A	A/A	A/A	A/A	T/A	A/A	T/A	T/A	A/A	T/A	T/A	T/T	A/A	A/A	./.	A/A	A/A	A/A	A/A	A/A	T/A	T/A
NC_008467.2	7325528	A	A/A	A/A	A/A	A/A	A/A	A/A	A/A	A/A	A/A	A/A	A/G	A/A	A/A	A/A	A/A	A/A	A/A	A/A	A/A	A/A	A/A	A/A	A/A	A/A	A/A	A/A	A/A	A/A	A/A	A/A	A/A	A/A	A/A	A/A	A/A	A/A	A/A	A/A	A/A	A/A	A/A	A/A	A/A	A/A	A/A	A/A	A/A
NC_008467.2	7336811	T	A/A	A/A	A/A	A/A	A/A	A/A	A/A	A/A	A/A	A/A	A/A	A/A	A/A	A/A	A/A	A/A	A/A	A/A	A/A	A/A	A/A	A/A	A/A	A/A	A/A	A/A	A/A	A/A	A/A	A/A	A/A	A/A	A/A	A/A	A/A	A/A	A/A	A/A	A/A	./.	A/A	A/A	A/A	A/A	A/A	A/A	A/A
NC_008467.2	7363323	T	A/A	A/A	A/A	A/A	A/A	A/A	A/A	A/A	A/A	A/A	A/A	A/A	A/A	A/A	A/A	A/A	./.	A/A	A/A	A/A	A/A	A/A	A/A	A/A	A/A	A/A	A/A	A/A	A/A	A/A	A/A	A/A	A/A	A/A	A/A	A/A	A/A	A/A	A/A	A/A	A/A	A/A	A/A	A/A	A/A	A/A	A/A
NC_008467.2	7396388	T	G/G	G/G	G/G	G/G	G/G	G/G	G/G	G/G	./.	G/G	G/G	G/G	G/G	G/G	G/G	G/G	G/G	G/G	G/G	G/G	G/G	G/G	G/G	./.	G/G	G/G	G/G	G/G	G/G	G/G	G/G	G/G	G/G	G/G	G/G	G/G	./.	G/G	G/G	./.	G/G	G/G	G/G	G/G	G/G	G/G	G/G
NC_008467.2	7436086	T	A/A	A/A	A/A	A/A	A/A	A/A	A/A	A/A	A/A	A/A	A/A	A/A	A/A	A/A	A/A	A/A	A/A	A/A	A/A	A/A	A/A	A/A	A/A	A/A	A/A	A/A	A/A	A/A	A/A	A/A	A/A	A/A	A/A	A/A	A/A	A/A	A/A	A/A	A/A	A/A	A/A	A/A	A/A	A/A	A/A	A/A	A/A
NC_008467.2	7475478	A	T/T	T/T	T/T	T/T	T/T	T/T	T/T	T/T	T/T	T/T	T/T	T/T	T/T	T/T	T/T	T/T	T/T	T/T	T/T	T/T	T/T	T/T	T/T	T/T	T/T	T/T	T/T	T/T	T/T	T/T	T/T	T/T	T/T	T/T	T/T	T/T	T/T	T/T	T/T	T/T	T/T	T/T	T/T	T/T	T/T	T/T	T/T
NC_008467.2	7475479	A	T/T	T/T	T/T	T/T	T/T	T/T	T/T	T/T	T/T	T/T	T/T	T/T	T/T	T/T	T/T	T/T	T/T	T/T	T/T	T/T	T/T	T/T	T/T	T/T	T/T	T/T	T/T	T/T	T/T	T/T	T/T	T/T	T/T	T/T	T/T	T/T	T/T	T/T	T/T	T/T	T/T	T/T	T/T	T/T	T/T	T/T	T/T
NC_008467.2	7490260	G	G/G	G/G	G/G	G/G	G/G	G/G	G/G	G/G	./.	./.	G/G	G/G	G/G	G/G	G/G	G/G	G/G	G/G	G/G	G/G	G/G	./.	G/G	G/G	G/G	G/G	G/G	G/G	G/G	G/G	G/G	G/G	G/G	G/A	G/G	G/G	G/G	G/G	G/G	./.	G/G	G/G	G/G	G/G	G/G	G/G	G/G
NC_008467.2	7490264	A	G/G	G/G	G/G	G/G	G/G	G/G	G/G	G/G	./.	./.	G/G	G/G	G/G	G/G	G/G	G/G	G/G	G/G	G/G	G/G	G/G	./.	G/G	G/G	G/G	G/G	G/G	G/G	G/G	G/G	G/G	G/G	G/G	A/G	G/G	G/G	G/G	G/G	G/G	./.	G/G	G/G	G/G	G/G	G/G	G/G	G/G
NC_008467.2	7490399	C	T/T	T/T	T/T	T/T	T/T	T/T	T/T	T/T	T/T	T/T	T/T	T/T	T/T	T/T	T/T	T/T	T/T	T/T	T/T	T/T	T/T	T/T	T/T	C/T	T/T	T/T	T/T	T/T	T/T	T/T	T/T	T/T	T/T	T/T	T/T	T/T	./.	T/T	T/T	T/T	T/T	T/T	T/T	T/T	T/T	T/T	T/T
NC_008467.2	7495424	A	G/G	G/G	G/G	G/G	G/G	G/G	G/G	G/G	A/G	A/G	A/G	A/G	A/G	A/G	A/G	A/A	G/G	A/G	G/G	A/G	A/G	A/A	A/G	G/G	A/G	G/G	A/G	A/G	A/A	G/G	A/G	G/G	G/G	A/G	A/G	G/G	G/G	G/G	A/A	./.	A/G	A/G	G/G	A/A	A/G	G/G	G/G
NC_008467.2	7533117	A	G/G	G/G	G/G	G/G	G/G	G/G	G/G	G/G	G/G	G/G	G/G	G/G	G/G	G/G	G/G	G/G	G/G	G/G	G/G	G/G	G/G	G/G	G/G	G/G	G/G	G/G	G/G	G/G	G/G	G/G	G/G	G/G	G/G	G/G	G/G	G/G	G/G	G/G	G/G	G/G	G/G	G/G	G/G	G/G	G/G	G/G	G/G
NC_008467.2	7576271	T	C/C	C/C	C/C	C/C	C/C	C/C	C/C	C/C	T/C	T/C	T/C	T/C	T/C	T/C	T/C	T/C	./.	T/C	C/C	T/C	T/C	C/C	T/C	C/C	T/C	C/C	C/C	T/C	T/C	C/C	T/C	C/C	C/C	T/C	T/C	C/C	C/C	C/C	T/C	./.	T/C	T/C	C/C	T/T	T/C	C/C	C/C
NC_008467.2	7609551	C	C/C	C/T	C/T	C/T	C/T	C/T	C/T	C/T	C/C	C/C	C/T	C/T	C/T	C/T	T/T	C/T	C/C	C/T	C/T	T/T	T/T	C/T	C/T	C/T	T/T	C/C	C/C	C/T	T/T	C/T	T/T	C/T	C/T	C/T	C/T	C/T	C/C	C/C	C/T	T/T	C/T	T/T	C/T	C/T	C/T	C/C	C/C
NC_008467.2	7645559	G	A/A	A/A	A/A	A/A	A/A	A/A	A/A	A/A	A/A	G/A	G/A	G/A	A/A	G/A	G/A	G/A	G/A	A/A	G/A	A/A	A/A	A/A	A/A	G/A	A/A	G/A	G/A	A/A	A/A	G/A	A/A	G/A	G/A	A/A	A/A	G/A	G/A	G/A	A/A	A/A	A/A	A/A	G/A	A/A	A/A	G/A	G/A
NC_008467.2	7653779	G	A/A	./.	A/A	A/A	A/A	A/A	A/A	A/A	./.	A/A	A/A	A/A	A/A	A/A	A/A	A/A	./.	A/A	A/A	A/A	A/A	A/A	A/A	A/A	A/A	A/A	A/A	A/A	A/A	A/A	A/A	A/A	A/A	A/A	A/A	A/A	A/A	A/A	A/A	A/A	A/A	A/A	A/A	./.	A/A	A/A	A/A
NC_008467.2	7690591	C	C/C	C/C	C/C	C/C	C/C	C/C	C/C	C/C	./.	C/C	C/C	C/C	C/C	C/C	C/C	C/C	C/C	C/C	C/C	C/C	C/C	C/C	C/C	C/C	C/C	./.	C/C	C/C	C/C	C/C	C/C	C/C	C/C	C/C	C/C	C/C	C/C	C/C	C/C	C/C	C/C	C/C	C/C	C/C	C/C	C/C	C/C
NC_008467.2	7733632	A	G/G	G/G	G/G	G/G	G/G	G/G	G/G	G/G	A/A	G/G	A/G	A/G	A/A	G/G	A/G	A/G	./.	G/G	A/G	G/G	G/G	G/G	G/G	A/G	G/G	./.	A/G	G/G	G/G	A/G	G/G	A/G	G/G	G/G	G/G	A/G	A/G	A/G	G/G	./.	G/G	G/G	A/G	G/G	G/G	A/G	A/G
NC_008467.2	7733649	G	C/C	C/C	C/C	C/C	C/C	C/C	C/C	C/C	G/G	C/C	G/C	G/C	G/G	C/C	G/C	G/C	./.	C/C	G/C	C/C	C/C	C/C	C/C	G/C	C/C	./.	G/C	C/C	C/C	G/C	C/C	G/C	C/C	C/C	C/C	G/C	G/C	G/C	C/C	./.	C/C	C/C	G/C	C/C	C/C	G/C	G/C
NC_008467.2	7733680	C	T/T	T/T	T/T	T/T	T/T	T/T	T/T	T/T	C/C	T/T	C/T	C/T	C/C	T/T	C/T	C/T	./.	T/T	C/T	T/T	T/T	T/T	T/T	C/T	T/T	./.	C/T	T/T	T/T	C/T	T/T	C/T	T/T	T/T	T/T	C/T	C/T	C/T	T/T	./.	T/T	T/T	C/T	T/T	T/T	C/T	C/T
NC_008467.2	7733692	T	A/A	A/A	A/A	A/A	A/A	A/A	A/A	A/A	T/T	A/A	T/A	T/A	T/T	A/A	T/A	T/A	./.	A/A	T/A	A/A	A/A	A/A	A/A	T/A	A/A	./.	T/A	A/A	A/A	T/A	A/A	T/A	A/A	A/A	A/A	T/A	T/A	T/A	A/A	./.	A/A	A/A	T/A	A/A	A/A	T/A	T/A
NC_008467.2	7733710	T	C/C	C/C	C/C	C/C	C/C	C/C	C/C	C/C	T/T	C/C	T/C	T/C	T/T	C/C	T/C	T/C	./.	C/C	T/C	C/C	C/C	C/C	C/C	T/C	C/C	./.	T/C	C/C	C/C	T/C	C/C	T/C	C/C	C/C	C/C	T/C	T/C	T/C	C/C	./.	C/C	C/C	T/C	C/C	C/C	T/C	T/C
NC_008467.2	7752010	C	T/T	T/T	T/T	T/T	T/T	T/T	T/T	T/T	./.	T/T	T/T	T/T	T/T	T/T	T/T	T/T	T/T	T/T	T/T	./.	T/T	T/T	T/T	./.	T/T	T/T	T/T	T/T	T/T	T/T	T/T	T/T	./.	T/T	T/T	T/T	./.	T/T	T/T	T/T	T/T	T/T	T/T	T/T	T/T	T/T	T/T
NC_008467.2	7768420	A	T/T	T/T	T/T	T/T	T/T	T/T	T/T	T/T	T/T	T/T	T/T	T/T	T/T	T/T	T/T	T/T	T/T	T/T	T/T	T/T	T/T	T/T	T/T	T/T	T/T	T/T	T/T	T/T	T/T	T/T	T/T	T/T	T/T	A/T	T/T	T/T	T/T	T/T	T/T	T/T	T/T	T/T	T/T	T/T	T/T	T/T	T/T
NC_008467.2	7768425	G	A/A	A/A	A/A	A/A	A/A	A/A	A/A	A/A	A/A	A/A	A/A	A/A	A/A	A/A	A/A	A/A	A/A	A/A	A/A	A/A	A/A	A/A	A/A	A/A	A/A	A/A	A/A	A/A	A/A	A/A	A/A	A/A	A/A	G/A	A/A	A/A	A/A	A/A	A/A	A/A	A/A	A/A	A/A	A/A	A/A	A/A	A/A
NC_008467.2	7831507	A	G/G	G/G	G/G	G/G	G/G	G/G	G/G	G/G	G/G	G/G	G/G	G/G	G/G	G/G	G/G	G/G	G/G	G/G	G/G	G/G	G/G	G/G	G/G	G/G	G/G	G/G	G/G	G/G	G/G	G/G	G/G	G/G	G/G	G/G	G/G	G/G	G/G	G/G	G/G	G/G	G/G	G/G	G/G	G/G	G/G	G/G	G/G
NC_008467.2	7875361	C	T/T	T/T	T/T	T/T	T/T	T/T	T/T	T/T	T/T	T/T	T/T	C/T	T/T	T/T	T/T	T/T	T/T	T/T	T/T	T/T	T/T	T/T	T/T	T/T	T/T	T/T	T/T	T/T	T/T	T/T	T/T	T/T	T/T	T/T	T/T	T/T	./.	T/T	T/T	T/T	T/T	T/T	T/T	T/T	T/T	T/T	T/T
NC_008467.2	7888027	G	T/T	T/T	T/T	T/T	T/T	T/T	T/T	T/T	T/T	T/T	T/T	T/T	T/T	T/T	T/T	T/T	T/T	T/T	T/T	T/T	T/T	T/T	T/T	T/T	T/T	T/T	T/T	T/T	T/T	T/T	T/T	T/T	T/T	T/T	T/T	T/T	T/T	T/T	T/T	./.	T/T	T/T	T/T	T/T	T/T	T/T	T/T
NC_008467.2	7888028	T	C/C	C/C	C/C	C/C	C/C	C/C	C/C	C/C	C/C	C/C	C/C	C/C	C/C	C/C	C/C	C/C	C/C	C/C	C/C	C/C	C/C	C/C	C/C	C/C	C/C	C/C	C/C	C/C	C/C	C/C	C/C	C/C	C/C	C/C	C/C	C/C	C/C	C/C	C/C	./.	C/C	C/C	C/C	C/C	C/C	C/C	C/C
NC_008467.2	7898880	A	G/G	G/G	G/G	G/G	G/G	G/G	G/G	G/G	./.	G/G	G/G	G/G	G/G	G/G	G/G	G/G	G/G	G/G	G/G	G/G	G/G	G/G	G/G	G/G	G/G	G/G	G/G	G/G	G/G	G/G	G/G	G/G	G/G	G/G	G/G	G/G	./.	G/G	G/G	G/G	G/G	G/G	G/G	G/G	G/G	G/G	G/G
NC_008467.2	7906435	A	G/G	G/G	G/G	G/G	G/G	G/G	G/G	G/G	G/G	G/G	G/G	G/G	G/G	G/G	G/G	G/G	./.	G/G	G/G	G/G	G/G	G/G	G/G	G/G	G/G	G/G	G/G	G/G	G/G	G/G	G/G	G/G	G/G	G/G	G/G	G/G	G/G	G/G	G/G	./.	G/G	G/G	G/G	G/G	G/G	G/G	G/G
NC_008467.2	7917010	C	C/T	C/T	C/T	C/T	C/T	C/T	C/T	C/T	./.	T/T	T/T	T/T	T/T	T/T	T/T	T/T	./.	C/T	T/T	T/T	T/T	C/T	C/T	T/T	T/T	C/T	C/T	T/T	T/T	T/T	T/T	T/T	T/T	C/T	C/T	T/T	C/T	C/C	C/T	C/T	C/T	T/T	T/T	C/T	C/T	C/T	C/T
NC_008467.2	7917012	T	T/G	T/G	T/G	T/G	T/G	T/G	T/G	T/G	./.	G/G	G/G	G/G	G/G	G/G	G/G	G/G	./.	T/G	G/G	G/G	G/G	T/G	T/G	G/G	G/G	T/G	T/G	G/G	G/G	G/G	G/G	G/G	G/G	T/G	T/G	G/G	T/G	T/T	T/G	T/G	T/G	G/G	G/G	T/G	T/G	T/G	T/G
NC_008467.2	7931140	A	G/G	G/G	G/G	G/G	G/G	G/G	G/G	G/G	G/G	G/G	G/G	G/G	G/G	G/G	G/G	G/G	G/G	G/G	G/G	G/G	G/G	G/G	G/G	G/G	G/G	G/G	G/G	G/G	G/G	G/G	G/G	G/G	G/G	G/G	G/G	G/G	G/G	G/G	G/G	G/G	G/G	G/G	G/G	G/G	G/G	G/G	G/G
NC_008467.2	7931196	C	G/G	G/G	G/G	G/G	G/G	G/G	G/G	G/G	G/G	G/G	G/G	G/G	G/G	G/G	G/G	G/G	G/G	G/G	G/G	G/G	G/G	G/G	G/G	G/G	G/G	G/G	G/G	G/G	G/G	G/G	G/G	G/G	G/G	G/G	G/G	G/G	G/G	G/G	G/G	G/G	G/G	G/G	G/G	G/G	G/G	G/G	G/G
NC_008467.2	7947233	C	C/C	./.	C/C	C/C	C/C	C/C	C/C	C/C	C/C	C/C	C/C	C/C	C/C	C/C	C/C	C/C	C/C	C/C	C/C	C/C	C/C	C/C	C/C	C/C	C/C	C/C	C/C	C/C	C/C	C/C	C/C	C/C	C/C	C/C	C/C	C/C	C/C	C/C	C/C	C/C	C/C	C/C	C/C	C/C	C/C	C/C	C/C
NC_008467.2	7967811	A	G/G	G/G	G/G	G/G	G/G	G/G	G/G	G/G	G/G	G/G	G/G	G/G	G/G	G/G	G/G	G/G	./.	G/G	G/G	G/G	G/G	G/G	G/G	G/G	G/G	G/G	G/G	G/G	G/G	G/G	G/G	G/G	G/G	G/G	G/G	G/G	G/G	G/G	G/G	G/G	G/G	G/G	G/G	G/G	G/G	G/G	G/G
NC_008467.2	7980621	C	G/G	G/G	G/G	G/G	G/G	G/G	G/G	G/G	G/G	G/G	G/G	G/G	G/G	G/G	G/G	G/G	G/G	G/G	G/G	G/G	G/G	G/G	G/G	G/G	G/G	G/G	G/G	G/G	G/G	G/G	G/G	G/G	G/G	G/G	G/G	G/G	G/G	G/G	G/G	G/G	G/G	G/G	G/G	G/G	G/G	G/G	G/G
NC_008467.2	7980687	A	C/C	C/C	C/C	C/C	C/C	C/C	C/C	C/C	C/C	C/C	C/C	C/C	C/C	C/C	C/C	C/C	C/C	C/C	C/C	C/C	C/C	C/C	C/C	C/C	C/C	C/C	C/C	C/C	C/C	C/C	C/C	C/C	C/C	C/C	C/C	C/C	C/C	C/C	C/C	C/C	C/C	C/C	C/C	C/C	C/C	C/C	C/C
NC_008467.2	8016101	T	T/C	T/C	T/C	T/C	T/C	T/C	T/C	T/C	C/C	C/C	C/C	C/C	C/C	C/C	C/C	C/C	T/T	T/C	C/C	C/C	C/C	T/T	T/C	C/C	C/C	C/C	T/C	T/C	C/C	C/C	C/C	C/C	C/C	T/C	T/C	C/C	T/C	T/C	T/C	T/C	T/C	C/C	C/C	T/C	T/C	T/C	T/C
NC_008467.2	8018433	C	T/T	T/T	T/T	T/T	T/T	T/T	T/T	T/T	T/T	T/T	T/T	T/T	T/T	T/T	T/T	T/T	T/T	T/T	T/T	T/T	T/T	T/T	T/T	T/T	T/T	T/T	T/T	T/T	T/T	T/T	T/T	T/T	T/T	T/T	T/T	T/T	T/T	T/T	T/T	T/T	T/T	T/T	T/T	T/T	T/T	T/T	T/T
NC_008467.2	8018477	A	A/G	A/G	A/G	A/G	A/G	A/G	A/G	A/G	G/G	G/G	G/G	G/G	G/G	G/G	G/G	G/G	A/G	A/G	G/G	G/G	A/G	A/G	A/G	G/G	G/G	A/G	A/G	A/G	G/G	G/G	G/G	G/G	A/G	A/G	A/G	G/G	A/G	A/G	A/G	A/G	A/G	G/G	G/G	A/G	A/G	A/G	A/G
NC_008467.2	8018568	G	A/A	A/A	A/A	A/A	A/A	A/A	A/A	A/A	./.	A/A	A/A	A/A	A/A	A/A	A/A	A/A	A/A	A/A	A/A	./.	A/A	A/A	A/A	A/A	A/A	A/A	A/A	A/A	A/A	A/A	A/A	A/A	A/A	A/A	A/A	A/A	A/A	A/A	A/A	A/A	A/A	A/A	A/A	A/A	A/A	A/A	A/A
NC_008467.2	8049627	G	G/G	G/G	G/G	G/G	G/G	G/G	G/G	G/G	./.	./.	G/G	G/G	G/G	G/G	G/G	G/G	./.	G/G	G/G	G/G	G/G	G/G	G/G	G/G	G/G	G/G	G/G	G/G	G/G	G/G	G/G	G/A	G/G	G/G	G/G	G/G	G/G	G/G	G/G	./.	G/G	G/G	G/G	G/G	G/G	G/G	G/G
NC_008467.2	8049674	A	A/G	G/G	G/G	G/G	G/G	G/G	G/G	G/G	./.	./.	G/G	G/G	G/G	G/G	G/G	G/G	./.	G/G	G/G	G/G	G/G	G/G	G/G	G/G	G/G	G/G	G/G	G/G	G/G	G/G	G/G	G/G	G/G	G/G	G/G	G/G	G/G	G/G	G/G	./.	G/G	G/G	G/G	G/G	G/G	G/G	G/G
NC_008467.2	8102704	T	T/C	T/T	T/C	T/C	T/C	T/C	T/T	T/T	C/C	./.	C/C	C/C	C/C	C/C	C/C	C/C	T/C	T/C	C/C	C/C	C/C	T/C	T/C	C/C	C/C	T/C	T/C	T/T	C/C	C/C	C/C	C/C	C/C	T/C	T/C	C/C	T/C	T/C	T/C	./.	T/C	C/C	C/C	T/C	T/C	T/C	T/C
NC_008467.2	8142548	G	A/A	A/A	G/A	G/A	A/A	G/A	G/A	G/A	A/A	G/A	A/A	A/A	A/A	A/A	A/A	G/A	A/A	G/A	G/A	A/A	G/A	G/A	A/A	G/A	G/A	A/A	G/A	G/A	A/A	A/A	G/A	A/A	G/A	A/A	G/A	G/A	A/A	A/A	G/A	./.	A/A	A/A	A/A	G/A	A/A	G/A	G/A
NC_008467.2	8142606	G	A/A	A/A	G/A	A/A	A/A	A/A	A/A	A/A	A/A	G/A	A/A	A/A	A/A	A/A	G/A	A/A	A/A	A/A	A/A	A/A	A/A	A/A	A/A	A/A	A/A	A/A	A/A	A/A	A/A	A/A	A/A	A/A	A/A	A/A	A/A	A/A	A/A	A/A	A/A	./.	A/A	A/A	A/A	A/A	A/A	A/A	A/A
NC_008467.2	8142619	T	G/G	G/G	T/G	G/G	G/G	G/G	G/G	G/G	G/G	T/G	G/G	G/G	G/G	G/G	T/G	G/G	G/G	G/G	G/G	G/G	G/G	G/G	G/G	G/G	G/G	G/G	G/G	G/G	G/G	G/G	G/G	G/G	G/G	G/G	G/G	G/G	G/G	T/G	G/G	./.	G/G	G/G	G/G	G/G	G/G	G/G	G/G
NC_008467.2	8196364	T	G/G	G/G	G/G	G/G	G/G	G/G	G/G	G/G	G/G	G/G	G/G	G/G	G/G	T/G	G/G	G/G	G/G	G/G	G/G	G/G	G/G	G/G	G/G	G/G	G/G	G/G	G/G	G/G	G/G	G/G	G/G	G/G	G/G	G/G	G/G	G/G	G/G	G/G	G/G	G/G	G/G	G/G	G/G	G/G	G/G	G/G	G/G
NC_008467.2	8210439	G	G/T	G/T	G/T	G/T	G/T	G/T	G/T	G/T	T/T	T/T	T/T	T/T	T/T	T/T	T/T	T/T	T/T	G/T	T/T	T/T	T/T	T/T	G/T	./.	T/T	G/T	G/T	G/T	T/T	T/T	T/T	T/T	T/T	G/T	G/T	T/T	G/G	G/T	G/T	./.	G/T	T/T	T/T	G/G	G/T	G/T	G/T
NC_008467.2	8252122	G	A/A	A/A	A/A	A/A	A/A	A/A	A/A	A/A	A/A	A/A	A/A	A/A	A/A	A/A	A/A	A/A	A/A	A/A	A/A	A/A	A/A	A/A	A/A	A/A	A/A	A/A	A/A	A/A	A/A	A/A	A/A	A/A	A/A	A/A	A/A	A/A	A/A	A/A	A/A	A/A	A/A	A/A	A/A	A/A	A/A	A/A	A/A
NC_008467.2	8341617	T	T/C	T/C	T/C	T/C	T/C	T/C	T/C	T/C	C/C	C/C	C/C	C/C	C/C	C/C	C/C	C/C	C/C	C/C	T/C	T/C	T/C	C/C	C/C	T/C	T/C	C/C	C/C	C/C	T/C	T/C	T/C	T/C	T/C	C/C	C/C	T/C	C/C	C/C	C/C	C/C	C/C	T/C	T/C	C/C	C/C	C/C	C/C
NC_008467.2	8344307	G	T/T	T/T	T/T	T/T	T/T	T/T	T/T	T/T	T/T	T/T	T/T	T/T	T/T	T/T	T/T	T/T	./.	T/T	T/T	./.	T/T	T/T	T/T	./.	T/T	G/T	T/T	T/T	T/T	T/T	T/T	T/T	T/T	T/T	T/T	T/T	T/T	T/T	T/T	T/T	T/T	T/T	T/T	T/T	T/T	T/T	T/T
NC_008467.2	8398088	G	A/A	A/A	A/A	A/A	A/A	A/A	A/A	A/A	A/A	A/A	A/A	A/A	A/A	A/A	A/A	A/A	A/A	A/A	A/A	A/A	A/A	A/A	A/A	A/A	A/A	A/A	A/A	A/A	A/A	A/A	A/A	A/A	A/A	A/A	A/A	A/A	A/A	A/A	A/A	A/A	A/A	A/A	A/A	A/A	A/A	A/A	A/A
NC_008467.2	8422904	A	A/G	A/G	A/G	A/G	A/G	A/G	A/G	A/G	./.	A/G	A/G	A/G	A/G	A/G	A/G	A/G	A/A	A/A	G/G	A/G	A/G	A/A	A/A	G/G	G/G	A/G	A/G	A/A	A/G	G/G	A/G	G/G	A/G	A/A	A/A	G/G	A/G	A/G	A/A	A/A	A/A	A/G	A/G	A/A	A/A	A/G	A/G
NC_008467.2	8448974	T	C/C	C/C	T/C	C/C	T/C	C/C	T/C	T/C	T/A	A/A	T/A	T/A	T/A	T/A	T/A	T/A	./.	T/A	T/C	A/A	A/C	A/A	T/A	T/C	T/C	./.	T/T	./.	A/C	T/C	A/C	T/C	A/C	T/A	T/A	T/C	T/T	T/T	T/A	./.	T/A	A/C	A/C	A/A	A/A	T/T	T/T
NC_008467.2	8451095	T	C/C	C/C	C/C	C/C	C/C	C/C	C/C	C/C	C/C	C/C	C/C	C/C	C/C	C/C	C/C	C/C	C/C	C/C	C/C	C/C	C/C	C/C	C/C	C/C	C/C	C/C	C/C	C/C	C/C	C/C	C/C	C/C	C/C	C/C	C/C	C/C	./.	C/C	C/C	./.	C/C	C/C	C/C	C/C	C/C	C/C	C/C
NC_008467.2	8474570	T	C/C	C/C	C/C	C/C	C/C	C/C	C/C	C/C	./.	T/C	T/C	T/C	T/C	T/C	C/C	T/C	C/C	C/C	T/C	C/C	C/C	C/C	C/C	T/C	T/C	T/C	T/C	C/C	C/C	T/C	C/C	T/C	C/C	C/C	C/C	T/C	./.	T/C	C/C	C/C	C/C	C/C	C/C	C/C	C/C	T/C	T/C
NC_008467.2	8474611	T	C/C	C/C	C/C	C/C	C/C	C/C	C/C	C/C	./.	T/C	T/C	T/C	T/C	T/C	T/T	T/C	T/C	T/C	C/C	T/T	T/C	T/C	T/C	C/C	C/C	C/C	C/C	T/C	T/C	C/C	T/C	C/C	T/C	T/C	T/C	C/C	./.	C/C	T/C	T/T	T/C	T/C	T/C	C/C	T/C	C/C	C/C
NC_008467.2	8486400	G	G/A	G/A	G/A	G/A	G/A	G/A	G/A	G/A	G/A	G/A	G/A	G/A	G/A	G/A	G/A	G/A	G/G	G/G	A/A	G/A	G/A	G/G	G/G	G/A	A/A	A/A	G/A	G/G	G/A	A/A	G/A	A/A	G/A	G/G	G/G	A/A	G/A	G/A	G/G	G/G	G/G	G/A	G/A	G/G	G/G	G/A	A/A
NC_008467.2	8546207	A	G/G	G/G	G/G	G/G	G/G	G/G	G/G	G/G	G/G	G/G	G/G	G/G	G/G	G/G	G/G	G/G	G/G	G/G	G/G	G/G	G/G	G/G	G/G	G/G	G/G	G/G	G/G	G/G	G/G	G/G	G/G	G/G	G/G	G/G	G/G	G/G	./.	G/G	G/G	G/G	G/G	G/G	G/G	G/G	G/G	G/G	G/G
NC_008467.2	8560433	G	T/T	T/T	T/T	T/T	T/T	T/T	T/T	T/T	T/T	T/T	T/T	T/T	T/T	T/T	T/T	T/T	T/T	T/T	T/T	T/T	T/T	T/T	T/T	T/T	T/T	T/T	T/T	T/T	T/T	T/T	T/T	T/T	T/T	T/T	T/T	T/T	T/T	T/T	T/T	T/T	T/T	T/T	T/T	T/T	T/T	T/T	T/T
NC_008467.2	8560462	A	T/T	T/T	T/T	T/T	T/T	T/T	T/T	T/T	T/T	T/T	T/T	T/T	T/T	T/T	T/T	T/T	T/T	T/T	T/T	T/T	T/T	T/T	T/T	T/T	T/T	T/T	T/T	T/T	T/T	T/T	T/T	T/T	T/T	T/T	T/T	T/T	T/T	T/T	T/T	T/T	T/T	T/T	T/T	T/T	T/T	T/T	T/T
NC_008467.2	8597380	T	A/A	A/A	A/A	A/A	A/A	A/A	A/A	A/A	A/A	A/A	A/A	A/A	A/A	A/A	A/A	A/A	A/A	A/A	A/A	A/A	A/A	A/A	A/A	A/A	A/A	A/A	A/A	A/A	A/A	A/A	A/A	A/A	A/A	A/A	A/A	A/A	A/A	A/A	A/A	./.	A/A	A/A	A/A	A/A	A/A	A/A	A/A
NC_008467.2	8616930	C	T/T	T/T	T/T	T/T	T/T	T/T	T/T	T/T	T/T	T/T	T/T	T/T	T/T	T/T	T/T	T/T	T/T	T/T	T/T	T/T	T/T	T/T	T/T	T/T	T/T	T/T	T/T	T/T	T/T	T/T	T/T	T/T	T/T	T/T	T/T	T/T	T/T	T/T	T/T	./.	T/T	T/T	T/T	T/T	T/T	T/T	T/T
NC_008467.2	8632203	T	C/C	C/C	C/C	C/C	C/C	C/C	C/C	C/C	./.	C/C	C/C	C/C	C/C	C/C	C/C	C/C	./.	C/C	C/C	C/C	C/C	C/C	C/C	C/C	C/C	C/C	C/C	C/C	C/C	C/C	C/C	C/C	C/C	C/C	C/C	C/C	C/C	C/C	C/C	C/C	C/C	C/C	C/C	C/C	C/C	C/C	C/C
NC_008467.2	8698375	T	T/G	T/G	T/G	T/G	T/G	T/G	T/G	T/G	G/G	G/G	G/G	G/G	G/G	G/G	G/G	G/G	G/G	G/G	T/G	T/T	T/G	G/G	G/G	G/G	T/G	T/G	G/G	G/G	T/G	T/G	T/G	T/G	T/G	G/G	G/G	T/T	G/G	G/G	G/G	T/T	G/G	T/G	T/G	G/G	./.	G/G	T/G
NC_008467.2	8711773	G	G/A	G/A	G/A	G/A	G/A	G/A	G/A	G/A	G/A	G/A	G/A	G/A	G/A	G/A	G/A	G/A	G/A	G/A	G/A	A/A	A/A	G/A	G/A	G/G	G/A	G/A	G/G	G/A	A/A	G/A	A/A	G/A	G/A	G/A	G/A	G/A	G/G	G/G	G/A	A/A	G/A	A/A	A/A	A/A	G/A	G/G	G/A
NC_008467.2	8761336	T	T/C	C/C	T/C	T/C	T/C	T/C	T/C	T/C	T/C	C/C	T/C	T/C	T/C	T/C	T/C	T/C	./.	C/C	T/T	C/C	T/C	./.	T/C	T/C	T/T	T/T	C/C	C/C	T/C	T/T	T/C	T/T	T/T	C/C	C/C	T/T	T/C	T/C	C/C	./.	C/C	T/T	T/C	C/C	C/C	T/C	T/T
NC_008467.2	8809852	T	C/C	C/C	C/C	C/C	C/C	C/C	C/C	C/C	C/C	C/C	C/C	C/C	C/C	C/C	C/C	C/C	C/C	C/C	C/C	C/C	C/C	C/C	C/C	C/C	C/C	C/C	C/C	C/C	C/C	C/C	C/C	C/C	C/C	C/C	C/C	C/C	C/C	C/C	C/C	C/C	C/C	C/C	C/C	C/C	C/C	C/C	C/C
NC_008467.2	8838189	G	T/T	T/T	T/T	T/T	T/T	T/T	T/T	T/T	T/T	T/T	T/T	T/T	T/T	T/T	T/T	T/T	T/T	T/T	T/T	T/T	T/T	T/T	T/T	T/T	T/T	T/T	T/T	T/T	T/T	T/T	T/T	T/T	T/T	T/T	T/T	T/T	T/T	T/T	T/T	./.	T/T	T/T	T/T	T/T	T/T	T/T	T/T
NC_008467.2	8947190	A	A/A	A/A	A/A	A/A	A/A	A/A	A/A	A/A	A/A	A/A	A/A	A/A	A/A	A/A	A/A	A/A	A/A	A/A	A/A	A/A	A/A	A/A	A/A	A/A	A/A	A/A	A/A	A/A	A/A	A/A	A/A	A/A	A/A	A/A	A/A	A/A	./.	A/A	A/A	./.	A/A	A/A	A/A	A/A	A/A	A/A	A/A
NC_008467.2	8959819	C	G/G	G/G	G/G	G/G	G/G	G/G	G/G	G/G	G/G	G/G	G/G	G/G	G/G	G/G	G/G	G/G	G/G	G/G	G/G	G/G	G/G	G/G	G/G	G/G	G/G	G/G	G/G	G/G	G/G	G/G	G/G	G/G	G/G	G/G	G/G	G/G	G/G	G/G	G/G	./.	G/G	G/G	G/G	G/G	G/G	G/G	G/G
NC_008467.2	9046399	C	C/T	C/T	C/T	C/T	C/T	C/T	C/T	C/T	T/T	T/T	T/T	T/T	T/T	T/T	T/T	T/T	T/T	C/T	C/T	C/T	C/T	T/T	C/T	T/T	C/T	C/T	T/T	T/T	C/T	C/T	C/T	C/T	C/T	T/T	T/T	C/T	T/T	T/T	T/T	C/T	T/T	C/T	C/T	./.	T/T	T/T	C/T
NC_008467.2	9047267	G	G/A	G/A	G/A	G/A	G/A	G/A	G/A	G/A	G/A	G/A	G/A	G/A	G/A	G/A	G/A	G/A	A/A	G/A	G/G	G/A	G/A	A/A	G/A	G/A	G/G	G/G	G/A	A/A	G/A	G/G	G/A	G/G	G/A	A/A	A/A	G/G	G/A	A/A	A/A	G/G	A/A	G/A	G/A	A/A	A/A	G/A	G/G
NC_008467.2	9050368	A	A/G	A/G	A/G	A/G	A/G	A/G	A/G	A/G	A/G	A/G	A/G	A/G	A/G	A/G	A/G	A/G	A/A	A/G	G/G	A/A	A/G	A/A	A/G	A/G	G/G	G/G	A/G	A/A	A/G	G/G	A/G	G/G	G/G	A/A	A/A	G/G	G/G	A/A	A/A	A/A	A/A	A/G	A/G	A/A	A/A	A/G	G/G
NC_008467.2	9087059	G	T/T	T/T	T/T	T/T	T/T	T/T	T/T	T/T	T/T	T/T	G/T	G/T	G/T	G/T	G/T	G/T	T/T	T/T	G/T	./.	T/T	T/T	T/T	G/T	G/T	G/T	G/T	T/T	T/T	G/T	T/T	G/T	G/G	G/T	T/T	G/T	G/T	T/T	T/T	T/T	G/T	T/T	T/T	T/T	T/T	G/T	G/T
NC_008467.2	9087083	A	A/A	A/A	A/A	A/A	A/A	A/A	A/A	A/A	A/A	A/A	A/A	A/A	A/A	A/A	A/A	A/A	A/A	A/A	A/A	./.	A/A	A/A	A/A	A/A	A/A	A/A	A/A	A/A	A/A	A/A	A/A	A/A	A/A	A/A	A/A	A/A	A/A	A/A	A/A	A/A	A/A	A/A	A/A	A/A	A/A	A/A	A/A
NC_008467.2	9103693	G	T/T	T/T	T/T	T/T	T/T	T/T	T/T	T/T	T/T	G/G	G/T	G/T	G/T	G/T	G/T	G/T	T/T	T/T	G/T	T/T	T/T	T/T	T/T	G/T	G/T	G/T	G/T	T/T	T/T	G/T	T/T	G/T	G/T	G/T	T/T	G/T	G/T	T/T	T/T	./.	T/T	T/T	T/T	T/T	G/T	G/T	G/T
NC_008467.2	9195355	G	T/T	T/T	T/T	T/T	T/T	T/T	T/T	T/T	G/T	G/T	G/T	G/T	G/T	G/T	G/T	G/T	T/T	T/T	G/T	T/T	G/T	T/T	T/T	G/T	G/T	G/T	G/T	T/T	T/T	G/T	T/T	G/T	G/T	T/T	T/T	G/T	G/G	T/T	T/T	T/T	T/T	T/T	T/T	T/T	G/T	G/T	G/T
NC_008467.2	9202077	A	G/G	G/G	G/G	G/G	G/G	G/G	G/G	G/G	G/G	A/A	A/G	A/G	A/G	A/G	A/G	A/G	G/G	G/G	A/G	G/G	G/G	G/G	G/G	A/A	A/G	A/G	A/G	G/G	G/G	A/G	G/G	A/G	A/G	G/G	G/G	A/G	G/G	G/G	G/G	./.	G/G	G/G	G/G	G/G	A/G	A/G	A/G
NC_008467.2	9215166	T	C/C	C/C	C/C	C/C	C/C	C/C	C/C	C/C	C/C	./.	C/C	C/C	C/C	C/C	C/C	C/C	C/C	C/C	C/C	C/C	C/C	./.	C/C	C/C	C/C	C/C	C/C	C/C	C/C	C/C	C/C	C/C	C/C	T/C	C/C	C/C	C/C	C/C	C/C	./.	C/C	C/C	C/C	C/C	C/C	C/C	C/C
NC_008467.2	9215198	A	A/A	A/G	A/G	A/G	A/G	A/G	A/G	A/G	G/G	./.	G/G	G/G	G/G	G/G	G/G	G/G	G/G	A/G	A/A	A/G	A/G	./.	A/A	G/G	A/A	G/G	A/G	G/G	G/G	A/G	A/G	A/G	G/G	A/G	G/G	A/G	G/G	A/G	G/G	./.	G/G	A/G	A/A	G/G	G/G	G/G	A/G
NC_008467.2	9227566	T	C/C	C/C	C/C	C/C	C/C	C/C	C/C	C/C	./.	C/C	C/C	C/C	C/C	T/C	C/C	C/C	C/C	C/C	C/C	C/C	C/C	C/C	C/C	C/C	C/C	C/C	C/C	C/C	C/C	C/C	C/C	C/C	C/C	C/C	C/C	C/C	C/C	C/C	C/C	C/C	C/C	C/C	C/C	C/C	C/C	C/C	C/C
NC_008467.2	9256871	A	A/T	A/T	A/T	A/T	A/T	A/T	A/T	A/T	./.	T/T	T/T	T/T	T/T	T/T	T/T	T/T	A/T	T/T	T/T	T/T	A/T	A/T	T/T	A/A	T/T	T/T	T/T	A/T	T/T	T/T	T/T	T/T	T/T	A/T	A/T	T/T	A/T	A/T	A/T	T/T	A/T	T/T	T/T	T/T	A/T	A/T	T/T
NC_008467.2	9303540	C	T/T	T/T	T/T	T/T	T/T	T/T	T/T	T/T	C/T	C/T	C/T	C/T	C/T	C/T	C/T	C/T	C/T	C/T	T/T	C/T	C/T	C/T	C/T	C/T	T/T	T/T	T/T	C/T	C/T	T/T	C/T	T/T	T/T	C/T	C/T	T/T	T/T	C/T	C/T	./.	C/T	C/T	C/T	C/T	T/T	T/T	T/T
NC_008467.2	9355788	A	C/C	C/C	C/C	C/C	C/C	C/C	C/C	C/C	C/C	C/C	C/C	C/C	C/C	C/C	C/C	C/C	C/C	C/C	C/C	C/C	C/C	C/C	C/C	C/C	C/C	C/C	C/C	C/C	C/C	C/C	C/C	C/C	C/C	C/C	C/C	C/C	C/C	C/C	C/C	C/C	C/C	C/C	C/C	C/C	C/C	C/C	C/C
NC_008467.2	9401331	T	A/A	A/A	A/A	A/A	A/A	A/A	A/A	A/A	A/A	A/A	A/A	A/A	A/A	A/A	A/A	A/A	A/A	A/A	A/A	A/A	A/A	A/A	A/A	A/A	A/A	A/A	A/A	A/A	A/A	A/A	A/A	A/A	A/A	A/A	A/A	A/A	A/A	A/A	A/A	A/A	A/A	A/A	A/A	./.	A/A	A/A	A/A
NC_008467.2	9432018	G	G/T	G/T	G/T	G/T	G/T	G/T	G/T	G/T	G/G	./.	G/T	G/T	G/T	G/T	G/T	G/T	T/T	T/T	G/T	T/T	T/T	T/T	T/T	G/G	G/T	./.	G/T	G/T	T/T	G/T	T/T	G/G	G/T	G/T	T/T	G/T	./.	G/T	G/G	T/T	G/T	T/T	T/T	T/T	G/G	G/G	G/T
NC_008467.2	9441074	C	C/T	C/T	C/T	C/T	C/T	C/T	C/T	C/T	T/T	T/T	T/T	T/T	T/T	T/T	T/T	T/T	C/T	T/T	T/T	T/T	T/T	C/T	T/T	C/T	T/T	C/T	T/T	C/T	T/T	T/T	T/T	C/T	T/T	C/T	C/T	T/T	T/T	C/T	C/T	./.	C/T	T/T	T/T	C/T	C/T	C/T	T/T
NC_008467.2	9457626	C	T/T	T/T	T/T	T/T	T/T	T/T	T/T	T/T	T/T	T/T	T/T	T/T	T/T	T/T	T/T	T/T	T/T	T/T	T/T	T/T	T/T	T/T	T/T	T/T	T/T	T/T	T/T	T/T	T/T	T/T	T/T	T/T	T/T	T/T	T/T	T/T	T/T	T/T	T/T	T/T	T/T	T/T	T/T	T/T	T/T	T/T	T/T
NC_008467.2	9495924	G	T/T	T/T	T/T	T/T	T/T	T/T	T/T	T/T	T/T	T/T	T/T	T/T	T/T	T/T	T/T	T/T	./.	T/T	T/T	T/T	T/T	T/T	T/T	T/T	T/T	T/T	T/T	T/T	T/T	T/T	T/T	T/T	T/T	T/T	T/T	T/T	T/T	./.	T/T	T/T	T/T	T/T	T/T	T/T	T/T	T/T	T/T
NC_008467.2	9510455	C	C/G	C/G	C/G	C/G	C/G	C/G	C/G	C/G	G/G	G/G	G/G	G/G	G/G	G/G	G/G	G/G	G/G	C/G	C/G	C/G	C/G	C/G	C/G	G/G	C/G	G/G	C/G	G/G	C/G	C/G	C/G	G/G	C/G	G/G	G/G	C/G	G/G	C/G	G/G	G/G	G/G	C/G	C/G	G/G	G/G	G/G	C/G
NC_008467.2	9514364	A	A/G	A/G	A/G	A/G	A/G	A/G	A/G	A/G	./.	G/G	G/G	G/G	G/G	G/G	G/G	G/G	G/G	A/G	A/G	A/G	A/A	G/G	A/G	G/G	A/G	G/G	G/G	G/G	G/G	A/G	A/G	G/G	G/G	G/G	G/G	A/G	G/G	A/A	G/G	./.	G/G	A/G	A/G	G/G	G/G	G/G	A/G
NC_008467.2	9518234	A	G/G	G/G	G/G	G/G	G/G	G/G	G/G	G/G	A/G	A/G	A/G	A/G	A/G	A/G	A/G	A/G	G/G	G/G	A/G	G/G	G/G	G/G	G/G	A/G	A/G	G/G	A/G	A/G	G/G	A/G	G/G	A/G	A/G	G/G	G/G	A/G	./.	G/G	G/G	G/G	G/G	G/G	G/G	G/G	G/G	A/G	A/G
NC_008467.2	9529043	C	A/A	A/A	A/A	A/A	A/A	A/A	A/A	A/A	A/A	C/C	C/A	C/A	C/A	C/A	C/A	C/A	A/A	A/A	C/A	A/A	A/A	A/A	A/A	C/A	C/A	C/A	C/A	A/A	A/A	C/A	A/A	C/A	C/C	A/A	A/A	C/A	C/C	A/A	A/A	./.	A/A	A/A	A/A	A/A	C/A	C/A	C/A
NC_008467.2	9529044	C	A/A	A/A	A/A	A/A	A/A	A/A	A/A	A/A	A/A	C/C	C/A	C/A	C/A	C/A	C/A	C/A	A/A	A/A	C/A	A/A	A/A	A/A	A/A	C/A	C/A	C/A	C/A	A/A	A/A	C/A	A/A	C/A	C/C	A/A	A/A	C/A	C/C	A/A	A/A	./.	A/A	A/A	A/A	A/A	C/A	C/A	C/A
NC_008467.2	9547124	G	G/C	C/C	G/C	C/C	C/C	G/C	G/C	G/C	./.	G/G	G/G	G/G	G/G	G/G	G/G	G/G	G/G	G/C	G/C	G/C	G/C	G/G	G/C	G/G	G/C	G/G	G/C	G/G	G/C	G/C	G/C	G/G	G/C	G/G	G/G	G/C	G/G	G/G	G/G	G/C	G/G	G/C	G/C	G/G	G/G	G/G	G/C
NC_008467.2	9604057	T	G/G	G/G	G/G	G/G	G/G	G/G	G/G	G/G	G/G	G/G	G/G	G/G	G/G	G/G	G/G	G/G	G/G	G/G	G/G	G/G	G/G	G/G	G/G	G/G	G/G	G/G	G/G	G/G	G/G	G/G	G/G	G/G	G/G	G/G	G/G	G/G	G/G	G/G	G/G	./.	G/G	G/G	G/G	G/G	G/G	G/G	G/G
NC_008467.2	9607526	T	C/C	C/C	C/C	C/C	C/C	C/C	C/C	C/C	T/C	T/T	T/C	T/C	T/C	T/C	C/C	T/T	C/C	C/C	T/C	C/C	C/C	C/C	C/C	T/C	T/C	T/C	T/C	C/C	C/C	T/C	C/C	T/C	C/C	C/C	C/C	T/C	T/C	C/C	T/C	./.	C/C	C/C	C/C	./.	T/C	T/C	T/C
NC_008467.2	9615587	A	./.	./.	A/A	A/A	A/A	A/A	A/A	A/A	A/A	A/A	A/A	A/A	A/A	A/A	A/A	A/A	A/A	A/A	A/A	A/A	A/A	A/A	A/A	A/A	A/A	A/A	A/A	A/A	A/A	A/A	A/A	A/A	A/A	A/A	A/A	A/A	A/A	A/A	A/A	A/A	A/A	A/A	A/A	A/A	A/A	A/A	A/A
NC_008467.2	9634983	A	G/G	G/G	G/G	G/G	G/G	G/G	G/G	G/G	./.	A/A	A/G	A/G	A/G	A/G	G/G	A/G	G/G	G/G	A/G	G/G	G/G	G/G	G/G	A/G	A/G	G/G	A/G	G/G	G/G	A/G	G/G	A/G	A/G	G/G	G/G	A/G	A/G	G/G	A/G	./.	G/G	G/G	G/G	G/G	A/G	A/G	A/G
NC_008467.2	9635264	A	G/G	G/G	G/G	G/G	G/G	G/G	G/G	G/G	A/A	A/A	A/A	A/A	A/A	A/A	A/A	A/A	G/G	A/G	A/G	A/G	A/G	A/G	A/G	A/G	A/G	A/G	A/G	A/G	A/G	A/G	A/G	A/G	A/G	A/G	A/G	A/G	A/G	A/G	A/G	A/G	A/G	A/G	A/G	A/G	A/G	A/G	A/G
NC_008467.2	9645667	A	T/T	T/T	T/T	T/T	T/T	T/T	T/T	T/T	A/A	A/A	A/A	A/A	A/A	A/A	A/A	A/A	A/A	A/T	A/T	A/A	A/T	A/T	A/T	T/T	A/T	T/T	A/T	A/T	A/T	T/T	A/T	A/T	A/T	A/T	A/T	A/T	A/A	A/T	A/T	A/A	A/T	A/T	A/T	A/T	T/T	A/T	A/T
NC_008467.2	9645702	A	T/T	T/T	T/T	T/T	T/T	T/T	T/T	T/T	A/A	A/A	A/A	A/A	A/A	A/A	A/A	A/A	A/A	A/T	A/T	A/A	A/T	A/T	A/T	A/T	A/T	A/T	A/T	A/T	A/T	T/T	A/T	A/T	A/T	A/T	A/T	A/T	A/A	A/T	A/T	A/A	A/T	A/T	A/A	A/T	T/T	A/T	A/T
NC_008467.2	9652710	C	C/C	C/C	C/C	C/C	C/C	C/C	C/C	C/C	C/C	C/C	C/C	C/C	C/C	C/C	C/C	./.	C/C	C/C	C/C	C/C	C/C	C/C	C/C	C/C	C/C	./.	C/C	C/C	C/C	C/C	C/C	C/C	./.	C/C	C/C	C/C	C/C	C/C	C/C	C/C	C/C	C/C	./.	C/C	C/C	C/C	C/C
NC_008467.2	9652733	G	T/T	T/T	T/T	T/T	T/T	T/T	T/T	T/T	T/T	T/T	T/T	T/T	T/T	T/T	T/T	./.	T/T	T/T	T/T	T/T	T/T	T/T	T/T	T/T	T/T	./.	T/T	T/T	T/T	T/T	T/T	T/T	./.	T/T	T/T	T/T	T/T	T/T	T/T	T/T	T/T	T/T	./.	T/T	T/T	T/T	T/T
NC_008467.2	9654583	T	C/C	C/C	C/C	C/C	C/C	C/C	C/C	C/C	./.	./.	T/C	T/C	T/C	T/C	C/C	T/C	C/C	C/C	T/C	C/C	C/C	C/C	C/C	T/C	T/C	T/C	T/C	C/C	./.	T/C	C/C	T/C	T/C	T/C	C/C	T/C	./.	C/C	T/C	./.	C/C	C/C	C/C	C/C	T/T	T/C	T/C
NC_008467.2	9654639	C	G/G	G/G	G/G	G/G	G/G	G/G	G/G	G/G	./.	./.	G/G	G/G	G/G	G/G	G/G	G/G	G/G	G/G	G/G	G/G	G/G	G/G	G/G	G/G	G/G	G/G	G/G	G/G	G/G	G/G	G/G	G/G	G/G	C/G	G/G	G/G	./.	G/G	G/G	./.	G/G	G/G	G/G	G/G	G/G	G/G	G/G
NC_008467.2	9696404	G	G/T	G/T	G/T	G/T	G/T	G/T	G/T	G/T	T/T	T/T	T/T	T/T	T/T	T/T	./.	T/T	T/T	G/T	G/T	G/T	G/T	T/T	G/T	G/T	G/T	G/T	G/T	T/T	G/T	G/T	G/T	T/T	T/T	T/T	T/T	G/T	T/T	T/T	T/T	T/T	T/T	G/T	G/T	T/T	T/T	T/T	G/G
NC_008467.2	9717114	C	C/A	C/A	C/A	C/A	C/A	C/A	C/A	C/A	A/A	A/A	A/A	A/A	A/A	A/A	A/A	A/A	A/A	C/A	C/A	C/A	C/A	A/A	C/A	C/A	C/A	C/C	C/A	A/A	C/A	C/A	C/A	A/A	C/C	A/A	A/A	C/A	A/A	C/C	A/A	./.	A/A	C/A	C/A	./.	A/A	A/A	C/A
NC_008467.2	9744558	T	T/C	T/C	T/C	T/C	T/C	T/C	T/C	T/C	T/C	T/C	T/C	T/C	T/C	T/C	T/C	T/C	C/C	T/C	T/T	T/C	T/C	C/C	T/C	T/C	T/T	T/T	T/T	C/C	T/C	T/T	T/C	T/C	T/T	C/C	C/C	T/T	C/C	C/C	T/C	T/C	C/C	T/C	T/C	C/C	T/C	T/C	T/T
NC_008467.2	9749709	C	A/A	C/C	C/A	C/A	C/A	C/A	C/A	C/A	./.	C/C	C/A	C/A	C/A	C/A	C/A	C/A	C/C	C/A	A/A	./.	C/A	C/C	C/A	A/A	A/A	A/A	A/A	C/C	A/A	A/A	C/A	C/A	A/A	C/C	C/C	A/A	A/A	C/A	C/A	./.	C/C	C/A	C/A	C/C	C/A	C/A	A/A
NC_008467.2	9749744	C	T/T	T/T	T/T	T/T	T/T	T/T	T/T	T/T	./.	T/T	T/T	T/T	T/T	T/T	T/T	T/T	T/T	T/T	T/T	./.	T/T	T/T	T/T	T/T	T/T	T/T	T/T	T/T	T/T	T/T	T/T	T/T	T/T	T/T	T/T	T/T	T/T	T/T	T/T	./.	T/T	T/T	T/T	T/T	T/T	T/T	T/T
NC_008467.2	9749748	T	C/C	C/C	C/C	C/C	C/C	C/C	C/C	C/C	./.	C/C	C/C	C/C	C/C	C/C	C/C	C/C	C/C	C/C	C/C	./.	C/C	C/C	C/C	C/C	C/C	C/C	C/C	C/C	C/C	C/C	C/C	C/C	C/C	C/C	C/C	C/C	C/C	C/C	C/C	./.	C/C	C/C	C/C	C/C	C/C	C/C	C/C
NC_008467.2	9749787	A	G/G	A/A	A/G	A/G	A/G	A/G	A/G	A/G	./.	A/A	A/G	A/G	A/G	A/G	A/G	A/G	A/A	A/G	G/G	./.	A/G	A/A	A/G	G/G	G/G	G/G	G/G	A/A	G/G	G/G	A/G	A/G	G/G	A/A	A/A	G/G	G/G	A/G	A/G	./.	A/A	A/G	A/G	A/A	A/G	A/G	G/G
NC_008467.2	9752754	A	A/G	A/G	A/G	A/G	A/G	A/G	A/G	A/G	./.	A/G	A/G	A/G	A/G	A/G	A/G	A/G	A/A	A/G	G/G	A/G	A/G	A/A	A/G	G/G	G/G	G/G	G/G	A/A	A/G	G/G	A/G	A/G	G/G	A/A	A/A	G/G	A/A	A/G	A/G	A/G	A/A	A/G	A/G	A/A	A/G	A/G	G/G
NC_008467.2	9756990	C	A/A	A/A	A/A	A/A	A/A	A/A	A/A	A/A	C/A	C/A	C/A	C/A	C/A	C/A	C/A	C/A	A/A	A/A	C/A	A/A	A/A	A/A	A/A	C/A	C/A	C/A	C/A	A/A	A/A	C/A	A/A	C/A	C/A	A/A	A/A	C/A	A/A	A/A	C/A	./.	A/A	A/A	A/A	A/A	C/A	C/A	C/A
NC_008467.2	9770565	T	A/A	A/A	A/A	T/A	A/A	A/A	A/A	A/A	T/T	T/A	T/T	T/T	T/T	T/T	T/T	T/T	T/A	T/A	T/A	T/A	T/A	T/A	T/A	T/A	T/A	T/A	T/A	T/A	T/A	T/A	T/A	T/A	T/A	T/A	T/A	T/A	T/A	T/A	T/A	T/A	T/A	T/A	T/A	T/A	T/A	T/A	T/A
NC_008467.2	9770579	A	C/C	C/C	C/C	A/C	C/C	C/C	C/C	C/C	A/A	A/C	A/A	A/A	A/A	A/A	A/A	A/A	A/C	A/C	A/C	A/C	A/C	A/C	A/C	A/C	A/C	A/C	A/C	A/C	A/C	A/C	A/C	A/C	A/C	A/C	A/C	A/C	A/C	A/C	A/C	A/C	A/C	A/C	A/C	A/C	A/C	A/C	A/C
NC_008467.2	9826055	A	G/G	G/G	G/G	A/G	G/G	G/G	G/G	G/G	A/G	A/G	A/G	A/G	A/G	A/G	A/G	A/G	G/G	G/G	A/G	G/G	G/G	G/G	G/G	A/G	A/G	A/G	A/G	G/G	G/G	A/G	G/G	A/G	A/G	G/G	G/G	A/G	A/G	G/G	A/G	G/G	G/G	G/G	G/G	G/G	A/G	A/G	A/G
NC_008467.2	9831888	G	C/C	C/C	C/C	C/C	C/C	C/C	C/C	C/C	./.	C/C	C/C	C/C	C/C	C/C	C/C	C/C	./.	C/C	C/C	C/C	C/C	C/C	C/C	C/C	C/C	C/C	C/C	C/C	C/C	C/C	C/C	C/C	C/C	C/C	C/C	C/C	./.	C/C	C/C	C/C	C/C	C/C	C/C	C/C	C/C	C/C	C/C
NC_008467.2	9831934	A	A/A	A/A	A/A	A/A	A/A	A/A	A/A	A/A	./.	A/A	A/A	A/A	A/A	A/A	A/A	A/A	./.	A/A	A/A	A/A	A/A	A/A	A/A	A/A	A/A	A/A	A/A	A/A	A/A	A/A	A/A	A/A	A/A	A/A	A/A	A/A	./.	A/A	A/A	A/A	A/A	A/A	A/A	A/A	A/A	A/A	A/A
NC_008467.2	9870605	T	T/C	C/C	T/C	T/C	T/C	T/C	T/C	T/C	C/C	T/C	C/C	C/C	C/C	C/C	C/C	T/C	C/C	T/C	T/C	C/C	T/T	C/C	T/C	T/C	T/C	T/C	T/C	C/C	T/C	T/C	T/C	C/C	T/C	C/C	C/C	C/C	C/C	T/C	C/C	C/C	C/C	T/C	T/T	C/C	C/C	C/C	T/C
NC_008467.2	9874512	T	T/C	T/C	T/C	T/C	T/C	T/C	T/C	T/C	T/C	T/C	T/C	T/C	T/C	T/C	T/C	T/C	T/C	C/C	T/C	C/C	C/C	T/C	C/C	T/C	T/C	T/C	T/C	T/C	C/C	T/C	C/C	T/T	T/C	T/C	T/C	T/C	T/T	T/C	T/T	C/C	T/C	C/C	C/C	T/C	T/T	T/T	T/C
NC_008467.2	9896039	G	T/T	T/T	T/T	T/T	T/T	T/T	T/T	T/T	G/T	G/T	G/T	G/T	G/T	G/T	G/T	G/T	G/G	G/T	T/T	G/T	G/T	G/T	G/T	T/T	T/T	T/T	T/T	G/T	G/T	T/T	G/T	T/T	T/T	G/T	G/T	T/T	T/T	G/T	T/T	./.	G/T	G/T	G/T	G/T	T/T	T/T	T/T
NC_008467.2	9932605	A	G/G	G/G	G/G	G/G	G/G	G/G	G/G	G/G	G/G	G/G	G/G	G/G	G/G	G/G	G/G	G/G	G/G	G/G	G/G	G/G	G/G	G/G	G/G	G/G	G/G	G/G	G/G	G/G	G/G	G/G	G/G	G/G	G/G	G/G	G/G	G/G	G/G	G/G	G/G	G/G	G/G	G/G	G/G	G/G	G/G	G/G	G/G
NC_008467.2	9961211	T	A/A	A/A	A/A	A/A	A/A	A/A	A/A	A/A	A/A	A/A	A/A	A/A	A/A	A/A	A/A	A/A	A/A	A/A	A/A	A/A	A/A	A/A	A/A	A/A	A/A	A/A	A/A	A/A	A/A	A/A	A/A	A/A	A/A	A/A	A/A	A/A	A/A	A/A	A/A	./.	A/A	A/A	A/A	A/A	A/A	A/A	A/A
NC_008467.2	9961219	G	G/T	G/T	G/T	G/T	G/T	G/T	G/G	G/T	T/T	G/T	G/T	G/T	G/T	G/T	G/G	G/T	G/T	T/T	G/T	T/T	T/T	G/T	T/T	G/T	G/T	G/T	G/T	G/T	T/T	G/T	T/T	G/G	G/T	G/T	G/T	G/T	G/G	T/T	G/G	./.	G/T	T/T	T/T	G/G	G/G	G/G	G/T
NC_008467.2	9961359	T	G/G	G/G	G/G	G/G	G/G	G/G	G/G	G/G	./.	./.	G/G	G/G	G/G	G/G	G/G	G/G	G/G	G/G	G/G	G/G	G/G	G/G	G/G	G/G	G/G	G/G	G/G	G/G	G/G	G/G	G/G	G/G	G/G	G/G	G/G	G/G	G/G	G/G	G/G	G/G	G/G	G/G	G/G	G/G	./.	G/G	G/G
NC_008467.2	9961754	A	A/G	A/G	A/G	A/G	A/G	A/G	A/G	A/G	./.	A/G	A/G	A/G	A/G	A/G	A/G	A/G	A/G	G/G	A/G	G/G	G/G	A/G	G/G	A/G	A/G	A/G	A/G	A/G	G/G	A/G	G/G	A/A	A/G	A/G	A/G	A/G	A/A	A/G	A/A	G/G	A/G	G/G	G/G	A/A	A/A	A/A	A/G
NC_008467.2	9976276	T	A/A	A/A	A/A	T/A	A/A	A/A	A/A	A/A	A/A	T/A	T/A	T/A	T/A	T/A	T/A	T/A	A/A	A/A	T/A	A/A	A/A	A/A	A/A	T/T	T/A	T/A	T/A	A/A	A/A	T/A	A/A	T/A	T/A	A/A	A/A	T/A	A/A	A/A	T/A	./.	A/A	A/A	A/A	./.	T/A	T/A	T/A
NC_008467.2	10004114	A	G/G	G/G	G/G	G/G	G/G	G/G	G/G	G/G	G/G	./.	G/G	G/G	G/G	G/G	G/G	G/G	G/G	G/G	G/G	./.	G/G	G/G	G/G	G/G	G/G	G/G	G/G	G/G	G/G	G/G	G/G	G/G	G/G	G/G	G/G	G/G	G/G	G/G	G/G	G/G	G/G	G/G	G/G	G/G	G/G	G/G	./.
NC_008467.2	10004177	A	G/G	G/G	G/G	G/G	A/G	G/G	G/G	G/G	A/A	./.	A/A	A/A	A/A	A/A	A/A	A/A	A/A	A/G	A/G	./.	A/A	A/G	A/G	A/A	A/G	A/G	A/G	A/G	G/G	A/G	A/G	A/G	A/G	G/G	A/G	A/G	A/G	A/G	A/G	G/G	A/G	A/G	A/G	A/G	A/A	A/G	./.
NC_008467.2	10011845	C	C/C	C/C	C/C	C/C	C/C	C/C	C/C	C/C	./.	./.	C/C	C/C	C/C	C/C	C/C	C/C	C/C	C/C	C/C	C/C	C/C	C/C	C/C	C/C	C/C	C/C	C/C	C/C	C/C	C/C	C/C	C/C	C/C	C/C	C/C	C/C	C/C	C/C	C/C	C/C	C/C	C/C	C/C	C/C	C/C	C/C	C/C
NC_008467.2	10049148	C	A/A	A/A	C/A	A/A	A/A	A/A	A/A	A/A	C/A	C/A	C/A	C/A	C/A	C/A	C/A	C/A	A/A	A/A	C/A	A/A	A/A	A/A	A/A	C/A	C/A	C/A	C/A	A/A	A/A	C/A	A/A	C/A	A/A	A/A	A/A	C/A	A/A	A/A	C/A	./.	A/A	A/A	A/A	C/A	C/A	C/A	C/A
NC_008467.2	10051984	A	T/T	T/T	T/T	T/T	T/T	T/T	T/T	T/T	T/T	A/T	A/T	A/T	A/T	A/T	T/T	A/A	T/T	T/T	A/T	T/T	T/T	T/T	T/T	A/T	A/T	A/T	T/T	T/T	T/T	A/T	T/T	A/T	T/T	T/T	T/T	A/T	A/T	T/T	A/T	./.	T/T	T/T	T/T	A/T	A/T	A/T	A/T
NC_008467.2	10082565	T	./.	C/C	C/C	C/C	C/C	C/C	C/C	C/C	C/C	C/C	C/C	C/C	C/C	C/C	C/C	C/C	C/C	C/C	C/C	C/C	C/C	C/C	C/C	C/C	C/C	C/C	C/C	C/C	C/C	C/C	C/C	C/C	C/C	C/C	C/C	C/C	C/C	C/C	./.	C/C	C/C	C/C	C/C	C/C	C/C	C/C	C/C
NC_008467.2	10153752	C	./.	A/A	A/A	A/A	A/A	A/A	A/A	A/A	./.	./.	A/A	A/A	A/A	A/A	A/A	./.	A/A	A/A	A/A	A/A	A/A	A/A	A/A	A/A	A/A	./.	A/A	A/A	A/A	A/A	A/A	A/A	A/A	A/A	A/A	A/A	A/A	A/A	A/A	A/A	A/A	A/A	A/A	A/A	A/A	A/A	A/A
NC_008467.2	10175259	A	A/A	A/A	A/A	A/A	A/A	A/A	A/A	A/A	A/A	A/A	A/A	A/A	A/A	A/A	A/A	A/A	A/A	A/A	A/A	A/A	A/A	A/A	A/A	A/A	A/A	A/A	A/A	A/A	A/A	A/A	A/A	A/A	A/A	A/A	A/A	A/A	A/A	A/A	A/A	./.	A/A	A/A	A/A	A/A	A/A	A/A	A/A
NC_008467.2	10206495	A	C/C	C/C	C/C	C/C	C/C	C/C	C/C	C/C	C/C	C/C	C/C	C/C	C/C	C/C	C/C	C/C	C/C	C/C	C/C	C/C	C/C	C/C	C/C	C/C	C/C	C/C	C/C	C/C	C/C	C/C	C/C	C/C	C/C	C/C	C/C	C/C	C/C	C/C	C/C	./.	C/C	C/C	C/C	C/C	C/C	C/C	C/C
NC_008467.2	10244228	A	A/A	./.	A/A	A/A	./.	./.	./.	./.	A/A	A/A	A/A	A/A	A/A	A/A	./.	A/A	A/A	A/A	A/A	./.	A/A	A/A	A/A	A/A	A/A	A/A	A/A	A/A	A/A	A/A	A/A	A/A	A/A	A/A	A/A	A/A	A/A	A/A	A/A	A/A	A/A	A/A	A/A	A/A	A/A	A/A	A/A
NC_008467.2	10244239	C	C/C	./.	C/C	C/C	./.	./.	./.	./.	C/C	C/C	C/C	C/C	C/C	C/C	./.	C/C	C/C	C/C	C/C	./.	C/C	C/C	C/C	C/C	C/C	C/C	C/C	C/C	C/C	C/C	C/C	C/C	C/C	C/C	C/C	C/C	C/C	C/C	C/C	C/C	C/C	C/C	C/C	C/C	C/C	C/C	C/C
NC_008467.2	10280306	G	C/C	C/C	C/C	C/C	C/C	C/C	C/C	C/C	C/C	C/C	C/C	C/C	C/C	C/C	C/C	C/C	C/C	C/C	C/C	C/C	C/C	C/C	C/C	C/C	C/C	C/C	C/C	C/C	C/C	C/C	C/C	C/C	C/C	C/C	C/C	C/C	C/C	C/C	C/C	C/C	C/C	C/C	C/C	C/C	C/C	C/C	C/C
NC_008467.2	10299822	T	C/C	C/C	C/C	C/C	C/C	C/C	C/C	C/C	C/C	C/C	C/C	C/C	C/C	C/C	C/C	C/C	C/C	C/C	C/C	C/C	C/C	C/C	C/C	C/C	C/C	C/C	C/C	C/C	C/C	C/C	C/C	C/C	C/C	C/C	C/C	C/C	C/C	C/C	C/C	C/C	C/C	C/C	C/C	C/C	C/C	C/C	C/C
NC_008467.2	10299861	A	G/G	G/G	G/G	G/G	G/G	G/G	G/G	G/G	G/G	G/G	G/G	G/G	G/G	G/G	G/G	G/G	G/G	G/G	G/G	G/G	G/G	G/G	G/G	G/G	G/G	G/G	G/G	G/G	G/G	G/G	G/G	G/G	G/G	G/G	G/G	G/G	G/G	G/G	G/G	G/G	G/G	G/G	G/G	G/G	G/G	G/G	G/G
NC_008467.2	10325724	T	C/C	C/C	C/C	C/C	C/C	C/C	C/C	C/C	C/C	C/C	C/C	C/C	C/C	C/C	C/C	C/C	C/C	C/C	C/C	C/C	C/C	C/C	C/C	C/C	C/C	C/C	C/C	C/C	C/C	C/C	C/C	C/C	C/C	C/C	C/C	C/C	C/C	C/C	C/C	C/C	C/C	C/C	C/C	C/C	C/C	C/C	C/C
NC_008467.2	10325725	G	A/A	A/A	A/A	A/A	A/A	A/A	A/A	A/A	A/A	A/A	A/A	A/A	A/A	A/A	A/A	A/A	A/A	A/A	A/A	A/A	A/A	A/A	A/A	A/A	A/A	A/A	A/A	A/A	A/A	A/A	A/A	A/A	A/A	A/A	A/A	A/A	A/A	A/A	A/A	A/A	A/A	A/A	A/A	A/A	A/A	A/A	A/A
NC_008467.2	10326064	A	A/T	T/T	A/T	A/T	T/T	A/T	A/T	T/T	./.	A/A	A/T	A/T	A/T	A/T	A/T	A/T	A/A	A/T	T/T	A/A	A/A	A/A	A/T	T/T	T/T	T/T	T/T	A/A	A/T	T/T	A/T	A/T	T/T	A/A	A/A	T/T	A/T	A/A	A/T	./.	A/A	A/T	A/T	T/T	A/T	A/A	T/T
NC_008467.2	10435334	T	T/C	T/C	T/C	T/C	T/C	T/C	T/C	T/C	T/C	T/C	T/C	T/C	T/C	T/C	T/C	T/C	T/C	C/C	T/C	C/C	C/C	T/C	C/C	T/C	T/C	T/C	T/C	T/C	C/C	T/C	C/C	T/T	T/C	T/C	T/C	T/C	T/T	T/C	T/T	C/C	T/C	C/C	C/C	T/T	T/T	T/T	T/C
NC_008467.2	10500143	G	C/C	C/C	C/C	C/C	C/C	C/C	C/C	C/C	./.	C/C	C/C	C/C	C/C	C/C	C/C	C/C	C/C	C/C	C/C	C/C	C/C	C/C	C/C	C/C	C/C	C/C	C/C	C/C	C/C	C/C	C/C	C/C	C/C	C/C	C/C	C/C	C/C	C/C	C/C	./.	C/C	C/C	C/C	./.	C/C	C/C	C/C
NC_008467.2	10520059	T	T/A	T/A	T/A	T/A	T/A	T/A	T/A	T/A	A/A	T/A	T/A	T/A	T/A	T/A	T/A	T/A	A/A	T/A	T/A	T/A	T/A	T/A	T/A	T/A	T/A	T/A	T/A	T/A	T/A	T/A	T/A	T/A	T/A	T/A	T/A	T/A	T/A	T/A	T/A	./.	T/A	T/A	T/A	T/A	T/A	T/A	T/A
NC_008467.2	10520111	A	A/G	A/G	A/G	A/G	A/G	A/G	A/G	A/G	G/G	A/G	A/G	A/G	A/G	A/G	A/G	A/G	A/G	A/G	A/G	A/G	A/G	A/G	A/G	A/G	A/G	A/G	A/G	A/G	A/G	A/G	A/G	A/G	A/G	A/G	A/G	A/G	A/G	A/G	A/G	./.	A/G	A/G	A/G	A/G	A/G	A/G	A/G
NC_008467.2	10520118	T	T/C	T/C	T/C	T/C	T/C	T/C	T/C	T/C	C/C	T/C	T/C	T/C	T/C	T/C	T/C	T/C	T/C	T/C	T/C	T/C	T/C	T/C	T/C	T/C	T/C	T/C	T/C	T/C	T/C	T/C	T/C	T/C	T/C	T/C	T/C	T/C	T/C	T/C	T/C	./.	T/C	T/C	T/C	T/C	T/C	T/C	T/C
NC_008467.2	10520149	A	A/G	A/G	A/G	A/G	A/G	A/G	A/G	A/G	G/G	A/G	A/G	A/G	A/G	A/G	A/G	A/G	A/G	A/G	A/G	A/G	A/G	A/G	A/G	A/G	A/G	A/G	A/G	A/G	A/G	A/G	A/G	A/G	A/G	A/G	A/G	A/G	A/G	A/G	A/G	./.	A/G	A/G	A/G	A/G	A/G	A/G	A/G
NC_008467.2	10530547	A	G/G	G/G	G/G	G/G	G/G	G/G	G/G	G/G	./.	G/G	G/G	G/G	G/G	G/G	G/G	G/G	G/G	G/G	G/G	G/G	G/G	G/G	G/G	G/G	G/G	G/G	G/G	G/G	G/G	G/G	G/G	G/G	G/G	G/G	G/G	G/G	G/G	G/G	G/G	./.	G/G	G/G	G/G	G/G	G/G	G/G	G/G
NC_008467.2	10533246	T	C/C	C/C	C/C	C/C	C/C	C/C	C/C	C/C	C/C	./.	C/C	C/C	C/C	C/C	C/C	C/C	C/C	C/C	C/C	C/C	C/C	C/C	C/C	C/C	C/C	C/C	C/C	C/C	C/C	C/C	C/C	C/C	C/C	C/C	C/C	C/C	C/C	C/C	C/C	C/C	C/C	C/C	C/C	C/C	C/C	C/C	C/C
NC_008467.2	10551048	T	G/G	G/G	G/G	G/G	G/G	G/G	G/G	G/G	G/G	G/G	G/G	G/G	G/G	G/G	./.	G/G	G/G	G/G	G/G	G/G	G/G	G/G	G/G	G/G	G/G	G/G	G/G	G/G	G/G	G/G	G/G	G/G	G/G	G/G	G/G	G/G	G/G	G/G	G/G	G/G	G/G	G/G	G/G	G/G	G/G	G/G	G/G
NC_008467.2	10554444	A	G/G	G/G	G/G	G/G	G/G	G/G	G/G	G/G	./.	./.	G/G	G/G	G/G	G/G	G/G	G/G	./.	G/G	G/G	G/G	G/G	./.	G/G	G/G	G/G	G/G	G/G	G/G	G/G	G/G	G/G	G/G	G/G	G/G	G/G	G/G	G/G	G/G	G/G	G/G	G/G	G/G	G/G	G/G	G/G	G/G	G/G
NC_008467.2	10565500	A	T/T	T/T	T/T	T/T	T/T	T/T	T/T	T/T	./.	T/T	T/T	T/T	T/T	T/T	T/T	T/T	T/T	T/T	T/T	T/T	T/T	T/T	T/T	./.	T/T	T/T	T/T	T/T	T/T	T/T	T/T	T/T	T/T	T/T	T/T	T/T	T/T	T/T	T/T	./.	T/T	T/T	T/T	T/T	T/T	T/T	T/T
NC_008467.2	10577830	T	T/C	T/C	T/C	T/C	T/C	T/C	T/C	T/C	T/C	T/C	T/C	T/C	T/C	T/C	T/C	T/C	T/C	C/C	T/C	C/C	C/C	T/T	C/C	T/C	T/C	T/C	T/C	T/C	C/C	T/C	C/C	T/T	T/C	T/C	T/C	T/C	T/T	T/C	T/T	C/C	T/C	C/C	C/C	T/T	T/T	T/T	T/C
NC_008467.2	10584318	T	T/G	./.	T/G	T/G	T/G	T/G	T/G	T/G	G/G	G/G	G/G	G/G	G/G	G/G	G/G	G/G	G/G	T/G	T/G	T/G	G/G	G/G	G/G	T/G	T/G	G/G	T/G	G/G	T/G	T/G	T/G	G/G	T/G	G/G	G/G	T/G	G/G	T/G	G/G	T/T	G/G	T/G	T/G	G/G	G/G	G/G	T/G
NC_008467.2	10623365	A	G/G	G/G	G/G	G/G	G/G	G/G	G/G	G/G	G/G	G/G	G/G	G/G	G/G	G/G	G/G	G/G	G/G	G/G	G/G	G/G	G/G	G/G	G/G	G/G	G/G	G/G	G/G	G/G	G/G	G/G	G/G	G/G	G/G	G/G	G/G	G/G	G/G	G/G	G/G	./.	G/G	G/G	G/G	G/G	G/G	G/G	G/G
NC_008467.2	10642152	T	T/T	T/T	T/T	T/T	T/T	T/T	T/T	T/T	T/T	T/T	T/T	T/T	T/T	T/T	T/T	T/T	./.	T/T	T/T	T/T	T/T	T/T	T/T	T/T	T/T	T/T	T/T	T/T	T/T	T/T	T/T	T/T	T/T	T/T	T/T	T/T	T/T	T/T	T/T	./.	T/T	T/T	T/T	T/T	T/T	T/T	T/T
NC_008467.2	10642208	A	T/T	T/T	T/T	T/T	T/T	T/T	T/T	T/T	A/T	T/T	A/T	A/T	A/T	A/T	A/A	A/A	./.	A/T	T/T	A/T	A/T	A/T	A/T	T/T	T/T	T/T	T/T	A/T	A/T	T/T	A/T	T/T	T/T	A/T	A/T	T/T	T/T	A/T	T/T	./.	A/T	A/T	A/T	T/T	T/T	T/T	T/T
NC_008467.2	10652641	C	A/A	A/A	A/A	A/A	A/A	A/A	A/A	A/A	./.	A/A	A/A	A/A	A/A	A/A	A/A	A/A	A/A	A/A	A/A	A/A	A/A	./.	A/A	A/A	A/A	A/A	A/A	A/A	A/A	A/A	A/A	A/A	A/A	A/A	A/A	A/A	./.	A/A	A/A	A/A	A/A	A/A	A/A	A/A	A/A	A/A	A/A
NC_008467.2	10652642	A	G/G	G/G	G/G	G/G	G/G	G/G	G/G	G/G	./.	G/G	G/G	G/G	G/G	G/G	G/G	G/G	G/G	G/G	G/G	G/G	G/G	./.	G/G	G/G	G/G	G/G	G/G	G/G	G/G	G/G	G/G	G/G	G/G	G/G	G/G	G/G	./.	G/G	G/G	G/G	G/G	G/G	G/G	G/G	G/G	G/G	G/G
NC_008467.2	10698413	C	T/T	T/T	T/T	T/T	T/T	T/T	T/T	T/T	T/T	T/T	T/T	T/T	T/T	T/T	T/T	T/T	T/T	T/T	T/T	T/T	T/T	T/T	T/T	T/T	T/T	T/T	T/T	T/T	T/T	T/T	T/T	T/T	T/T	T/T	T/T	T/T	T/T	T/T	T/T	./.	T/T	T/T	T/T	T/T	T/T	T/T	T/T
NC_008467.2	10698453	T	C/C	C/C	C/C	C/C	C/C	C/C	C/C	C/C	C/C	C/C	C/C	C/C	C/C	C/C	C/C	C/C	C/C	C/C	C/C	C/C	C/C	C/C	C/C	C/C	C/C	C/C	C/C	C/C	C/C	C/C	C/C	C/C	C/C	C/C	C/C	C/C	C/C	C/C	C/C	./.	C/C	C/C	C/C	C/C	C/C	C/C	C/C
NC_008467.2	10757434	T	T/A	T/A	T/A	T/A	T/A	T/A	T/A	T/A	A/A	T/T	T/A	T/A	T/A	T/A	T/A	T/A	T/A	A/A	T/A	A/A	A/A	T/A	A/A	T/A	T/A	T/A	T/A	T/A	A/A	T/A	A/A	T/T	T/A	T/A	T/A	T/A	T/T	T/A	T/T	A/A	T/A	A/A	A/A	T/T	T/T	T/T	A/A
NC_008467.2	10766423	A	A/T	A/T	A/T	A/T	A/T	A/T	A/T	A/T	./.	T/T	A/T	A/T	A/T	T/T	A/A	A/T	A/T	T/T	A/T	T/T	T/T	A/T	T/T	A/T	A/T	A/T	A/T	A/T	T/T	A/T	T/T	A/A	A/T	A/T	A/T	A/T	A/A	A/T	A/A	T/T	A/T	T/T	T/T	A/A	A/A	A/A	A/T
NC_008467.2	10766452	T	A/A	A/A	A/A	A/A	A/A	A/A	A/A	A/A	./.	A/A	A/A	A/A	A/A	A/A	A/A	A/A	A/A	A/A	T/A	A/A	A/A	A/A	A/A	A/A	A/A	A/A	A/A	A/A	A/A	A/A	A/A	A/A	A/A	T/A	A/A	A/A	A/A	A/A	A/A	A/A	A/A	A/A	A/A	A/A	A/A	A/A	A/A
NC_008467.2	10766462	G	A/A	A/A	A/A	A/A	A/A	A/A	A/A	A/A	./.	A/A	A/A	A/A	A/A	A/A	A/A	A/A	A/A	A/A	G/A	A/A	A/A	A/A	A/A	A/A	A/A	A/A	A/A	A/A	A/A	A/A	A/A	A/A	A/A	G/A	A/A	A/A	A/A	A/A	A/A	A/A	A/A	A/A	A/A	A/A	A/A	A/A	A/A
NC_008467.2	10788795	C	A/A	A/A	A/A	A/A	A/A	A/A	A/A	A/A	A/A	A/A	A/A	A/A	A/A	A/A	A/A	A/A	./.	A/A	A/A	A/A	A/A	./.	A/A	A/A	A/A	A/A	A/A	A/A	A/A	A/A	A/A	A/A	A/A	C/A	A/A	A/A	A/A	A/A	A/A	A/A	A/A	A/A	A/A	A/A	A/A	A/A	A/A
NC_008467.2	10827381	T	T/T	T/T	T/T	T/T	T/T	T/T	T/T	T/T	T/T	T/T	T/T	T/T	T/T	T/T	T/T	T/T	T/T	T/T	T/T	T/T	T/T	T/T	T/T	T/T	T/T	./.	T/T	T/T	T/T	T/T	T/T	T/T	./.	T/T	T/T	T/T	T/T	T/T	T/T	./.	T/T	T/T	T/T	T/T	T/T	T/T	T/T
NC_008467.2	10840012	C	A/A	A/A	A/A	A/A	A/A	A/A	A/A	A/A	./.	C/C	C/A	C/A	C/A	C/A	C/A	C/A	C/C	C/A	A/A	A/A	C/A	C/C	C/A	A/A	A/A	A/A	A/A	C/A	C/A	A/A	C/A	A/A	A/A	C/A	C/A	A/A	A/A	C/A	A/A	C/A	C/A	C/A	C/A	A/A	A/A	A/A	A/A
NC_008467.2	10906819	T	T/C	T/C	T/C	T/C	T/C	T/C	T/C	T/C	./.	C/C	C/C	C/C	C/C	C/C	C/C	C/C	C/C	T/C	C/C	T/C	T/C	T/T	T/C	./.	T/C	./.	T/C	C/C	T/C	T/C	T/C	./.	C/C	C/C	C/C	T/C	C/C	T/C	C/C	./.	C/C	T/C	T/T	./.	C/C	C/C	T/T
NC_008467.2	10926056	G	G/T	T/T	G/T	G/T	G/T	G/T	G/T	G/T	./.	G/G	G/T	G/T	G/T	G/T	G/T	G/T	./.	G/T	T/T	G/T	G/T	G/G	G/T	T/T	T/T	T/T	T/T	G/G	G/T	T/T	G/T	G/T	T/T	G/G	G/G	T/T	G/T	G/T	G/T	T/T	G/G	G/T	G/T	./.	T/T	G/T	T/T
NC_008467.2	10950633	C	A/A	A/A	A/A	A/A	A/A	A/A	A/A	A/A	A/A	A/A	A/A	A/A	A/A	A/A	A/A	A/A	A/A	A/A	A/A	A/A	A/A	A/A	A/A	A/A	A/A	A/A	A/A	A/A	A/A	A/A	A/A	A/A	A/A	A/A	A/A	A/A	A/A	A/A	A/A	A/A	A/A	A/A	A/A	A/A	A/A	A/A	C/C
NC_008467.2	10950634	T	C/C	C/C	C/C	C/C	C/C	C/C	C/C	C/C	C/C	C/C	C/C	C/C	C/C	C/C	C/C	C/C	C/C	C/C	C/C	C/C	C/C	C/C	C/C	C/C	C/C	C/C	C/C	C/C	C/C	C/C	C/C	C/C	C/C	C/C	C/C	C/C	C/C	C/C	C/C	C/C	C/C	C/C	C/C	C/C	C/C	C/C	T/T
NC_008467.2	10950711	T	C/C	C/C	C/C	C/C	C/C	C/C	C/C	C/C	C/C	C/C	C/C	C/C	C/C	C/C	C/C	C/C	C/C	C/C	C/C	C/C	C/C	C/C	C/C	C/C	C/C	C/C	C/C	C/C	C/C	C/C	C/C	C/C	C/C	C/C	C/C	C/C	C/C	C/C	C/C	C/C	C/C	C/C	C/C	C/C	C/C	C/C	T/T
NC_008467.2	10950940	A	G/G	G/G	G/G	G/G	G/G	G/G	G/G	G/G	G/G	G/G	G/G	G/G	G/G	G/G	G/G	G/G	G/G	G/G	G/G	./.	G/G	./.	G/G	G/G	A/G	G/G	G/G	G/G	G/G	G/G	G/G	G/G	./.	G/G	G/G	G/G	G/G	G/G	G/G	G/G	G/G	G/G	G/G	G/G	G/G	G/G	G/G
NC_008467.2	10986950	G	./.	A/A	A/A	A/A	A/A	A/A	A/A	A/A	./.	./.	A/A	A/A	A/A	A/A	A/A	A/A	./.	A/A	A/A	A/A	A/A	A/A	A/A	A/A	A/A	A/A	A/A	A/A	A/A	A/A	A/A	A/A	A/A	A/A	A/A	A/A	./.	A/A	A/A	A/A	A/A	A/A	A/A	./.	A/A	A/A	A/A
NC_008467.2	11092574	T	T/G	T/G	T/G	T/G	T/G	T/G	T/G	T/G	G/G	T/T	T/G	T/G	T/G	T/G	T/G	T/G	G/G	G/G	T/G	G/G	T/G	G/G	G/G	T/G	T/G	T/G	T/G	T/G	G/G	T/G	G/G	T/T	T/G	T/G	T/G	T/G	T/T	T/G	T/T	G/G	T/G	G/G	G/G	T/T	T/T	T/T	T/G
NC_008467.2	11134555	C	C/C	C/C	C/C	C/C	C/C	C/C	C/C	C/C	./.	C/C	C/C	C/C	C/C	C/C	C/C	C/C	C/C	C/C	C/C	C/C	C/C	C/C	C/C	C/C	C/C	C/C	C/C	C/C	C/C	C/C	C/C	C/C	C/C	C/C	C/C	C/C	C/C	C/C	C/C	C/C	C/C	C/C	C/C	C/C	C/C	C/C	C/C
NC_008467.2	11167089	A	T/T	T/T	T/T	T/T	T/T	T/T	T/T	T/T	./.	T/T	T/T	T/T	T/T	T/T	T/T	T/T	T/T	T/T	T/T	./.	T/T	T/T	T/T	T/T	T/T	T/T	T/T	T/T	T/T	T/T	T/T	T/T	T/T	T/T	T/T	T/T	T/T	T/T	T/T	T/T	T/T	T/T	T/T	T/T	T/T	T/T	T/T
NC_008467.2	11167096	T	C/C	C/C	C/C	C/C	C/C	C/C	C/C	C/C	./.	C/C	C/C	C/C	C/C	C/C	C/C	C/C	C/C	C/C	C/C	./.	C/C	C/C	C/C	C/C	C/C	C/C	C/C	C/C	C/C	C/C	C/C	C/C	C/C	C/C	C/C	C/C	C/C	C/C	C/C	C/C	C/C	C/C	C/C	C/C	C/C	C/C	C/C
NC_008467.2	11167118	A	G/G	G/G	G/G	G/G	G/G	G/G	G/G	G/G	./.	G/G	G/G	G/G	G/G	G/G	G/G	G/G	G/G	G/G	G/G	./.	G/G	G/G	G/G	G/G	G/G	G/G	G/G	G/G	G/G	G/G	G/G	G/G	G/G	G/G	G/G	G/G	G/G	G/G	G/G	G/G	G/G	G/G	G/G	G/G	G/G	G/G	G/G
NC_008467.2	11174908	T	T/T	T/T	T/T	T/T	T/T	T/T	T/T	T/T	T/T	T/T	T/T	T/T	T/T	T/T	T/T	T/T	T/T	T/T	T/T	T/T	T/T	T/T	T/T	T/T	T/T	T/T	T/T	T/T	T/T	T/T	T/T	T/T	./.	T/T	T/T	T/T	T/T	T/T	T/T	./.	T/T	T/T	T/T	T/T	T/T	T/T	T/T
NC_008467.2	11210072	G	T/T	T/T	T/T	T/T	T/T	T/T	T/T	T/T	./.	T/T	T/T	T/T	T/T	T/T	T/T	T/T	T/T	T/T	T/T	T/T	T/T	T/T	T/T	T/T	T/T	T/T	T/T	T/T	T/T	T/T	T/T	T/T	T/T	T/T	T/T	T/T	T/T	T/T	T/T	T/T	T/T	T/T	T/T	T/T	T/T	T/T	T/T
NC_008467.2	11210815	G	T/T	T/T	T/T	T/T	T/T	T/T	T/T	T/T	T/T	T/T	T/T	T/T	T/T	G/T	T/T	T/T	T/T	T/T	T/T	T/T	T/T	T/T	T/T	T/T	T/T	T/T	T/T	T/T	T/T	T/T	T/T	T/T	T/T	T/T	T/T	T/T	T/T	T/T	T/T	./.	T/T	T/T	T/T	T/T	T/T	T/T	T/T
NC_008467.2	11216664	A	G/G	G/G	G/G	G/G	G/G	G/G	G/G	G/G	A/A	A/G	A/G	A/G	A/G	A/G	A/G	A/G	G/G	G/G	A/G	G/G	G/G	G/G	G/G	A/G	A/G	A/G	A/G	G/G	G/G	A/G	G/G	G/G	A/A	G/G	G/G	A/G	./.	A/G	A/G	./.	G/G	G/G	A/G	A/A	A/G	A/G	A/G
NC_008467.2	11277197	T	T/C	T/C	T/C	T/C	T/C	T/C	T/C	T/C	T/T	./.	T/C	T/C	T/C	T/C	T/C	T/C	T/C	C/C	T/C	C/C	C/C	C/C	C/C	T/C	T/C	T/C	T/C	C/C	T/C	T/C	C/C	T/T	T/T	T/C	T/C	T/C	T/T	T/C	T/T	C/C	T/C	C/C	C/C	T/T	T/T	T/T	T/C
NC_008467.2	11299397	T	T/C	T/C	T/C	T/C	T/C	T/C	T/C	T/C	T/T	T/C	T/C	T/C	T/C	T/C	T/C	T/C	T/T	T/C	C/C	T/C	T/C	T/T	T/C	T/C	C/C	C/C	C/C	T/C	T/C	C/C	T/C	T/C	C/C	T/T	T/C	C/C	T/T	T/C	T/C	T/C	T/T	T/C	C/C	T/C	T/C	T/C	C/C
NC_008467.2	11299405	C	C/A	C/A	C/A	C/A	C/A	C/A	C/A	C/A	C/C	C/A	C/A	C/A	C/A	C/A	C/A	C/A	C/C	C/A	A/A	C/A	C/A	C/C	C/A	C/A	A/A	A/A	A/A	C/A	C/A	A/A	C/A	C/A	A/A	C/C	C/A	A/A	C/C	C/A	C/A	C/A	C/C	C/A	A/A	C/A	C/A	C/A	A/A
NC_008467.2	11334054	A	G/G	G/G	G/G	G/G	G/G	G/G	G/G	G/G	./.	A/A	A/A	A/A	A/A	A/A	A/A	A/A	A/G	A/G	A/G	G/G	G/G	A/G	A/G	./.	A/G	A/G	A/G	A/G	A/G	A/G	A/G	A/G	A/G	A/G	G/G	A/G	A/G	A/G	A/G	./.	A/G	A/G	A/G	G/G	A/G	A/G	G/G
NC_008467.2	11368846	T	C/C	C/C	C/C	C/C	C/C	C/C	T/T	C/C	C/C	T/T	T/T	C/C	C/C	C/C	C/C	C/C	C/C	T/C	T/C	C/C	C/C	C/C	C/C	C/C	C/C	T/C	C/C	C/C	C/C	C/C	C/C	C/C	C/C	C/C	C/C	T/C	C/C	C/C	C/C	C/C	C/C	C/C	C/C	C/C	C/C	C/C	C/C
NC_008467.2	11372213	A	G/G	G/G	G/G	G/G	G/G	G/G	G/G	G/G	./.	G/G	G/G	G/G	G/G	G/G	G/G	G/G	G/G	G/G	G/G	G/G	G/G	G/G	G/G	G/G	G/G	G/G	G/G	G/G	G/G	G/G	G/G	G/G	G/G	G/G	G/G	G/G	G/G	G/G	G/G	./.	G/G	G/G	G/G	G/G	G/G	G/G	G/G
NC_008467.2	11372336	T	A/A	./.	A/A	A/A	A/A	A/A	A/A	A/A	./.	A/A	A/A	A/A	A/A	A/A	A/A	A/A	A/A	A/A	A/A	A/A	A/A	A/A	A/A	A/A	A/A	A/A	A/A	A/A	A/A	A/A	A/A	A/A	A/A	A/A	A/A	A/A	A/A	A/A	A/A	A/A	A/A	A/A	A/A	A/A	A/A	A/A	T/A
NC_008467.2	11386514	T	C/C	C/C	C/C	T/C	C/C	C/C	C/C	C/C	T/C	C/C	T/C	T/C	T/C	T/C	T/C	T/C	C/C	C/C	T/C	C/C	T/C	C/C	C/C	T/C	T/C	T/C	T/C	C/C	C/C	T/C	C/C	T/C	T/C	C/C	C/C	T/C	T/C	C/C	T/C	C/C	C/C	C/C	C/C	T/C	T/C	T/C	T/C
NC_008467.2	11468333	C	T/T	T/T	T/T	T/T	T/T	T/T	T/T	T/T	./.	T/T	T/T	T/T	T/T	T/T	T/T	T/T	T/T	T/T	T/T	./.	T/T	T/T	T/T	T/T	T/T	T/T	T/T	T/T	./.	T/T	T/T	./.	T/T	T/T	T/T	T/T	T/T	T/T	T/T	T/T	T/T	T/T	T/T	T/T	T/T	T/T	T/T
NC_008467.2	11468357	A	G/G	G/G	G/G	G/G	G/G	G/G	G/G	G/G	./.	G/G	G/G	G/G	G/G	G/G	G/G	G/G	G/G	G/G	G/G	./.	G/G	G/G	G/G	G/G	G/G	G/G	G/G	G/G	./.	G/G	G/G	./.	G/G	G/G	G/G	G/G	G/G	G/G	G/G	G/G	G/G	G/G	G/G	G/G	G/G	G/G	G/G
NC_008467.2	11485533	A	A/G	A/G	A/G	A/G	A/G	A/G	A/G	A/G	A/A	./.	A/G	A/G	A/G	A/G	A/G	A/G	A/A	A/G	G/G	A/G	A/G	A/A	A/G	G/G	G/G	G/G	G/G	A/A	G/G	G/G	A/G	A/G	G/G	A/A	A/A	G/G	A/G	A/G	A/G	G/G	A/A	A/G	A/G	A/G	A/G	A/G	G/G
NC_008467.2	11575272	C	C/T	./.	C/T	C/T	C/T	C/T	./.	C/T	C/C	./.	C/T	C/C	C/T	C/T	C/T	C/T	C/T	C/C	C/T	C/C	C/C	./.	C/C	C/T	C/T	C/C	C/T	C/T	C/C	C/T	C/C	T/T	C/T	C/T	C/T	C/T	./.	./.	T/T	C/C	C/T	C/C	C/C	T/T	T/T	T/T	C/C
NC_008467.2	11579301	G	G/C	G/C	G/C	G/C	G/C	G/C	G/C	G/C	C/C	C/C	C/C	C/C	C/C	C/C	C/C	C/C	G/C	C/C	C/C	C/C	C/C	G/C	C/C	C/C	C/C	G/C	C/C	G/C	C/C	C/C	C/C	G/C	C/C	G/C	G/C	C/C	G/C	G/C	G/C	C/C	G/C	C/C	C/C	G/C	G/C	G/C	C/C
NC_008467.2	11588293	T	A/A	A/A	A/A	A/A	A/A	T/A	A/A	T/A	A/A	A/A	A/A	A/A	A/A	A/A	A/A	A/A	A/A	A/A	A/A	./.	T/A	A/A	A/A	./.	A/A	A/A	A/A	A/A	A/A	A/A	T/A	A/A	A/A	A/A	A/A	A/A	A/A	A/A	A/A	./.	A/A	A/A	A/A	A/A	A/A	A/A	A/A
NC_008467.2	11588300	T	A/A	A/A	A/A	A/A	A/A	T/A	A/A	T/A	A/A	A/A	A/A	A/A	A/A	A/A	A/A	A/A	A/A	A/A	A/A	./.	T/A	A/A	A/A	./.	A/A	A/A	A/A	A/A	A/A	A/A	T/A	A/A	A/A	A/A	A/A	A/A	A/A	T/A	A/A	./.	A/A	A/A	A/A	A/A	A/A	A/A	A/A
NC_008467.2	11599844	A	G/G	G/G	G/G	G/G	G/G	G/G	G/G	G/G	G/G	G/G	G/G	G/G	G/G	G/G	G/G	G/G	G/G	G/G	G/G	G/G	G/G	G/G	G/G	G/G	G/G	G/G	G/G	G/G	G/G	G/G	G/G	G/G	G/G	G/G	G/G	G/G	G/G	G/G	G/G	G/G	G/G	G/G	G/G	G/G	G/G	G/G	G/G
NC_008467.2	11626902	T	T/A	T/T	T/A	T/A	T/A	T/A	T/A	T/A	./.	A/A	T/A	T/A	T/A	T/A	T/A	T/A	T/T	T/A	A/A	T/T	T/T	T/T	T/A	A/A	A/A	A/A	A/A	T/T	A/A	A/A	T/A	T/A	A/A	T/T	T/T	A/A	./.	T/A	T/A	./.	T/T	T/A	T/A	A/A	T/A	T/A	A/A
NC_008467.2	11626903	C	C/A	C/C	C/A	C/A	C/A	C/A	C/A	C/A	./.	A/A	C/A	C/A	C/A	C/A	C/A	C/A	C/C	C/A	A/A	C/C	C/C	C/C	C/A	A/A	A/A	A/A	A/A	C/C	A/A	A/A	C/A	C/A	A/A	C/C	C/C	A/A	./.	C/A	C/A	./.	C/C	C/A	C/A	A/A	C/A	C/A	A/A
NC_008467.2	11626919	T	T/C	C/C	T/C	T/C	T/C	T/C	T/C	T/C	./.	T/T	T/C	T/C	T/C	T/C	T/C	T/C	C/C	T/C	T/T	C/C	C/C	C/C	T/C	T/T	T/T	T/T	T/T	C/C	T/T	T/T	T/C	T/C	T/T	C/C	C/C	T/T	./.	T/C	T/C	./.	C/C	T/C	T/C	T/T	T/C	T/C	T/T
NC_008467.2	11933095	C	A/A	A/A	A/A	A/A	A/A	A/A	A/A	A/A	A/A	A/A	A/A	A/A	A/A	A/A	A/A	A/A	./.	A/A	A/A	A/A	A/A	A/A	A/A	A/A	A/A	A/A	A/A	A/A	A/A	A/A	A/A	A/A	A/A	A/A	A/A	A/A	A/A	A/A	A/A	./.	A/A	A/A	A/A	A/A	A/A	A/A	A/A
NC_008467.2	11941463	G	A/A	A/A	A/A	A/A	A/A	A/A	A/A	A/A	G/A	G/A	G/A	G/A	G/A	G/A	G/A	G/A	A/A	A/A	G/A	A/A	G/A	A/A	A/A	G/A	A/A	A/A	A/A	A/A	A/A	G/A	A/A	G/A	G/A	G/A	A/A	G/A	A/A	G/A	A/A	A/A	A/A	A/A	A/A	A/A	G/A	G/A	G/A
NC_008467.2	11947797	C	T/T	T/T	T/T	T/T	T/T	T/T	T/T	T/T	T/T	T/T	T/T	T/T	T/T	T/T	T/T	T/T	T/T	T/T	T/T	T/T	T/T	./.	T/T	T/T	T/T	T/T	T/T	T/T	T/T	T/T	T/T	T/T	T/T	T/T	T/T	T/T	./.	T/T	T/T	./.	T/T	T/T	T/T	./.	T/T	T/T	T/T
NC_008467.2	11968073	C	A/A	./.	A/A	A/A	A/A	A/A	A/A	A/A	./.	A/A	A/A	A/A	A/A	A/A	A/A	A/A	A/A	A/A	A/A	./.	A/A	A/A	A/A	./.	A/A	A/A	A/A	A/A	A/A	A/A	A/A	A/A	A/A	A/A	A/A	A/A	A/A	A/A	A/A	A/A	A/A	A/A	./.	A/A	A/A	A/A	A/A
NC_008467.2	12001254	A	T/T	T/T	T/T	T/T	T/T	T/T	T/T	T/T	T/T	T/T	T/T	T/T	T/T	T/T	T/T	T/T	T/T	T/T	T/T	T/T	T/T	T/T	T/T	T/T	T/T	T/T	T/T	T/T	T/T	T/T	T/T	T/T	T/T	T/T	T/T	T/T	T/T	T/T	T/T	T/T	T/T	T/T	T/T	T/T	T/T	T/T	T/T
NC_008467.2	12036285	A	A/G	A/G	A/G	A/G	A/G	A/G	G/G	A/G	A/A	A/G	A/G	A/G	A/G	A/G	A/G	G/G	G/G	A/A	A/G	A/G	G/G	G/G	A/G	G/G	A/G	A/A	A/G	A/G	A/G	G/G	A/A	G/G	G/G	A/G	A/G	A/G	A/A	A/G	A/G	A/A	A/A	A/A	A/G	A/A	G/G	A/G	G/G
NC_008467.2	12038947	A	C/C	C/C	C/C	C/C	C/C	C/C	C/C	C/C	C/C	C/C	C/C	C/C	C/C	C/C	C/C	C/C	C/C	C/C	C/C	C/C	C/C	C/C	C/C	C/C	C/C	C/C	C/C	C/C	C/C	C/C	C/C	C/C	C/C	A/C	C/C	C/C	C/C	C/C	C/C	C/C	C/C	C/C	C/C	C/C	C/C	C/C	C/C
NC_008467.2	12045961	A	A/G	G/G	A/G	A/G	A/G	A/G	A/A	A/G	./.	A/A	A/G	A/G	A/G	A/G	A/G	./.	A/A	A/A	A/G	A/G	G/G	A/G	A/G	A/G	A/G	A/A	A/G	A/G	A/G	G/G	A/A	G/G	A/G	A/G	A/G	A/G	A/A	G/G	A/G	A/A	A/A	A/A	A/G	A/A	G/G	A/G	G/G
NC_008467.2	12045976	C	C/T	T/T	C/T	C/T	C/T	C/T	C/C	C/T	C/C	C/C	C/T	C/T	C/T	C/T	C/T	./.	C/C	C/C	C/T	C/T	T/T	C/T	C/T	C/T	C/T	C/C	C/T	C/T	C/T	T/T	C/C	T/T	C/T	C/T	C/T	C/T	C/C	T/T	C/T	C/C	C/C	C/C	C/T	C/C	T/T	C/T	T/T
NC_008467.2	12045981	A	A/T	A/A	A/T	A/T	A/T	A/T	T/T	A/T	T/T	T/T	A/T	A/T	A/T	A/T	A/T	./.	T/T	T/T	A/T	A/T	A/A	A/T	A/T	A/T	A/T	T/T	A/T	A/T	A/T	A/A	T/T	A/A	A/T	A/T	A/T	A/T	T/T	A/A	A/T	T/T	T/T	T/T	A/T	T/T	A/A	A/T	A/A
NC_008467.2	12046093	T	T/C	C/C	T/C	T/C	T/C	T/C	T/C	T/C	T/C	T/T	T/C	T/C	T/C	T/C	T/T	T/C	T/C	C/C	T/C	./.	T/T	T/C	T/C	C/C	T/C	C/C	T/C	T/C	T/T	T/T	C/C	T/T	T/C	T/T	T/C	T/C	C/C	T/C	T/C	C/C	C/C	C/C	T/C	C/C	T/T	T/C	T/T
NC_008467.2	12046887	A	C/C	C/C	C/C	C/C	C/C	C/C	C/C	C/C	A/C	A/C	A/C	A/C	A/C	A/C	A/C	A/C	A/A	C/C	A/C	C/C	A/C	C/C	C/C	A/C	C/C	C/C	C/C	C/C	C/C	A/C	C/C	A/C	A/C	A/C	C/C	A/C	C/C	A/C	C/C	./.	C/C	C/C	C/C	C/C	A/C	A/C	A/C
NC_008467.2	12046894	A	C/C	C/C	C/C	C/C	C/C	C/C	C/C	C/C	A/C	A/C	A/C	A/C	A/C	A/C	A/C	A/C	A/A	C/C	A/C	C/C	A/C	C/C	C/C	A/C	C/C	C/C	C/C	C/C	C/C	A/C	C/C	A/C	A/C	A/C	C/C	A/C	C/C	A/C	C/C	./.	C/C	C/C	C/C	C/C	A/C	A/C	A/C
NC_008467.2	12057245	T	G/G	G/G	G/G	G/G	G/G	G/G	G/G	G/G	./.	G/G	G/G	G/G	G/G	G/G	G/G	G/G	G/G	G/G	G/G	G/G	G/G	G/G	G/G	G/G	G/G	G/G	G/G	G/G	G/G	G/G	G/G	G/G	G/G	G/G	G/G	G/G	G/G	G/G	G/G	G/G	G/G	G/G	G/G	G/G	G/G	G/G	G/G
NC_008467.2	12067619	C	A/A	A/A	A/A	A/A	A/A	A/A	C/A	A/A	./.	./.	C/A	C/A	C/A	C/A	C/A	C/A	C/A	A/A	C/A	A/A	C/A	A/A	A/A	C/A	A/A	A/A	A/A	A/A	A/A	C/A	A/A	C/A	C/C	C/A	A/A	C/A	A/A	C/A	A/A	A/A	A/A	A/A	A/A	A/A	C/A	C/A	C/A
NC_008467.2	12067645	C	T/T	T/T	T/T	T/T	T/T	T/T	C/T	T/T	./.	./.	C/C	C/T	C/T	C/C	C/C	C/C	C/T	C/T	C/T	C/T	C/T	C/T	C/T	C/T	C/T	C/T	C/T	C/T	C/T	C/T	C/T	C/T	C/C	C/T	C/T	C/T	C/T	C/T	C/T	C/T	C/T	C/T	C/T	C/T	C/T	C/T	C/T
NC_008467.2	12075454	T	./.	C/C	C/C	C/C	C/C	C/C	C/C	C/C	T/C	T/T	T/C	T/C	T/C	T/C	T/C	T/C	T/C	C/C	T/C	C/C	./.	./.	C/C	T/C	C/C	C/C	C/C	C/C	C/C	T/T	C/C	T/C	C/C	T/C	C/C	T/C	C/C	T/T	C/C	./.	C/C	C/C	C/C	C/C	T/C	T/C	T/T
NC_008467.2	12150247	A	A/G	A/G	A/G	A/G	A/G	A/G	A/G	A/G	A/G	G/G	A/G	A/G	A/G	A/G	A/G	A/G	A/A	A/A	A/G	A/G	G/G	./.	A/G	G/G	A/G	A/A	A/G	A/G	A/G	G/G	A/A	G/G	A/G	A/G	A/G	G/G	A/A	A/G	A/G	./.	A/A	A/A	A/G	A/A	G/G	A/G	G/G
NC_008467.2	12161389	G	G/G	G/G	G/G	G/G	G/G	G/G	G/G	G/G	G/G	G/G	G/G	G/G	G/G	G/G	G/G	G/G	G/G	G/G	G/G	G/G	G/G	G/G	G/G	G/G	G/G	G/G	G/G	G/G	G/G	G/G	G/G	G/G	G/G	G/G	G/G	G/G	G/G	G/G	G/G	./.	G/G	G/G	G/G	G/G	G/G	G/G	G/G
NC_008467.2	12168534	G	G/C	G/C	G/C	G/C	G/C	G/C	G/C	G/C	./.	C/C	C/C	C/C	C/C	C/C	C/C	C/C	C/C	C/C	C/C	G/G	G/C	C/C	G/C	C/C	G/C	C/C	G/C	G/C	G/C	G/G	C/C	G/C	C/C	C/C	G/C	G/C	./.	G/C	G/C	C/C	C/C	C/C	G/C	C/C	G/C	C/C	G/C
NC_008467.2	12169772	A	T/T	T/T	T/T	T/T	T/T	T/T	T/T	T/T	./.	T/T	T/T	T/T	T/T	T/T	T/T	T/T	T/T	T/T	T/T	T/T	T/T	T/T	T/T	T/T	T/T	./.	T/T	T/T	T/T	T/T	T/T	T/T	./.	T/T	T/T	T/T	T/T	T/T	T/T	./.	T/T	T/T	T/T	./.	T/T	T/T	T/T
NC_008467.2	12169782	T	C/C	C/C	C/C	C/C	C/C	C/C	C/C	C/C	./.	C/C	C/C	C/C	C/C	C/C	C/C	C/C	C/C	C/C	C/C	C/C	C/C	C/C	C/C	C/C	C/C	./.	C/C	C/C	C/C	C/C	C/C	C/C	./.	C/C	C/C	C/C	C/C	C/C	C/C	./.	C/C	C/C	C/C	./.	C/C	C/C	C/C
NC_008467.2	12182519	A	G/G	G/G	G/G	G/G	G/G	G/G	G/G	G/G	./.	G/G	G/G	G/G	G/G	G/G	G/G	G/G	G/G	G/G	G/G	G/G	G/G	G/G	G/G	G/G	G/G	G/G	G/G	G/G	G/G	G/G	G/G	G/G	G/G	G/G	G/G	G/G	G/G	G/G	G/G	./.	G/G	G/G	G/G	G/G	G/G	G/G	G/G
NC_008467.2	12224405	C	C/T	C/T	C/T	C/T	C/T	C/T	C/T	C/T	T/T	T/T	T/T	T/T	T/T	T/T	T/T	T/T	T/T	T/T	T/T	T/T	C/T	C/T	C/C	T/T	C/T	T/T	C/T	C/T	C/T	C/T	T/T	C/T	T/T	T/T	C/T	C/T	T/T	C/C	C/T	./.	T/T	T/T	C/T	./.	C/T	T/T	C/T
NC_008467.2	12250869	C	C/A	C/A	C/A	C/A	C/A	C/A	C/A	C/A	./.	A/A	A/A	A/A	A/A	A/A	A/A	A/A	A/A	A/A	A/A	C/A	C/A	C/A	C/A	A/A	C/A	A/A	C/A	C/A	C/A	C/A	A/A	C/A	A/A	A/A	C/A	C/A	A/A	C/C	C/A	./.	A/A	A/A	C/C	A/A	C/A	A/A	C/A
NC_008467.2	12260069	T	./.	./.	G/G	G/G	./.	G/G	G/G	./.	./.	G/G	G/G	G/G	G/G	T/G	G/G	G/G	G/G	G/G	G/G	G/G	./.	G/G	G/G	G/G	G/G	G/G	G/G	G/G	G/G	G/G	G/G	G/G	G/G	G/G	G/G	G/G	./.	G/G	G/G	./.	G/G	G/G	G/G	G/G	G/G	G/G	G/G
NC_008467.2	12308148	A	A/A	A/A	A/C	A/C	A/C	A/C	A/C	A/C	./.	C/C	C/C	C/C	C/C	C/C	C/C	C/C	C/C	C/C	C/C	A/A	A/C	A/C	A/C	C/C	A/C	C/C	A/C	A/C	A/C	A/C	C/C	A/C	./.	C/C	A/C	A/C	C/C	A/C	A/C	./.	C/C	C/C	A/C	./.	A/C	C/C	A/C
NC_008467.2	12381121	A	G/G	G/G	G/G	G/G	G/G	G/G	G/G	G/G	A/A	A/A	A/A	A/A	A/A	A/A	A/A	A/A	A/G	A/G	A/G	G/G	A/G	A/G	A/G	A/G	A/G	A/G	A/G	A/G	A/G	A/G	A/G	A/G	A/G	A/G	A/G	A/G	A/G	A/G	A/G	G/G	A/G	A/G	A/G	A/G	A/G	A/G	A/G
NC_008467.2	12381127	A	G/G	G/G	G/G	G/G	G/G	G/G	G/G	G/G	A/A	A/A	A/A	A/A	A/A	A/A	A/A	A/A	A/G	A/G	A/G	G/G	A/G	A/G	A/G	A/G	A/G	A/G	A/G	A/G	A/G	A/G	A/G	A/G	A/G	A/G	A/G	A/G	A/G	A/G	A/G	G/G	A/G	A/G	A/G	A/G	A/G	A/G	A/G
NC_008467.2	12388269	A	G/G	G/G	G/G	G/G	G/G	G/G	G/G	G/G	./.	A/G	A/G	A/G	A/G	A/G	A/G	A/G	./.	A/G	G/G	G/G	G/G	A/A	A/G	G/G	G/G	A/A	A/G	A/G	A/G	G/G	A/G	G/G	G/G	G/G	A/G	G/G	G/G	G/G	A/G	A/A	A/A	A/G	A/G	G/G	G/G	G/G	G/G
NC_008467.2	12452229	C	T/T	T/T	T/T	T/T	T/T	T/T	C/T	T/T	T/T	C/C	C/T	C/T	C/T	C/T	C/T	C/T	T/T	T/T	C/T	T/T	C/T	T/T	T/T	C/T	T/T	T/T	C/T	T/T	T/T	C/T	T/T	C/T	C/T	C/T	T/T	C/T	T/T	C/T	T/T	./.	T/T	T/T	T/T	T/T	C/T	C/T	T/T
NC_008467.2	12453259	C	G/G	G/G	G/G	G/G	G/G	G/G	G/G	G/G	G/G	G/G	G/G	G/G	G/G	G/G	G/G	G/G	./.	G/G	G/G	G/G	G/G	./.	G/G	G/G	G/G	G/G	G/G	G/G	G/G	G/G	G/G	G/G	G/G	G/G	G/G	G/G	G/G	G/G	G/G	./.	G/G	G/G	G/G	G/G	G/G	G/G	G/G
NC_008467.2	12485027	T	C/C	C/C	C/C	C/C	C/C	C/C	C/C	C/C	./.	C/C	C/C	C/C	C/C	C/C	C/C	C/C	C/C	C/C	C/C	C/C	C/C	./.	C/C	C/C	C/C	C/C	C/C	C/C	C/C	C/C	C/C	C/C	C/C	C/C	C/C	C/C	./.	C/C	C/C	C/C	C/C	C/C	C/C	C/C	C/C	C/C	C/C
NC_008467.2	12516026	A	G/G	G/G	G/G	G/G	G/G	G/G	G/G	G/G	A/G	A/A	A/G	A/G	A/G	A/G	A/G	A/G	./.	A/G	G/G	A/G	G/G	A/A	A/G	G/G	A/G	A/G	A/G	A/G	A/G	G/G	A/G	G/G	./.	G/G	G/G	G/G	./.	G/G	A/G	./.	A/G	A/G	A/G	A/A	G/G	G/G	G/G
NC_008467.2	12544722	A	A/G	A/G	A/G	A/G	A/G	A/G	A/G	A/G	./.	G/G	G/G	G/G	G/G	G/G	G/G	G/G	G/G	A/G	A/G	G/G	G/G	G/G	G/G	A/G	G/G	A/G	G/G	G/G	G/G	G/G	A/G	G/G	A/G	A/G	G/G	G/G	A/G	A/G	G/G	./.	A/G	A/G	G/G	A/G	G/G	A/G	G/G
NC_008467.2	12544740	T	T/C	T/C	T/C	T/C	T/C	T/C	T/C	T/C	./.	C/C	C/C	C/C	C/C	C/C	C/C	C/C	C/C	T/C	T/C	C/C	C/C	C/C	C/C	T/C	C/C	T/C	C/C	C/C	C/C	C/C	T/C	C/C	T/C	T/C	C/C	C/C	T/C	T/C	C/C	./.	T/C	T/C	C/C	T/C	C/C	T/C	C/C
NC_008467.2	12546065	A	G/G	G/G	G/G	G/G	G/G	G/G	G/G	G/G	G/G	G/G	G/G	G/G	G/G	G/G	G/G	G/G	G/G	G/G	G/G	G/G	G/G	G/G	G/G	G/G	G/G	G/G	G/G	G/G	G/G	G/G	G/G	G/G	G/G	G/G	G/G	G/G	G/G	G/G	G/G	G/G	G/G	G/G	G/G	G/G	G/G	G/G	G/G
NC_008467.2	12636312	G	A/A	A/A	A/A	A/A	A/A	A/A	A/A	A/A	A/A	A/A	A/A	A/A	A/A	A/A	A/A	A/A	./.	A/A	A/A	A/A	A/A	A/A	A/A	A/A	A/A	A/A	A/A	A/A	A/A	A/A	A/A	A/A	A/A	A/A	A/A	A/A	./.	A/A	A/A	./.	A/A	A/A	A/A	A/A	A/A	A/A	A/A
NC_008467.2	12652597	T	C/C	C/C	C/C	C/C	C/C	C/C	C/C	C/C	T/T	T/T	T/T	T/T	T/T	T/T	T/T	T/T	C/C	T/C	T/C	T/T	T/C	T/C	T/C	T/C	T/C	T/C	T/C	T/C	C/C	T/C	T/C	T/C	T/C	T/C	T/C	T/C	T/T	T/C	T/C	C/C	T/C	T/C	T/C	C/C	T/C	T/C	T/C
NC_008467.2	12652611	G	G/A	G/A	G/A	G/A	G/A	G/A	G/A	G/A	G/G	G/G	G/G	G/G	G/G	G/G	G/G	G/G	A/A	G/A	G/A	G/G	G/G	G/G	G/G	G/A	G/G	G/A	G/G	G/G	G/G	G/G	G/A	G/G	G/A	G/A	G/G	G/G	G/G	G/A	G/G	A/A	G/A	G/A	G/G	A/A	G/G	G/A	G/G
NC_008467.2	12668351	T	T/T	T/T	T/T	T/T	T/T	T/T	T/T	T/T	T/T	T/T	T/T	T/T	T/T	T/T	T/T	T/T	T/T	T/T	T/T	T/T	T/T	T/T	T/T	T/T	T/T	T/T	T/T	T/T	T/T	T/T	T/T	T/T	T/T	T/G	T/T	T/T	T/T	T/T	T/T	T/T	T/T	T/T	T/T	T/T	T/T	T/T	T/T
NC_008467.2	12668363	T	C/C	C/C	C/C	C/C	C/C	C/C	C/C	C/C	C/C	C/C	C/C	C/C	C/C	C/C	C/C	C/C	C/C	C/C	C/C	C/C	C/C	C/C	C/C	C/C	C/C	C/C	C/C	C/C	C/C	C/C	C/C	C/C	C/C	T/C	C/C	C/C	C/C	C/C	C/C	C/C	C/C	C/C	C/C	C/C	C/C	C/C	C/C
NC_008467.2	12681485	A	G/G	G/G	G/G	G/G	G/G	G/G	G/G	G/G	G/G	./.	G/G	G/G	G/G	G/G	G/G	G/G	./.	G/G	G/G	G/G	G/G	G/G	G/G	./.	G/G	./.	G/G	G/G	G/G	G/G	G/G	G/G	G/G	G/G	G/G	G/G	G/G	G/G	./.	G/G	G/G	G/G	./.	G/G	G/G	G/G	G/G
NC_008467.2	12736485	C	T/T	T/T	T/T	T/T	T/T	T/T	T/T	T/T	./.	./.	T/T	T/T	T/T	T/T	T/T	T/T	T/T	T/T	T/T	T/T	T/T	T/T	T/T	T/T	T/T	T/T	T/T	T/T	T/T	T/T	T/T	T/T	T/T	T/T	T/T	T/T	./.	T/T	T/T	T/T	T/T	T/T	T/T	./.	T/T	T/T	T/T
NC_008467.2	12745910	A	A/G	A/G	A/G	A/G	A/G	A/G	A/G	A/G	G/G	G/G	G/G	G/G	G/G	G/G	G/G	G/G	A/G	A/G	A/G	G/G	G/G	G/G	G/G	A/G	G/G	G/G	G/G	G/G	G/G	G/G	A/G	G/G	A/G	A/G	G/G	G/G	G/G	A/G	G/G	./.	A/G	A/G	G/G	A/G	G/G	A/G	G/G
NC_008467.2	12751004	G	C/C	C/C	C/C	C/C	C/C	C/C	C/C	C/C	C/C	C/C	C/C	C/C	C/C	C/C	C/C	C/C	C/C	C/C	C/C	C/C	C/C	./.	C/C	C/C	C/C	C/C	C/C	C/C	C/C	C/C	C/C	C/C	C/C	C/C	C/C	C/C	C/C	C/C	C/C	C/C	C/C	C/C	C/C	C/C	C/C	C/C	C/C
NC_008467.2	12773674	T	C/C	C/C	C/C	C/C	C/C	C/C	C/C	C/C	C/C	C/C	C/C	C/C	C/C	C/C	C/C	C/C	C/C	C/C	C/C	C/C	C/C	C/C	C/C	C/C	C/C	C/C	C/C	C/C	C/C	C/C	C/C	C/C	C/C	C/C	C/C	C/C	C/C	C/C	C/C	C/C	C/C	C/C	C/C	C/C	C/C	C/C	C/C
NC_008467.2	12797332	T	A/A	A/A	A/A	A/A	A/A	A/A	A/A	A/A	A/A	A/A	A/A	A/A	A/A	A/A	A/A	A/A	A/A	A/A	A/A	A/A	A/A	A/A	A/A	A/A	A/A	A/A	A/A	A/A	A/A	A/A	A/A	A/A	A/A	A/A	A/A	A/A	A/A	A/A	A/A	A/A	A/A	A/A	A/A	A/A	A/A	A/A	A/A
NC_008467.2	12995076	G	A/A	A/A	A/A	A/A	A/A	A/A	A/A	A/A	A/A	A/A	A/A	A/A	A/A	A/A	A/A	A/A	A/A	A/A	A/A	A/A	A/A	A/A	A/A	A/A	A/A	A/A	A/A	A/A	A/A	A/A	A/A	A/A	A/A	A/A	A/A	A/A	A/A	A/A	A/A	A/A	A/A	A/A	A/A	A/A	A/A	A/A	A/A
NC_008467.2	13029108	T	C/C	C/C	C/C	C/C	C/C	C/C	C/C	C/C	./.	C/C	C/C	C/C	C/C	C/C	C/C	C/C	C/C	C/C	C/C	C/C	C/C	C/C	C/C	C/C	C/C	C/C	T/C	C/C	C/C	C/C	C/C	C/C	C/C	C/C	C/C	C/C	C/C	C/C	C/C	C/C	C/C	C/C	C/C	C/C	C/C	C/C	C/C
NC_008467.2	13029161	A	C/C	C/C	C/C	C/C	C/C	C/C	C/C	C/C	./.	C/C	C/C	C/C	C/C	C/C	C/C	C/C	C/C	C/C	C/C	C/C	C/C	C/C	C/C	C/C	C/C	C/C	C/C	C/C	C/C	C/C	C/C	C/C	C/C	C/C	C/C	C/C	C/C	C/C	C/C	C/C	C/C	C/C	C/C	C/C	C/C	C/C	C/C
NC_008467.2	13129620	C	A/A	A/A	A/A	A/A	A/A	A/A	A/A	A/A	C/A	C/A	C/A	C/A	C/A	C/A	C/A	C/A	C/A	A/A	C/A	A/A	C/A	A/A	A/A	C/A	A/A	A/A	C/A	A/A	A/A	C/A	A/A	C/A	C/A	C/A	A/A	C/A	A/A	C/A	A/A	A/A	A/A	A/A	A/A	A/A	C/A	C/A	C/A
NC_008467.2	13149629	T	T/A	T/A	T/A	T/A	T/A	T/A	T/A	T/A	./.	T/A	T/A	T/A	T/A	T/A	T/T	T/A	T/A	T/T	T/A	T/A	A/A	T/A	T/A	T/A	T/A	T/T	A/A	T/A	T/A	A/A	T/T	A/A	A/A	T/A	T/A	A/A	T/T	T/A	T/A	T/T	T/A	T/T	T/A	T/T	A/A	T/A	A/A
NC_008467.2	13149630	A	A/T	A/T	A/T	A/T	A/T	A/T	A/T	A/T	./.	A/T	A/T	A/T	A/T	A/T	A/A	A/T	A/T	A/A	A/T	A/T	T/T	A/T	A/T	A/T	A/T	A/A	T/T	A/T	A/T	T/T	A/A	T/T	T/T	A/T	A/T	T/T	A/A	A/T	A/T	A/A	A/T	A/A	A/T	A/A	T/T	A/T	T/T
NC_008467.2	13149715	T	T/A	T/A	T/A	T/A	T/A	T/A	T/A	T/A	./.	T/A	T/A	T/A	T/A	T/A	T/T	T/A	T/A	T/T	T/A	T/A	A/A	T/A	T/A	T/A	T/A	T/T	A/A	T/A	T/A	A/A	T/T	A/A	A/A	T/A	T/A	A/A	T/T	T/A	T/A	T/T	T/A	T/T	T/A	T/T	A/A	T/A	A/A
NC_008467.2	13161372	T	C/C	C/C	C/C	C/C	C/C	C/C	C/C	C/C	C/C	C/C	C/C	C/C	C/C	C/C	C/C	C/C	C/C	C/C	C/C	C/C	C/C	C/C	C/C	C/C	C/C	C/C	C/C	C/C	C/C	C/C	C/C	C/C	C/C	C/C	C/C	C/C	C/C	C/C	C/C	C/C	C/C	C/C	C/C	C/C	C/C	C/C	C/C
NC_008467.2	13170698	T	C/C	C/C	C/C	C/C	C/C	C/C	C/C	C/C	C/C	C/C	C/C	C/C	C/C	C/C	C/C	C/C	C/C	C/C	C/C	C/C	./.	C/C	C/C	C/C	C/C	C/C	C/C	C/C	C/C	C/C	C/C	C/C	C/C	C/C	C/C	C/C	C/C	C/C	C/C	C/C	C/C	C/C	C/C	C/C	C/C	C/C	C/C
NC_008467.2	13270193	T	A/A	A/A	A/A	A/A	A/A	A/A	A/A	A/A	A/A	./.	A/A	A/A	A/A	A/A	A/A	A/A	./.	A/A	A/A	A/A	A/A	A/A	A/A	A/A	A/A	A/A	A/A	A/A	A/A	A/A	A/A	A/A	./.	A/A	A/A	A/A	A/A	A/A	A/A	A/A	A/A	A/A	A/A	./.	A/A	A/A	A/A
NC_008467.2	13298316	G	T/T	T/T	T/T	T/T	T/T	T/T	T/T	T/T	G/G	G/G	G/G	G/G	G/G	G/G	G/G	G/G	G/T	G/T	G/T	G/T	G/T	G/T	G/T	G/T	G/T	G/T	G/T	G/T	G/T	G/T	G/T	G/T	G/T	G/T	G/T	G/T	G/T	T/T	G/T	G/G	G/T	G/T	G/T	G/T	G/T	G/T	G/T
NC_008467.2	13298420	A	G/G	G/G	G/G	G/G	G/G	G/G	G/G	G/G	./.	G/G	G/G	G/G	G/G	G/G	G/G	G/G	./.	G/G	G/G	G/G	G/G	G/G	G/G	G/G	G/G	G/G	G/G	G/G	G/G	G/G	G/G	G/G	G/G	G/G	G/G	G/G	./.	G/G	G/G	./.	G/G	G/G	G/G	G/G	G/G	G/G	G/G
NC_008467.2	13320489	A	A/A	A/A	A/A	A/A	A/A	A/A	A/A	A/A	./.	./.	A/A	A/A	A/A	A/A	A/A	A/A	A/A	A/A	A/A	A/A	A/A	A/A	A/A	A/A	A/A	./.	A/A	A/A	A/A	A/A	A/A	A/A	./.	A/A	A/A	A/A	A/A	./.	A/A	./.	A/A	A/A	A/A	./.	A/A	A/A	A/A
NC_008467.2	13325230	A	A/G	A/G	A/G	A/G	A/G	A/G	A/G	A/G	A/G	A/G	A/G	A/G	A/G	A/G	A/G	A/G	A/G	G/G	A/G	A/G	A/A	G/G	A/G	A/G	A/G	G/G	A/A	A/G	A/G	A/A	G/G	A/A	A/G	A/G	A/G	A/A	G/G	A/G	A/G	G/G	A/G	G/G	A/G	G/G	A/G	A/G	A/A
NC_008467.2	13403808	T	C/C	C/C	T/C	T/C	T/C	T/C	T/C	T/C	T/C	T/C	T/C	T/C	T/C	T/C	T/T	T/C	C/C	T/C	C/C	T/T	T/C	T/T	T/T	C/C	T/T	T/C	T/C	T/T	T/T	T/C	T/C	T/C	C/C	C/C	T/T	T/C	T/C	T/C	T/T	T/T	T/T	T/C	T/T	T/C	T/T	C/C	T/C
NC_008467.2	13403811	T	C/C	C/C	T/C	T/C	T/C	T/C	T/C	T/C	T/C	T/C	T/C	T/C	T/C	T/C	T/T	T/C	C/C	T/C	C/C	T/T	T/C	T/T	T/T	C/C	T/T	T/C	T/C	T/T	T/T	T/C	T/C	T/C	C/C	C/C	T/T	T/C	T/C	T/C	T/T	T/T	T/T	T/C	T/T	T/C	T/T	C/C	T/C
NC_008467.2	13409797	A	G/G	G/G	G/G	G/G	G/G	G/G	G/G	G/G	G/G	G/G	G/G	G/G	G/G	G/G	G/G	G/G	./.	G/G	G/G	G/G	G/G	G/G	G/G	G/G	G/G	G/G	G/G	G/G	G/G	G/G	G/G	G/G	G/G	G/G	G/G	G/G	G/G	G/G	G/G	G/G	G/G	G/G	G/G	G/G	G/G	G/G	G/G
NC_008467.2	13409814	A	T/T	T/T	T/T	T/T	T/T	T/T	T/T	T/T	T/T	T/T	T/T	T/T	T/T	T/T	T/T	T/T	./.	T/T	T/T	T/T	T/T	T/T	T/T	T/T	T/T	T/T	T/T	T/T	T/T	T/T	T/T	T/T	T/T	T/T	T/T	T/T	T/T	T/T	T/T	T/T	T/T	T/T	T/T	T/T	T/T	T/T	T/T
NC_008467.2	13438313	G	T/T	T/T	T/T	T/T	T/T	T/T	T/T	T/T	./.	T/T	T/T	T/T	T/T	T/T	T/T	T/T	T/T	T/T	T/T	T/T	T/T	T/T	T/T	T/T	T/T	T/T	T/T	T/T	T/T	T/T	T/T	T/T	T/T	T/T	T/T	T/T	T/T	T/T	T/T	T/T	T/T	T/T	T/T	T/T	T/T	T/T	T/T
NC_008467.2	13530603	C	C/T	C/T	C/T	C/T	C/T	C/T	C/T	C/T	C/T	T/T	C/T	C/T	C/T	C/T	C/T	C/T	C/C	C/T	C/C	T/T	C/T	C/T	T/T	C/C	T/T	C/T	C/T	T/T	T/T	C/T	C/T	C/T	C/C	C/C	T/T	C/T	C/T	C/T	T/T	C/T	T/T	C/T	T/T	C/T	T/T	C/C	C/T
NC_008467.2	13543787	A	A/G	A/G	A/G	A/G	A/G	A/G	A/G	A/G	G/G	G/G	G/G	G/G	G/G	G/G	G/G	G/G	G/G	G/G	G/G	A/G	A/G	A/G	A/G	G/G	A/G	G/G	A/G	A/G	A/G	A/G	G/G	A/G	G/G	G/G	A/G	A/G	G/G	A/G	A/G	G/G	A/G	G/G	A/G	G/G	A/G	G/G	A/G
NC_008467.2	13581162	A	T/T	T/T	T/T	T/T	T/T	T/T	T/T	T/T	./.	T/T	T/T	T/T	T/T	T/T	T/T	T/T	T/T	T/T	T/T	T/T	T/T	T/T	T/T	T/T	T/T	T/T	T/T	T/T	T/T	T/T	T/T	T/T	T/T	T/T	T/T	T/T	./.	T/T	T/T	T/T	T/T	T/T	T/T	T/T	T/T	T/T	T/T
NC_008467.2	13597846	A	A/A	A/A	A/A	A/A	A/A	A/A	A/A	A/A	A/A	A/A	A/A	A/A	A/A	A/A	A/A	A/A	./.	A/A	A/A	A/A	A/A	A/A	A/A	A/A	A/A	A/A	A/A	A/A	A/A	A/A	A/A	A/A	A/A	A/A	A/A	A/A	A/A	A/A	A/A	A/A	A/A	A/A	A/A	A/A	A/A	A/A	A/A
NC_008467.2	13597856	A	T/T	T/T	T/T	T/T	T/T	T/T	T/T	T/T	T/T	T/T	T/T	T/T	T/T	T/T	T/T	T/T	./.	T/T	T/T	T/T	T/T	T/T	T/T	T/T	T/T	T/T	T/T	T/T	T/T	T/T	T/T	T/T	T/T	T/T	T/T	T/T	T/T	T/T	T/T	T/T	T/T	T/T	T/T	T/T	T/T	T/T	T/T
NC_008467.2	13597925	C	A/A	A/A	A/A	A/A	A/A	A/A	A/A	A/A	A/A	A/A	A/A	A/A	A/A	A/A	A/A	A/A	./.	A/A	A/A	A/A	A/A	A/A	A/A	A/A	A/A	A/A	A/A	A/A	A/A	A/A	A/A	A/A	A/A	A/A	A/A	A/A	A/A	A/A	A/A	A/A	A/A	A/A	A/A	A/A	A/A	A/A	A/A
NC_008467.2	13688846	G	G/C	G/C	G/C	G/C	G/C	G/C	G/C	C/C	G/G	G/G	G/G	G/G	G/G	G/G	G/G	G/G	G/G	G/G	G/G	G/C	C/C	G/G	G/C	G/G	G/C	G/G	G/C	G/C	G/G	G/C	G/G	G/C	G/G	G/G	G/G	C/C	./.	G/C	G/C	G/G	G/C	G/G	G/C	G/G	G/C	G/G	G/C
NC_008467.2	13791499	A	T/T	T/T	T/T	T/T	T/T	T/T	T/T	T/T	G/G	G/G	G/G	G/G	G/G	G/T	G/G	G/G	T/T	G/T	G/T	G/T	G/T	T/T	G/T	G/T	G/T	T/T	G/T	G/T	G/T	G/T	G/T	G/T	T/T	G/T	G/T	G/T	G/T	G/T	G/T	T/T	G/T	G/T	G/T	T/T	G/T	G/T	G/T
NC_008467.2	13791503	A	A/G	A/G	A/G	A/G	A/G	G/G	A/G	A/G	A/A	A/G	A/G	A/G	A/G	A/G	A/G	A/G	A/A	A/G	A/A	G/G	A/G	G/G	G/G	A/A	G/G	A/A	A/G	G/G	A/G	A/G	A/G	A/G	A/A	A/A	A/A	A/G	A/G	A/G	G/G	A/A	G/G	A/G	G/G	A/G	G/G	A/A	A/G
NC_008467.2	13791576	A	A/C	A/C	A/C	A/C	A/C	C/C	A/C	A/C	A/A	A/C	A/C	A/C	A/C	A/C	A/C	A/C	A/A	A/C	A/A	C/C	A/C	C/C	C/C	A/A	C/C	A/A	A/C	C/C	A/C	A/C	A/C	A/C	A/A	A/A	A/A	A/C	A/C	A/C	C/C	A/A	C/C	A/C	C/C	A/C	C/C	A/A	A/C
NC_008467.2	13791581	C	C/T	C/T	C/T	C/T	C/T	C/C	C/T	C/T	T/T	C/T	C/T	C/T	C/T	C/T	C/T	C/T	T/T	C/T	T/T	C/C	C/T	C/C	C/C	T/T	C/C	T/T	C/T	C/C	C/T	C/T	C/T	C/T	T/T	T/T	T/T	C/T	C/T	C/T	C/C	T/T	C/C	C/T	C/C	C/T	C/C	T/T	C/T
NC_008467.2	13811718	G	T/T	T/T	T/T	T/T	T/T	T/T	T/T	T/T	T/T	T/T	T/T	T/T	T/T	T/T	T/T	T/T	T/T	T/T	T/T	./.	T/T	T/T	T/T	T/T	T/T	T/T	T/T	T/T	T/T	T/T	T/T	T/T	T/T	T/T	T/T	T/T	T/T	T/T	T/T	./.	T/T	T/T	T/T	T/T	T/T	T/T	T/T
NC_008467.2	13976756	G	A/A	A/A	A/A	A/A	A/A	A/A	A/A	A/A	A/A	A/A	A/A	A/A	A/A	A/A	A/A	A/A	A/A	A/A	A/A	A/A	A/A	A/A	A/A	A/A	A/A	A/A	A/A	A/A	A/A	A/A	A/A	A/A	A/A	A/A	A/A	A/A	A/A	A/A	A/A	./.	A/A	A/A	A/A	A/A	A/A	A/A	A/A
NC_008467.2	13982900	C	A/A	A/A	A/A	A/A	A/A	A/A	A/A	A/A	A/A	A/A	A/A	A/A	A/A	A/A	A/A	A/A	A/A	A/A	A/A	A/A	A/A	A/A	A/A	A/A	A/A	A/A	A/A	A/A	A/A	A/A	A/A	A/A	A/A	A/A	A/A	A/A	A/A	A/A	A/A	A/A	A/A	A/A	A/A	A/A	A/A	A/A	A/A
NC_008467.2	14001194	A	A/G	G/G	A/G	A/G	A/G	A/G	A/G	A/G	G/G	A/A	A/G	G/G	G/G	A/G	A/G	G/G	G/G	A/A	A/G	G/G	G/G	A/A	A/G	A/A	G/G	A/A	G/G	A/G	A/A	G/G	A/A	G/G	A/G	A/G	A/G	G/G	A/A	A/G	A/G	./.	A/A	A/A	A/G	A/A	G/G	A/G	G/G
NC_008467.2	14003104	G	G/G	G/G	G/A	G/A	G/A	G/A	G/A	G/A	A/A	A/A	A/A	A/A	A/A	A/A	A/A	A/A	G/A	G/A	G/A	A/A	A/A	A/A	A/A	G/A	A/A	A/A	A/A	A/A	G/A	A/A	G/A	A/A	G/A	G/A	G/A	A/A	G/A	G/A	A/A	./.	A/A	G/A	A/A	G/A	A/A	G/A	A/A
NC_008467.2	14003114	G	G/G	G/G	G/T	G/T	G/T	G/T	G/T	G/T	T/T	T/T	T/T	T/T	T/T	T/T	T/T	T/T	G/T	G/T	G/T	T/T	T/T	T/T	T/T	G/T	T/T	T/T	T/T	T/T	G/T	T/T	G/T	T/T	G/T	G/T	G/T	T/T	G/T	G/T	T/T	./.	T/T	G/T	T/T	G/T	T/T	G/T	T/T
NC_008467.2	14017158	G	A/A	A/A	A/A	A/A	A/A	A/A	A/A	A/A	G/A	G/A	G/A	G/A	G/A	G/A	G/A	G/A	A/A	G/A	A/A	G/A	A/A	G/G	G/A	A/A	G/A	G/A	A/A	G/A	G/A	A/A	G/A	A/A	A/A	A/A	A/A	A/A	G/A	A/A	G/A	./.	G/A	G/A	G/A	G/A	G/A	A/A	A/A
NC_008467.2	14031122	A	T/T	T/T	T/T	T/T	T/T	T/T	T/T	T/T	T/T	T/T	T/T	T/T	T/T	T/T	T/T	T/T	T/T	T/T	T/T	T/T	T/T	T/T	T/T	T/T	T/T	T/T	T/T	T/T	T/T	T/T	T/T	T/T	T/T	T/T	T/T	T/T	T/T	T/T	T/T	T/T	T/T	T/T	T/T	T/T	T/T	T/T	T/T
NC_008467.2	14033680	T	T/C	C/C	T/C	T/C	T/C	T/C	T/C	T/C	T/T	T/C	T/C	T/C	T/C	T/C	T/C	T/C	C/C	T/C	C/C	T/T	T/C	T/T	T/T	C/C	T/T	T/C	T/C	T/T	T/C	T/C	T/C	T/C	C/C	C/C	C/C	T/C	T/C	T/C	T/T	T/T	T/T	T/C	T/T	T/C	T/T	C/C	T/C
NC_008467.2	14033701	A	A/G	G/G	A/G	A/G	A/G	A/G	A/G	A/G	A/A	A/G	A/G	A/G	A/G	A/G	A/G	A/G	G/G	A/G	G/G	A/A	A/G	A/A	A/A	G/G	A/A	A/G	A/G	A/A	A/G	A/G	A/G	A/G	G/G	G/G	G/G	A/G	A/G	A/G	A/A	A/A	A/A	A/G	A/A	A/G	A/A	G/G	A/G
NC_008467.2	14041637	T	./.	./.	G/G	G/G	G/G	G/G	G/G	G/G	G/G	G/G	G/G	G/G	G/G	G/G	G/G	G/G	G/G	G/G	G/G	./.	G/G	G/G	G/G	G/G	G/G	G/G	G/G	G/G	G/G	G/G	G/G	G/G	G/G	G/G	G/G	G/G	G/G	G/G	G/G	G/G	G/G	G/G	G/G	G/G	G/G	G/G	G/G
NC_008467.2	14041648	G	./.	./.	T/T	T/T	T/T	T/T	T/T	T/T	T/T	T/T	T/T	T/T	T/T	T/T	T/T	T/T	T/T	T/T	T/T	./.	T/T	T/T	T/T	T/T	T/T	T/T	T/T	T/T	T/T	T/T	T/T	T/T	T/T	T/T	T/T	T/T	T/T	T/T	T/T	T/T	T/T	T/T	T/T	T/T	T/T	T/T	T/T
NC_008467.2	14056208	A	A/T	A/T	A/T	A/T	A/T	A/T	A/T	A/T	A/T	A/T	A/T	A/T	A/T	A/T	A/T	A/T	T/T	A/T	T/T	A/A	A/T	A/A	A/A	T/T	A/A	A/T	A/T	A/A	A/T	A/T	A/T	A/T	T/T	T/T	T/T	A/T	A/T	A/T	A/A	./.	A/A	A/T	A/A	A/T	A/A	T/T	A/T
NC_008467.2	14056209	G	G/T	G/T	G/T	G/T	G/T	G/T	G/T	G/T	G/T	G/T	G/T	G/T	G/T	G/T	G/T	G/T	T/T	G/T	T/T	G/G	G/T	G/G	G/G	T/T	G/G	G/T	G/T	G/G	G/T	G/T	G/T	G/T	T/T	T/T	T/T	G/T	G/T	G/T	G/G	./.	G/G	G/T	G/G	G/T	G/G	T/T	G/T
NC_008467.2	14056225	T	T/C	T/C	T/C	T/C	T/C	T/C	T/C	T/C	T/C	T/C	T/C	T/C	T/C	T/C	T/C	T/C	C/C	T/C	C/C	T/T	T/C	T/T	T/T	C/C	T/T	T/C	T/C	T/T	T/C	T/C	T/C	T/C	C/C	C/C	C/C	T/C	T/C	T/C	T/T	./.	T/T	T/C	T/T	T/C	T/T	C/C	T/C
NC_008467.2	14071085	A	A/G	A/G	A/G	A/G	A/G	A/G	A/G	A/G	A/G	A/G	A/G	A/G	A/G	A/G	A/G	A/G	A/G	A/G	A/G	A/G	A/G	G/G	A/G	A/G	A/G	A/G	A/G	A/G	A/G	A/G	A/G	A/G	A/G	A/G	A/G	A/G	G/G	A/G	A/G	A/G	A/G	A/G	A/G	A/G	A/G	A/G	A/G
NC_008467.2	14073435	T	T/C	T/C	T/C	T/C	T/C	T/C	T/C	T/C	C/C	T/C	T/C	T/C	T/C	T/C	T/C	T/C	T/C	T/C	T/C	T/C	T/C	T/C	T/C	T/C	T/C	T/C	T/C	T/C	T/C	T/C	T/C	T/C	T/C	T/C	T/C	T/C	T/C	T/C	T/C	T/C	T/C	T/C	T/C	T/C	T/C	T/C	T/C
NC_008467.2	14075181	G	G/T	G/T	G/T	G/T	G/T	G/T	G/T	G/T	G/G	T/T	G/T	G/T	G/T	G/T	G/T	G/T	T/T	G/T	T/T	G/G	G/T	G/G	G/G	T/T	G/G	T/T	G/T	G/G	G/T	G/T	G/T	G/T	T/T	G/T	T/T	G/T	G/G	G/G	G/G	./.	G/G	G/T	G/G	T/T	G/G	T/T	G/T
NC_008467.2	14075195	C	C/A	C/A	C/A	C/A	C/A	C/A	C/A	C/A	A/A	C/A	C/A	C/A	C/A	C/A	C/A	C/A	C/C	C/A	C/C	A/A	C/A	A/A	A/A	C/C	A/A	C/C	C/A	A/A	C/A	C/A	C/A	C/A	C/C	C/C	C/C	C/A	A/A	A/A	A/A	./.	A/A	C/A	A/A	C/C	A/A	C/C	C/A
NC_008467.2	14086131	A	A/G	G/G	A/G	A/G	A/G	A/G	A/G	A/G	G/G	G/G	G/G	G/G	G/G	G/G	G/G	G/G	./.	A/G	A/G	G/G	G/G	G/G	G/G	A/G	G/G	A/G	G/G	G/G	A/G	G/G	A/G	G/G	A/A	A/G	A/G	G/G	A/G	A/G	G/G	G/G	G/G	A/G	G/G	A/G	G/G	A/G	G/G
NC_008467.2	14086478	T	C/C	T/C	T/C	T/C	T/C	T/C	T/C	T/C	C/C	C/C	C/C	C/C	C/C	C/C	C/C	C/C	T/T	T/C	T/C	C/C	./.	C/C	C/C	T/C	C/C	T/C	C/C	C/C	T/C	C/C	T/C	C/C	T/C	T/C	T/C	C/C	T/C	T/C	C/C	T/T	C/C	T/C	C/C	T/C	C/C	T/C	C/C
NC_008467.2	14136990	C	C/T	C/T	C/T	C/T	C/T	C/T	C/T	C/T	./.	C/T	T/T	T/T	T/T	T/T	T/T	T/T	T/T	T/T	T/T	C/T	C/T	C/T	C/T	C/T	C/T	T/T	C/T	C/T	T/T	C/T	T/T	C/T	T/T	T/T	T/T	C/T	T/T	C/T	C/T	T/T	C/T	T/T	C/T	T/T	C/T	T/T	C/T
NC_008467.2	14145436	A	A/A	A/G	A/G	A/G	A/G	A/G	A/G	A/G	G/G	G/G	G/G	G/G	G/G	G/G	G/G	G/G	./.	G/G	G/G	A/G	A/G	A/G	A/G	./.	A/G	A/G	G/G	A/G	G/G	A/G	G/G	A/G	G/G	G/G	G/G	A/G	G/G	G/G	A/G	G/G	A/G	G/G	A/G	G/G	A/G	G/G	A/G
NC_008467.2	14145496	C	C/C	C/A	C/A	C/A	C/A	C/A	C/A	C/A	A/A	A/A	A/A	A/A	A/A	A/A	A/A	A/A	./.	A/A	A/A	C/A	C/A	C/A	C/A	./.	C/A	C/A	A/A	C/A	A/A	C/A	A/A	C/A	A/A	A/A	A/A	C/A	A/A	A/A	C/A	A/A	C/A	A/A	C/A	A/A	C/A	A/A	C/A
NC_008467.2	14157740	T	T/C	T/C	T/C	T/C	T/C	T/T	T/T	T/C	./.	C/C	C/C	C/C	C/C	C/C	C/C	C/C	C/C	C/C	C/C	T/C	T/T	C/C	T/C	C/C	T/C	C/C	T/C	T/C	C/C	T/C	C/C	T/C	C/C	C/C	C/C	T/C	C/C	T/C	T/C	C/C	T/C	C/C	T/C	C/C	T/C	C/C	T/C
NC_008467.2	14159215	C	G/G	G/G	G/G	C/G	G/G	G/G	G/G	G/G	C/C	C/C	C/C	C/C	C/C	C/C	C/C	C/C	C/C	C/G	C/G	C/G	C/G	C/G	C/G	C/G	C/G	C/G	C/G	C/G	C/G	C/G	C/G	C/G	C/G	C/G	C/G	C/G	./.	C/G	C/G	G/G	C/G	C/G	C/G	C/G	C/G	C/G	C/G
NC_008467.2	14204405	T	T/A	T/A	T/A	T/A	T/A	T/A	T/A	T/A	T/T	T/T	T/A	T/A	T/A	A/A	A/A	A/A	T/A	T/T	T/A	T/A	A/A	T/T	T/A	T/T	T/T	T/T	A/A	T/A	A/A	A/A	T/T	A/A	T/A	T/A	T/A	A/A	T/T	T/A	T/A	T/T	T/A	T/T	T/A	T/T	T/A	T/A	A/A
NC_008467.2	14252880	A	T/T	T/T	T/T	T/T	T/T	T/T	T/T	T/T	A/A	A/A	A/T	A/T	A/T	A/T	A/T	A/T	T/T	T/T	A/T	./.	A/T	T/T	T/T	A/A	T/T	T/T	A/T	T/T	A/T	A/T	T/T	T/T	A/T	A/T	A/T	A/T	T/T	A/T	T/T	./.	T/T	T/T	T/T	T/T	T/T	A/T	A/T
NC_008467.2	14291017	T	T/C	T/C	T/C	T/C	T/C	T/C	T/C	T/C	./.	T/C	T/C	T/C	T/C	T/C	T/C	T/C	./.	C/C	T/C	T/C	T/C	T/C	T/C	T/C	T/C	C/C	T/T	T/C	C/C	T/T	C/C	T/T	T/C	T/C	T/C	T/T	C/C	T/C	T/C	C/C	T/C	C/C	T/C	C/C	T/C	T/C	T/T
NC_008467.2	14291019	C	C/A	C/A	C/A	C/A	C/A	C/A	C/A	C/A	./.	C/A	C/A	C/A	C/A	C/A	C/A	C/A	./.	C/C	C/A	C/A	C/A	C/A	C/A	C/A	C/A	C/C	A/A	C/A	C/C	A/A	C/C	A/A	C/A	C/A	C/A	A/A	C/C	C/A	C/A	C/C	C/A	C/C	C/A	C/C	C/A	C/A	A/A
NC_008467.2	14309422	G	A/A	A/A	A/A	A/A	A/A	A/A	A/A	A/A	A/A	G/A	G/A	G/A	G/A	G/A	G/A	G/A	A/A	G/A	A/A	A/A	A/A	G/A	G/A	A/A	G/A	G/A	A/A	G/A	G/A	A/A	G/A	A/A	A/A	A/A	A/A	A/A	G/A	A/A	G/A	G/A	G/A	G/A	G/A	G/A	G/A	A/A	A/A
NC_008467.2	14436837	A	T/T	T/T	T/T	T/T	T/T	T/T	T/T	T/T	T/T	T/T	T/T	T/T	T/T	T/T	T/T	T/T	T/T	T/T	T/T	T/T	T/T	T/T	T/T	T/T	T/T	T/T	T/T	T/T	T/T	T/T	T/T	T/T	T/T	T/T	T/T	T/T	T/T	T/T	T/T	T/T	T/T	T/T	T/T	T/T	T/T	T/T	T/T
NC_008467.2	14517995	T	C/C	C/C	C/C	C/C	C/C	C/C	C/C	C/C	./.	C/C	C/C	C/C	C/C	C/C	C/C	C/C	C/C	C/C	C/C	C/C	C/C	C/C	C/C	C/C	C/C	C/C	C/C	C/C	C/C	C/C	C/C	C/C	C/C	C/C	C/C	C/C	C/C	./.	C/C	./.	C/C	C/C	C/C	C/C	C/C	C/C	C/C
NC_008467.2	14590666	T	T/A	T/T	T/A	T/A	T/A	T/A	T/A	T/A	A/A	A/A	A/A	A/A	A/A	A/A	A/A	A/A	A/A	A/A	A/A	T/A	T/A	T/A	T/A	A/A	T/A	A/A	T/A	T/A	A/A	T/A	A/A	T/A	T/A	A/A	A/A	T/A	A/A	T/A	T/A	A/A	T/A	A/A	T/A	A/A	T/A	A/A	T/A
NC_008467.2	14751790	G	A/A	A/A	A/A	A/A	A/A	A/A	A/A	A/A	A/A	A/A	A/A	A/A	A/A	A/A	A/A	A/A	A/A	A/A	A/A	A/A	A/A	A/A	A/A	A/A	A/A	A/A	A/A	A/A	A/A	A/A	A/A	A/A	A/A	A/A	A/A	A/A	A/A	A/A	A/A	A/A	A/A	A/A	A/A	A/A	A/A	A/A	A/A
NC_008467.2	14796468	T	C/C	C/C	C/C	C/C	C/C	C/C	C/C	C/C	T/T	T/C	T/C	T/C	T/C	T/C	T/C	T/C	C/C	T/C	C/C	T/T	C/C	T/C	T/C	C/C	T/C	T/C	C/C	T/C	T/C	C/C	T/C	C/C	C/C	C/C	C/C	T/C	T/C	C/C	T/C	T/T	T/C	T/C	T/C	T/C	T/C	C/C	C/C
NC_008467.2	14796512	T	C/C	C/C	C/C	C/C	C/C	C/C	C/C	C/C	T/T	T/C	T/C	T/C	T/C	T/C	T/C	T/C	C/C	T/C	C/C	T/T	C/C	T/C	T/C	C/C	T/C	T/C	C/C	T/C	T/C	C/C	T/C	C/C	C/C	C/C	C/C	T/C	T/C	C/C	T/C	T/T	T/C	T/C	T/C	T/C	T/C	C/C	C/C
NC_008467.2	14815365	C	C/T	C/T	C/T	C/T	C/T	C/T	C/T	C/T	C/T	T/T	C/T	C/T	C/T	C/T	C/T	C/T	C/C	C/T	C/C	T/T	C/T	T/T	T/T	C/C	T/T	C/T	C/T	T/T	C/T	C/T	C/T	C/T	C/T	C/C	C/C	T/T	T/T	C/T	T/T	C/T	T/T	C/T	T/T	C/T	T/T	C/C	C/T
NC_008467.2	14881229	T	T/G	T/G	T/G	T/G	T/G	T/G	T/G	T/G	G/G	T/G	T/G	T/G	T/G	T/G	T/G	T/G	T/T	T/G	T/T	G/G	T/G	G/G	G/G	T/T	G/G	T/T	T/G	G/G	T/G	T/G	T/G	T/G	T/G	T/T	T/T	G/G	T/G	T/G	G/G	./.	G/G	T/G	G/G	T/G	G/G	T/T	T/G
NC_008467.2	14939935	T	C/C	C/C	C/C	C/C	C/C	C/C	C/C	C/C	C/C	C/C	C/C	C/C	C/C	C/C	C/C	C/C	C/C	C/C	C/C	./.	C/C	C/C	C/C	C/C	C/C	C/C	C/C	C/C	C/C	C/C	C/C	C/C	C/C	C/C	C/C	C/C	C/C	C/C	C/C	C/C	C/C	C/C	C/C	C/C	C/C	C/C	C/C
NC_008467.2	14958324	C	T/T	T/T	T/T	T/T	T/T	T/T	T/T	T/T	T/T	T/T	T/T	T/T	T/T	T/T	T/T	T/T	T/T	T/T	T/T	T/T	T/T	T/T	T/T	T/T	T/T	T/T	T/T	T/T	T/T	T/T	T/T	T/T	T/T	T/T	T/T	T/T	T/T	T/T	T/T	T/T	T/T	T/T	T/T	T/T	T/T	T/T	T/T
NC_008467.2	14958371	T	G/G	G/G	G/G	G/G	G/G	G/G	G/G	G/G	G/G	G/G	G/G	G/G	G/G	G/G	G/G	G/G	G/G	G/G	G/G	G/G	G/G	G/G	G/G	G/G	G/G	G/G	G/G	G/G	G/G	G/G	G/G	G/G	G/G	G/G	G/G	G/G	G/G	G/G	G/G	G/G	G/G	G/G	G/G	G/G	G/G	G/G	G/G
NC_008467.2	14971284	C	T/T	T/T	T/T	T/T	T/T	T/T	T/T	T/T	./.	T/T	T/T	T/T	T/T	T/T	T/T	T/T	T/T	T/T	T/T	T/T	T/T	T/T	T/T	T/T	T/T	T/T	T/T	T/T	T/T	T/T	T/T	T/T	T/T	T/T	T/T	T/T	T/T	T/T	T/T	./.	T/T	T/T	T/T	T/T	T/T	T/T	T/T
NC_008467.2	14971341	C	T/T	T/T	T/T	T/T	T/T	T/T	T/T	T/T	./.	T/T	T/T	T/T	T/T	T/T	T/T	T/T	T/T	T/T	T/T	T/T	T/T	T/T	T/T	T/T	T/T	T/T	T/T	T/T	T/T	T/T	T/T	T/T	T/T	T/T	T/T	T/T	T/T	T/T	T/T	./.	T/T	T/T	T/T	T/T	T/T	T/T	T/T
NC_008467.2	15001021	G	C/C	C/C	C/C	C/C	C/C	C/C	C/C	C/C	C/C	G/C	G/C	G/C	G/C	G/C	G/G	G/C	C/C	G/C	C/C	G/C	C/C	G/C	G/C	C/C	G/C	G/G	C/C	G/C	G/C	C/C	G/C	C/C	C/C	C/C	C/C	G/C	G/C	C/C	G/C	./.	G/C	G/C	G/C	G/G	G/C	C/C	C/C
NC_008467.2	15062613	A	A/G	A/G	A/G	A/G	A/G	A/G	A/G	A/G	G/G	G/G	G/G	G/G	G/G	G/G	G/G	G/G	G/G	G/G	G/G	A/G	A/G	G/G	A/G	G/G	A/G	G/G	A/G	A/G	G/G	A/G	G/G	A/G	A/G	A/G	G/G	A/G	G/G	A/G	A/G	G/G	A/G	G/G	A/G	G/G	A/G	G/G	A/G
NC_008467.2	15062722	G	A/A	A/A	A/A	A/A	A/A	A/A	A/A	A/A	A/A	A/A	A/A	A/A	A/A	A/A	A/A	A/A	./.	A/A	A/A	A/A	A/A	./.	A/A	A/A	A/A	A/A	A/A	A/A	A/A	A/A	A/A	A/A	A/A	G/A	A/A	A/A	A/A	A/A	A/A	./.	A/A	A/A	A/A	./.	A/A	A/A	A/A
NC_008467.2	15175042	T	C/C	C/C	C/C	C/C	C/C	C/C	C/C	C/C	./.	C/C	C/C	C/C	C/C	C/C	C/C	./.	C/C	C/C	C/C	C/C	C/C	C/C	C/C	C/C	C/C	C/C	C/C	C/C	C/C	C/C	C/C	C/C	C/C	C/C	C/C	C/C	C/C	./.	C/C	./.	C/C	C/C	C/C	C/C	C/C	C/C	C/C
NC_008467.2	15330170	T	T/T	T/T	T/T	T/T	T/T	T/T	T/T	T/T	C/C	C/C	C/C	C/C	C/C	C/C	C/C	T/C	T/C	T/C	C/C	T/C	C/C	C/C	T/C	T/C	T/C	T/C	T/C	T/C	T/C	T/C	T/C	T/C	T/C	T/C	T/C	T/C	C/C	T/T	T/C	./.	T/C	T/C	T/C	T/C	T/C	T/C	T/C
NC_008467.2	15335617	G	T/T	T/T	T/T	T/T	T/T	T/T	T/T	T/T	T/T	G/G	G/T	G/T	G/T	G/T	T/T	G/T	G/T	T/T	G/T	T/T	G/T	T/T	T/T	G/T	T/T	T/T	G/T	T/T	G/T	G/T	T/T	G/T	./.	G/T	G/G	T/T	T/T	G/T	T/T	T/T	T/T	T/T	T/T	G/T	T/T	G/T	G/G
NC_008467.2	15338426	T	C/C	C/C	C/C	C/C	C/C	C/C	C/C	C/C	T/C	T/C	T/C	T/C	T/C	T/C	T/C	T/C	C/C	T/C	C/C	T/C	C/C	T/C	T/C	C/C	T/C	T/T	C/C	T/C	T/C	C/C	T/C	C/C	C/C	C/C	C/C	T/C	T/C	C/C	T/C	T/T	T/C	T/C	T/C	C/C	T/C	C/C	C/C
NC_008467.2	15352443	G	A/A	A/A	A/A	A/A	A/A	A/A	A/A	A/A	G/G	./.	G/A	G/A	G/A	G/A	G/A	G/G	./.	G/A	A/A	G/A	A/A	A/A	G/A	G/A	G/A	G/A	A/A	G/G	G/A	A/A	G/A	A/A	A/A	A/A	A/A	G/A	G/A	A/A	G/A	./.	G/A	G/A	G/A	A/A	G/A	A/A	A/A
NC_008467.2	15406086	T	C/C	C/C	C/C	C/C	C/C	C/C	C/C	C/C	T/C	T/C	T/C	T/C	T/C	T/C	T/C	T/C	C/C	T/C	C/C	T/C	C/C	T/C	T/C	C/C	T/C	T/C	C/C	T/C	T/C	C/C	T/C	C/C	C/C	C/C	C/C	T/C	T/C	C/C	T/C	T/C	T/C	T/C	T/C	C/C	T/C	C/C	C/C
NC_008467.2	15407740	T	A/A	A/A	A/A	A/A	A/A	A/A	A/A	A/A	A/A	A/A	A/A	A/A	A/A	A/A	A/A	A/A	A/A	A/A	A/A	./.	A/A	A/A	A/A	A/A	A/A	A/A	A/A	A/A	A/A	A/A	A/A	A/A	A/A	A/A	A/A	A/A	A/A	A/A	A/A	./.	A/A	A/A	A/A	A/A	A/A	A/A	A/A
NC_008467.2	15412328	G	A/A	A/A	A/A	A/A	A/A	A/A	A/A	A/A	G/A	G/A	G/A	G/A	G/A	G/A	G/A	G/A	A/A	G/A	A/A	G/A	A/A	G/A	G/A	A/A	G/A	G/A	A/A	G/A	G/A	A/A	G/A	A/A	A/A	A/A	A/A	G/A	G/A	A/A	G/A	A/A	G/A	G/A	G/A	A/A	G/A	A/A	A/A
NC_008467.2	15427336	T	C/C	C/C	C/C	C/C	C/C	C/C	C/C	C/C	./.	C/C	C/C	C/C	C/C	C/C	C/C	C/C	C/C	C/C	C/C	C/C	C/C	C/C	C/C	C/C	C/C	C/C	C/C	C/C	C/C	C/C	C/C	C/C	C/C	C/C	C/C	C/C	C/C	C/C	C/C	./.	C/C	C/C	C/C	./.	C/C	C/C	C/C
NC_008467.2	15665617	T	A/A	A/A	A/A	A/A	A/A	A/A	A/A	A/A	A/A	A/A	A/A	A/A	A/A	A/A	A/A	A/A	A/A	A/A	A/A	A/A	A/A	./.	A/A	A/A	A/A	A/A	A/A	A/A	A/A	A/A	A/A	A/A	A/A	A/A	A/A	A/A	A/A	A/A	A/A	A/A	A/A	A/A	A/A	A/A	A/A	A/A	A/A
NC_008467.2	15667882	A	G/G	G/G	G/G	G/G	G/G	G/G	G/G	G/G	./.	G/G	G/G	G/G	G/G	G/G	G/G	G/G	G/G	G/G	G/G	G/G	G/G	G/G	G/G	G/G	G/G	G/G	G/G	G/G	G/G	G/G	G/G	G/G	G/G	G/G	G/G	G/G	G/G	G/G	G/G	G/G	G/G	G/G	G/G	G/G	G/G	G/G	G/G
NC_008467.2	15675379	A	G/G	G/G	G/G	G/G	G/G	G/G	G/G	G/G	G/G	G/G	G/G	G/G	G/G	G/G	G/G	G/G	G/G	G/G	G/G	G/G	G/G	G/G	G/G	G/G	G/G	G/G	G/G	G/G	G/G	G/G	G/G	G/G	G/G	G/G	G/G	G/G	G/G	G/G	G/G	G/G	G/G	G/G	G/G	A/G	G/G	G/G	G/G
NC_008467.2	15756471	A	G/G	G/G	G/G	G/G	G/G	G/G	G/G	G/G	./.	G/G	G/G	G/G	G/G	G/G	G/G	G/G	G/G	G/G	G/G	./.	G/G	./.	G/G	G/G	G/G	G/G	G/G	G/G	G/G	G/G	G/G	G/G	G/G	G/G	G/G	G/G	./.	G/G	G/G	./.	G/G	G/G	G/G	G/G	G/G	G/G	G/G
NC_008467.2	15756536	C	T/T	T/T	T/T	T/T	T/T	T/T	T/T	T/T	./.	T/T	T/T	T/T	T/T	T/T	T/T	T/T	T/T	T/T	T/T	./.	T/T	./.	T/T	T/T	T/T	T/T	T/T	T/T	T/T	T/T	T/T	T/T	T/T	T/T	T/T	T/T	./.	T/T	T/T	./.	T/T	T/T	T/T	T/T	T/T	T/T	T/T
NC_008467.2	15803441	T	C/C	C/C	C/C	C/C	C/C	C/C	C/C	C/C	C/C	C/C	T/C	T/C	T/C	T/C	T/C	T/C	T/C	C/C	T/C	C/C	C/C	C/C	T/C	T/C	C/C	C/C	T/C	C/C	C/C	T/C	C/C	T/C	C/C	T/C	T/C	C/C	./.	C/C	C/C	C/C	C/C	C/C	C/C	T/C	C/C	T/C	T/C
NC_008467.2	16068186	A	A/T	./.	A/T	A/T	A/T	A/T	A/T	A/T	./.	A/A	A/T	A/T	A/T	A/T	A/T	A/T	./.	A/A	A/T	A/T	T/T	A/A	T/T	A/T	A/T	A/A	T/T	A/A	A/T	T/T	A/A	A/A	./.	T/T	A/T	A/T	A/T	T/T	A/T	./.	A/T	A/A	A/T	T/T	A/T	T/T	T/T
NC_008467.2	16068226	T	T/G	./.	T/G	T/G	T/G	T/G	T/G	T/G	./.	T/T	T/G	T/G	T/G	T/G	T/G	T/G	./.	T/T	T/G	T/G	G/G	T/T	G/G	T/G	T/G	T/T	G/G	T/T	T/G	G/G	T/T	T/T	./.	G/G	T/G	T/G	T/G	G/G	T/G	./.	T/G	T/T	T/G	G/G	T/G	G/G	G/G
NC_008467.2	16068315	T	T/C	T/C	T/C	T/C	T/C	T/C	T/C	T/C	T/C	T/C	T/C	T/C	T/C	T/C	T/C	T/C	T/C	C/C	T/C	T/C	T/T	C/C	T/T	T/C	T/C	C/C	T/T	C/C	T/C	T/T	C/C	T/C	T/T	T/T	T/C	T/C	T/C	T/C	T/C	./.	T/C	C/C	T/C	T/T	T/C	T/T	T/T
NC_008467.2	16068316	C	C/T	C/T	C/T	C/T	C/T	C/T	C/T	C/T	C/T	C/T	C/T	C/T	C/T	C/T	C/T	C/T	C/T	T/T	C/T	C/T	C/C	T/T	C/C	C/T	C/T	T/T	C/C	T/T	C/T	C/C	T/T	C/T	C/C	C/C	C/T	C/T	C/T	C/T	C/T	./.	C/T	T/T	C/T	C/C	C/T	C/C	C/C
NC_008467.2	16068332	A	A/C	A/C	A/C	A/C	A/C	A/C	A/C	A/C	A/C	A/C	A/C	A/C	A/C	A/C	A/C	A/C	A/C	A/A	A/C	A/C	C/C	A/A	C/C	A/C	A/C	A/A	C/C	A/A	A/C	C/C	A/A	A/C	C/C	C/C	A/C	A/C	A/C	A/C	A/C	./.	A/C	A/A	A/C	C/C	A/C	C/C	C/C
NC_008467.2	16113217	G	C/C	C/C	C/C	C/C	C/C	C/C	C/C	C/C	C/C	C/C	C/C	C/C	C/C	C/C	C/C	C/C	C/C	C/C	C/C	C/C	C/C	./.	C/C	C/C	C/C	C/C	C/C	C/C	C/C	C/C	C/C	C/C	C/C	C/C	C/C	C/C	./.	./.	C/C	./.	C/C	C/C	C/C	C/C	C/C	C/C	C/C
NC_008467.2	16120589	C	T/T	T/T	T/T	T/T	T/T	T/T	T/T	T/T	./.	C/T	C/T	C/T	C/T	C/T	C/T	C/T	C/C	T/T	C/T	T/T	C/T	T/T	C/T	./.	T/T	T/T	C/T	T/T	C/T	C/T	T/T	C/C	C/T	C/T	C/T	T/T	T/T	C/C	T/T	./.	T/T	T/T	T/T	C/T	T/T	C/T	C/T
NC_008467.2	16122772	C	C/T	C/T	C/T	C/T	C/T	C/T	C/T	C/T	C/T	T/T	C/T	C/T	C/T	C/T	C/T	C/T	C/T	T/T	C/T	C/T	C/C	T/T	C/C	C/T	C/T	T/T	C/C	T/T	C/T	C/C	T/T	C/T	C/C	C/C	C/T	C/T	C/T	C/T	C/T	T/T	C/T	T/T	C/T	C/C	C/T	C/C	C/C
NC_008467.2	16122821	G	G/A	G/A	G/A	G/A	G/A	G/A	G/A	G/A	G/C	G/G	G/C	G/C	G/C	G/C	G/C	G/C	G/C	G/G	G/C	G/A	A/A	G/G	A/C	G/C	G/A	G/G	A/C	G/G	G/C	A/C	G/G	G/C	A/C	A/C	G/C	G/A	G/A	G/A	G/A	G/G	G/A	G/G	G/A	A/C	G/A	A/C	A/C
NC_008467.2	16239189	A	C/C	C/C	C/C	C/C	C/C	C/C	C/C	C/C	C/C	C/C	C/C	C/C	C/C	C/C	C/C	C/C	C/C	C/C	C/C	C/C	C/C	C/C	C/C	C/C	C/C	C/C	C/C	C/C	C/C	C/C	C/C	C/C	C/C	C/C	C/C	C/C	C/C	C/C	C/C	C/C	C/C	C/C	C/C	C/C	C/C	C/C	C/C
NC_008467.2	16308595	A	A/G	A/G	A/G	A/G	A/G	A/G	A/G	A/G	G/G	A/G	G/G	A/G	A/G	A/G	G/G	A/G	G/G	A/G	A/G	G/G	A/G	A/G	A/G	A/G	A/G	A/G	A/G	A/G	A/G	A/G	G/G	A/G	A/G	A/G	A/G	A/G	A/G	A/G	A/G	G/G	A/G	G/G	A/G	A/G	A/G	A/G	A/G
NC_008467.2	16359289	T	G/G	G/G	G/G	G/G	G/G	G/G	G/G	G/G	G/G	G/G	G/G	G/G	G/G	G/G	./.	G/G	G/G	G/G	G/G	G/G	G/G	G/G	G/G	G/G	G/G	G/G	G/G	G/G	G/G	G/G	G/G	G/G	G/G	G/G	G/G	G/G	G/G	G/G	G/G	./.	G/G	G/G	G/G	G/G	G/G	G/G	G/G
NC_008467.2	16387102	A	G/G	./.	G/G	G/G	G/G	G/G	G/G	G/G	G/G	G/G	G/G	G/G	G/G	G/G	G/G	G/G	./.	G/G	G/G	G/G	G/G	G/G	G/G	./.	G/G	G/G	G/G	G/G	G/G	G/G	G/G	G/G	G/G	A/G	G/G	G/G	./.	G/G	G/G	G/G	G/G	G/G	G/G	G/G	G/G	G/G	G/G
NC_008467.2	16454124	G	A/A	A/A	A/A	A/A	A/A	A/A	A/A	A/A	A/A	A/A	A/A	A/A	A/A	A/A	A/A	A/A	A/A	A/A	A/A	A/A	A/A	A/A	A/A	A/A	A/A	A/A	A/A	A/A	A/A	A/A	A/A	A/A	A/A	A/A	A/A	A/A	A/A	A/A	A/A	A/A	A/A	A/A	A/A	A/A	A/A	A/A	A/A
NC_008467.2	16623227	T	T/C	T/C	T/C	T/C	T/C	T/T	T/C	T/C	C/C	C/C	C/C	C/C	C/C	C/C	C/C	C/C	T/C	T/C	T/C	C/C	C/C	T/C	C/C	T/C	C/C	T/C	C/C	T/C	T/C	C/C	T/C	T/C	C/C	C/C	T/C	C/C	C/C	T/C	C/C	T/C	C/C	T/C	C/C	C/C	C/C	C/C	C/C
NC_008467.2	16699770	C	T/T	T/T	T/T	T/T	T/T	T/T	T/T	T/T	T/T	T/T	T/T	T/T	T/T	T/T	T/T	T/T	./.	T/T	T/T	T/T	T/T	T/T	T/T	T/T	T/T	T/T	T/T	T/T	T/T	T/T	T/T	T/T	T/T	T/T	T/T	T/T	T/T	T/T	T/T	T/T	T/T	T/T	T/T	T/T	T/T	T/T	T/T
NC_008467.2	16699788	A	G/G	G/G	G/G	G/G	G/G	G/G	G/G	G/G	G/G	G/G	G/G	G/G	G/G	G/G	G/G	G/G	./.	G/G	G/G	G/G	G/G	G/G	G/G	G/G	G/G	G/G	G/G	G/G	G/G	G/G	G/G	G/G	G/G	G/G	G/G	G/G	G/G	G/G	G/G	G/G	G/G	G/G	G/G	G/G	G/G	G/G	G/G
NC_008467.2	16785463	C	T/T	T/T	T/T	T/T	T/T	T/T	T/T	T/T	T/T	T/T	T/T	T/T	T/T	T/T	T/T	T/T	T/T	T/T	T/T	T/T	T/T	./.	T/T	T/T	T/T	T/T	T/T	T/T	T/T	T/T	T/T	T/T	T/T	T/T	T/T	T/T	./.	T/T	T/T	T/T	T/T	T/T	T/T	T/T	T/T	T/T	T/T
NC_008467.2	16795355	G	T/T	T/T	T/T	T/T	T/T	T/T	T/T	T/T	T/T	T/T	T/T	T/T	T/T	T/T	T/T	T/T	T/T	T/T	T/T	T/T	T/T	T/T	T/T	T/T	T/T	T/T	T/T	T/T	./.	T/T	T/T	T/T	./.	T/T	T/T	T/T	T/T	T/T	T/T	./.	T/T	T/T	T/T	T/T	./.	T/T	T/T
NC_008467.2	16795384	T	C/C	C/C	C/C	C/C	C/C	C/C	C/C	C/C	C/C	C/C	C/C	C/C	C/C	C/C	C/C	C/C	C/C	C/C	C/C	C/C	C/C	C/C	C/C	C/C	C/C	C/C	C/C	C/C	./.	C/C	C/C	C/C	./.	C/C	C/C	C/C	C/C	C/C	C/C	./.	C/C	C/C	C/C	C/C	./.	C/C	C/C
NC_008467.2	16837104	G	A/A	A/A	A/A	A/A	A/A	A/A	A/A	A/A	A/A	A/A	A/A	A/A	A/A	A/A	A/A	A/A	A/A	A/A	A/A	A/A	A/A	A/A	A/A	A/A	A/A	A/A	A/A	A/A	A/A	A/A	A/A	A/A	A/A	A/A	A/A	A/A	A/A	A/A	A/A	./.	A/A	A/A	A/A	A/A	A/A	A/A	A/A
NC_008467.2	16942816	T	./.	T/T	T/T	T/T	T/T	T/T	T/T	T/T	T/T	T/T	T/T	T/T	T/T	T/T	T/T	T/T	T/T	T/T	T/T	T/T	T/T	T/T	T/T	T/T	T/T	T/T	T/T	T/T	T/T	T/T	T/T	T/T	T/T	T/T	T/T	T/T	T/T	T/T	T/T	./.	T/T	T/T	T/T	./.	T/T	T/T	T/T
NC_008467.2	16942834	G	./.	G/A	G/A	A/A	A/A	A/A	G/A	A/A	A/A	A/A	A/A	A/A	A/A	A/A	A/A	A/A	A/A	A/A	A/A	A/A	G/A	A/A	A/A	A/A	A/A	A/A	A/A	G/A	A/A	A/A	A/A	A/A	G/A	G/A	A/A	G/A	A/A	G/A	A/A	./.	G/A	A/A	A/A	./.	A/A	A/A	G/A
NC_008467.2	17066723	C	T/T	T/T	T/T	T/T	T/T	T/T	T/T	T/T	T/T	T/T	T/T	T/T	T/T	T/T	T/T	T/T	T/T	T/T	T/T	T/T	T/T	T/T	T/T	T/T	T/T	T/T	T/T	T/T	T/T	T/T	T/T	T/T	T/T	T/T	T/T	T/T	T/T	T/T	T/T	T/T	T/T	T/T	T/T	T/T	T/T	T/T	T/T
NC_008467.2	17115586	A	C/C	C/C	C/C	C/C	C/C	C/C	C/C	C/C	./.	C/C	C/C	C/C	C/C	C/C	C/C	C/C	./.	C/C	C/C	C/C	C/C	C/C	C/C	C/C	C/C	C/C	./.	C/C	C/C	C/C	C/C	C/C	C/C	C/C	C/C	C/C	C/C	C/C	C/C	./.	C/C	C/C	C/C	C/C	C/C	C/C	C/C
NC_008467.2	17123427	C	G/G	G/G	G/G	G/G	G/G	G/G	G/G	G/G	G/G	G/G	G/G	G/G	G/G	G/G	G/G	G/G	G/G	G/G	G/G	G/G	G/G	./.	G/G	G/G	G/G	G/G	G/G	G/G	G/G	G/G	G/G	G/G	G/G	G/G	G/G	G/G	G/G	G/G	G/G	G/G	G/G	G/G	G/G	G/G	G/G	G/G	G/G
NC_008467.2	17157030	G	C/C	C/C	C/C	C/C	C/C	C/C	C/C	C/C	C/C	./.	C/C	C/C	C/C	C/C	C/C	C/C	C/C	C/C	C/C	C/C	C/C	C/C	C/C	C/C	C/C	C/C	C/C	C/C	C/C	C/C	C/C	C/C	C/C	C/C	C/C	C/C	C/C	./.	C/C	C/C	C/C	C/C	C/C	C/C	C/C	C/C	C/C
NC_008467.2	18111223	G	A/A	A/A	A/A	A/A	A/A	A/A	A/A	A/A	./.	A/A	A/A	A/A	A/A	A/A	A/A	A/A	A/A	A/A	A/A	A/A	A/A	./.	A/A	A/A	A/A	A/A	A/A	A/A	A/A	A/A	A/A	A/A	A/A	A/A	A/A	A/A	A/A	A/A	A/A	./.	A/A	A/A	A/A	A/A	A/A	A/A	A/A
NC_008467.2	18137631	C	T/T	T/T	T/T	T/T	T/T	T/T	T/T	T/T	T/T	T/T	T/T	T/T	T/T	T/T	T/T	T/T	T/T	T/T	T/T	T/T	T/T	T/T	T/T	T/T	T/T	T/T	T/T	T/T	T/T	T/T	T/T	T/T	T/T	T/T	T/T	T/T	T/T	T/T	T/T	./.	T/T	T/T	T/T	T/T	T/T	T/T	T/T
NC_008467.2	18257092	A	G/G	G/G	G/G	G/G	G/G	G/G	G/G	G/G	G/G	G/G	G/G	G/G	G/G	G/G	G/G	G/G	G/G	G/G	G/G	G/G	G/G	G/G	G/G	G/G	G/G	G/G	G/G	G/G	G/G	G/G	G/G	G/G	G/G	G/G	G/G	G/G	G/G	G/G	G/G	G/G	G/G	G/G	G/G	G/G	A/G	G/G	G/G
NC_008467.2	18257442	C	T/T	T/T	T/T	T/T	T/T	T/T	T/T	T/T	T/T	T/T	T/T	T/T	T/T	T/T	T/T	T/T	T/T	T/T	T/T	T/T	T/T	./.	T/T	T/T	T/T	T/T	T/T	T/T	T/T	T/T	T/T	T/T	T/T	T/T	T/T	T/T	./.	T/T	T/T	./.	T/T	T/T	T/T	T/T	T/T	T/T	T/T
NC_008467.2	18347926	A	G/G	G/G	G/G	G/G	G/G	G/G	G/G	G/G	G/G	G/G	G/G	G/G	G/G	G/G	G/G	G/G	G/G	G/G	G/G	G/G	G/G	G/G	G/G	G/G	G/G	G/G	G/G	G/G	G/G	G/G	G/G	G/G	G/G	G/G	G/G	G/G	G/G	G/G	G/G	./.	G/G	G/G	G/G	G/G	G/G	G/G	G/G
NC_008467.2	18371501	C	C/C	C/C	C/C	C/C	C/C	C/C	C/C	C/C	./.	./.	C/C	C/C	C/C	C/C	C/C	C/C	C/C	C/C	C/C	C/C	C/C	C/C	C/C	C/C	C/C	C/C	C/C	C/C	C/C	C/C	C/C	C/C	C/C	C/C	C/C	C/C	./.	C/C	C/C	C/C	C/C	C/C	C/C	./.	C/C	C/C	C/C
NC_008467.2	18414853	C	C/T	./.	C/T	C/T	C/T	C/T	C/T	C/T	T/T	T/T	T/T	T/T	T/T	T/T	T/T	T/T	C/T	C/T	C/T	T/T	T/T	T/T	T/T	C/T	T/T	C/T	T/T	C/T	C/T	T/T	C/T	C/T	T/T	T/T	C/T	T/T	T/T	T/T	T/T	T/T	T/T	C/T	T/T	T/T	T/T	T/T	T/T
NC_008467.2	18415021	A	G/G	G/G	G/G	G/G	G/G	G/G	G/G	G/G	./.	G/G	G/G	G/G	G/G	G/G	G/G	G/G	G/G	G/G	G/G	G/G	G/G	G/G	G/G	G/G	G/G	G/G	G/G	G/G	G/G	G/G	G/G	G/G	G/G	G/G	G/G	G/G	G/G	G/G	G/G	G/G	G/G	G/G	G/G	G/G	G/G	G/G	G/G
NC_008467.2	18548116	A	G/G	G/G	G/G	G/G	G/G	G/G	G/G	G/G	./.	A/A	A/G	A/G	A/G	A/G	A/G	A/A	G/G	G/G	G/G	G/G	G/G	A/G	A/G	G/G	A/G	G/G	G/G	A/G	G/G	G/G	A/G	G/G	G/G	G/G	G/G	A/G	A/A	G/G	A/G	./.	A/G	A/G	A/G	G/G	A/G	G/G	G/G
NC_008467.2	18580549	C	A/A	A/A	A/A	A/A	A/A	A/A	A/A	A/A	C/A	C/A	C/A	C/A	C/A	C/A	C/A	A/A	A/A	A/A	A/A	A/A	A/A	C/A	C/A	A/A	C/A	C/A	A/A	C/A	A/A	A/A	C/A	A/A	A/A	A/A	A/A	C/A	C/C	A/A	C/A	./.	C/A	C/A	C/A	A/A	C/A	A/A	A/A
NC_008467.2	18584169	T	C/C	C/C	C/C	C/C	C/C	T/C	C/C	C/C	T/T	T/T	T/C	T/C	T/C	T/C	T/C	T/C	./.	C/C	C/C	C/C	C/C	T/C	T/C	C/C	T/C	T/T	T/C	T/C	C/C	C/C	T/C	C/C	C/C	C/C	C/C	T/C	C/C	C/C	T/C	./.	T/C	T/C	T/C	C/C	T/C	C/C	C/C
NC_008467.2	18628544	T	T/C	T/C	T/C	T/C	T/C	T/C	T/C	T/C	C/C	./.	C/C	C/C	C/C	C/C	C/C	C/C	C/C	C/C	C/C	T/C	C/C	C/C	T/C	C/C	T/C	C/C	T/C	C/C	C/C	T/C	C/C	C/C	T/T	T/C	C/C	T/C	C/C	T/T	T/T	C/C	T/C	C/C	T/T	./.	T/C	T/C	T/C
NC_008467.2	18628657	T	T/G	T/G	T/G	T/G	T/G	T/G	T/G	T/G	G/G	./.	G/G	G/G	G/G	G/G	G/G	G/G	G/G	G/G	G/G	G/G	T/G	G/G	T/G	G/G	T/G	G/G	T/G	G/G	G/G	T/G	G/G	G/G	T/T	T/G	G/G	T/G	G/G	T/T	T/T	G/G	T/G	G/G	T/T	./.	T/G	T/G	T/G
NC_008467.2	18728546	T	C/C	C/C	C/C	C/C	C/C	C/C	C/C	C/C	C/C	./.	C/C	C/C	C/C	C/C	C/C	C/C	C/C	C/C	C/C	C/C	C/C	C/C	C/C	C/C	C/C	C/C	C/C	C/C	C/C	C/C	C/C	C/C	C/C	C/C	C/C	C/C	C/C	C/C	C/C	./.	C/C	C/C	C/C	C/C	C/C	C/C	C/C
NC_008467.2	18737874	G	G/G	G/G	G/G	G/G	G/G	G/G	G/G	G/G	G/G	G/G	G/G	G/G	G/G	G/G	G/G	G/G	G/G	G/G	G/G	G/G	G/G	G/G	G/G	G/G	G/G	G/G	./.	G/G	G/G	G/G	G/G	G/G	G/G	G/G	G/G	G/G	G/G	G/G	G/G	./.	G/G	G/G	G/G	./.	G/G	G/G	G/G
NC_008467.2	18739963	A	G/G	G/G	A/G	G/G	G/G	G/G	G/G	G/G	G/G	./.	A/G	A/G	G/G	A/G	./.	A/G	A/A	A/G	A/G	A/G	A/G	G/G	G/G	./.	G/G	G/G	A/G	G/G	A/G	A/A	G/G	A/G	A/G	A/G	G/G	G/G	G/G	A/G	G/G	G/G	G/G	G/G	G/G	./.	G/G	A/G	A/G
NC_008467.2	18740965	T	G/G	G/G	G/G	G/G	G/G	G/G	G/G	G/G	./.	G/G	G/G	G/G	G/G	G/G	G/G	G/G	G/G	G/G	G/G	G/G	G/G	G/G	G/G	G/G	G/G	G/G	G/G	G/G	G/G	G/G	G/G	G/G	G/G	G/G	G/G	G/G	G/G	G/G	G/G	./.	G/G	G/G	G/G	G/G	G/G	G/G	G/G
NC_008467.2	18740968	A	G/G	G/G	G/G	G/G	G/G	G/G	G/G	G/G	./.	G/G	G/G	G/G	G/G	G/G	G/G	G/G	G/G	G/G	G/G	G/G	G/G	G/G	G/G	G/G	G/G	G/G	G/G	G/G	G/G	G/G	G/G	G/G	G/G	G/G	G/G	G/G	G/G	G/G	G/G	./.	G/G	G/G	G/G	G/G	G/G	G/G	G/G
NC_008467.2	18740998	A	T/T	T/T	T/T	T/T	T/T	T/T	T/T	T/T	./.	T/T	T/T	T/T	T/T	T/T	T/T	T/T	T/T	T/T	T/T	T/T	T/T	T/T	T/T	T/T	T/T	T/T	T/T	T/T	T/T	T/T	T/T	T/T	T/T	T/T	T/T	T/T	T/T	T/T	T/T	./.	T/T	T/T	T/T	T/T	T/T	T/T	T/T
NC_008467.2	18741027	A	G/G	G/G	G/G	G/G	G/G	G/G	G/G	G/G	G/G	G/G	G/G	G/G	G/G	G/G	G/G	G/G	G/G	G/G	G/G	G/G	G/G	./.	G/G	G/G	G/G	G/G	G/G	G/G	G/G	G/G	G/G	G/G	G/G	G/G	G/G	G/G	G/G	G/G	G/G	G/G	G/G	G/G	G/G	G/G	G/G	G/G	G/G
NC_008467.2	18741048	A	G/G	G/G	G/G	G/G	G/G	G/G	G/G	G/G	G/G	G/G	G/G	G/G	G/G	G/G	G/G	G/G	G/G	G/G	G/G	G/G	G/G	./.	G/G	G/G	G/G	G/G	G/G	G/G	G/G	G/G	G/G	G/G	G/G	G/G	G/G	G/G	G/G	G/G	G/G	G/G	G/G	G/G	G/G	G/G	G/G	G/G	G/G
NC_008467.2	18741060	A	T/T	T/T	T/T	T/T	T/T	T/T	T/T	T/T	T/T	T/T	T/T	T/T	T/T	T/T	T/T	T/T	T/T	T/T	T/T	T/T	T/T	./.	T/T	T/T	T/T	T/T	T/T	T/T	T/T	T/T	T/T	T/T	T/T	T/T	T/T	T/T	T/T	T/T	T/T	T/T	T/T	T/T	T/T	T/T	T/T	T/T	T/T
NC_008467.2	18819691	C	T/T	T/T	T/T	T/T	T/T	T/T	T/T	T/T	T/T	T/T	T/T	T/T	T/T	T/T	T/T	T/T	T/T	T/T	T/T	T/T	T/T	T/T	T/T	T/T	T/T	T/T	T/T	T/T	T/T	T/T	T/T	T/T	T/T	T/T	T/T	T/T	T/T	T/T	T/T	T/T	T/T	T/T	T/T	T/T	T/T	T/T	T/T
NC_008467.2	18830178	A	G/G	G/G	G/G	G/G	G/G	G/G	G/G	G/G	G/G	G/G	G/G	G/G	G/G	G/G	G/G	G/G	./.	G/G	G/G	G/G	G/G	G/G	G/G	G/G	G/G	G/G	G/G	G/G	G/G	G/G	G/G	G/G	G/G	G/G	G/G	G/G	G/G	G/G	G/G	./.	G/G	G/G	G/G	G/G	G/G	G/G	G/G
NC_008467.2	18916338	A	G/G	G/G	A/G	A/G	A/G	A/G	A/A	A/G	G/G	G/G	G/G	G/G	G/G	G/G	G/G	G/G	./.	G/G	G/G	A/G	./.	G/G	A/G	G/G	G/G	G/G	A/A	G/G	G/G	A/G	G/G	G/G	G/G	A/G	G/G	A/G	A/G	./.	A/G	./.	A/G	G/G	A/G	A/G	A/A	A/G	G/G
NC_008467.2	18918138	T	C/C	C/C	C/C	C/C	C/C	C/C	C/C	C/C	C/C	C/C	C/C	C/C	C/C	C/C	C/C	C/C	C/C	C/C	C/C	C/C	C/C	C/C	C/C	C/C	C/C	C/C	C/C	C/C	C/C	C/C	C/C	C/C	C/C	C/C	C/C	C/C	C/C	C/C	C/C	C/C	C/C	C/C	C/C	C/C	C/C	C/C	C/C
NC_008467.2	18997969	G	T/T	T/T	T/T	T/T	T/T	T/T	T/T	T/T	./.	T/T	G/T	G/T	G/T	G/T	G/T	G/G	./.	G/T	G/T	G/T	G/T	./.	T/T	G/T	T/T	T/T	G/T	T/T	G/T	G/T	T/T	G/T	G/T	G/T	G/T	T/T	T/T	T/T	T/T	T/T	T/T	T/T	T/T	G/T	T/T	G/T	G/T
NC_008467.2	19110793	C	T/T	./.	T/T	T/T	T/T	T/T	T/T	T/T	./.	./.	C/T	C/T	C/T	C/T	C/T	C/C	T/T	C/T	C/T	T/T	C/T	T/T	T/T	C/T	T/T	T/T	C/T	T/T	C/T	C/T	T/T	C/T	C/T	C/T	C/T	T/T	T/T	C/T	T/T	./.	T/T	T/T	T/T	./.	T/T	C/T	C/T
NC_008467.2	19110800	C	A/A	./.	A/A	A/A	A/A	A/A	A/A	A/A	./.	./.	C/A	C/A	C/A	C/A	C/A	C/C	A/A	C/A	C/A	A/A	C/A	A/A	A/A	C/A	A/A	A/A	C/A	A/A	C/A	C/A	A/A	C/A	C/A	C/A	C/A	A/A	A/A	C/A	A/A	./.	A/A	A/A	A/A	./.	A/A	C/A	C/A
NC_008467.2	19118233	T	C/C	C/C	C/C	C/C	C/C	C/C	C/C	C/C	T/T	T/C	T/C	T/C	T/C	T/C	T/C	T/C	T/C	T/C	T/C	T/T	T/C	C/C	C/C	T/C	C/C	C/C	T/C	C/C	C/C	T/C	C/C	T/C	T/C	T/C	T/C	C/C	C/C	T/C	C/C	./.	C/C	C/C	C/C	T/C	C/C	T/C	T/C
NC_008467.2	19119441	T	A/A	A/A	A/A	A/A	A/A	A/A	A/A	A/A	./.	A/A	A/A	A/A	A/A	A/A	A/A	A/A	./.	A/A	A/A	A/A	A/A	A/A	A/A	A/A	A/A	A/A	A/A	A/A	A/A	A/A	A/A	A/A	A/A	A/A	A/A	A/A	A/A	A/A	A/A	A/A	A/A	A/A	A/A	A/A	A/A	A/A	A/A
NC_008467.2	19119505	C	T/T	T/T	T/T	T/T	T/T	T/T	T/T	T/T	./.	T/T	T/T	T/T	T/T	T/T	T/T	T/T	./.	T/T	T/T	T/T	T/T	T/T	T/T	T/T	T/T	T/T	T/T	T/T	T/T	T/T	T/T	T/T	T/T	T/T	T/T	T/T	T/T	T/T	T/T	T/T	T/T	T/T	T/T	T/T	T/T	T/T	T/T
NC_008467.2	19140198	T	C/C	C/C	C/C	C/C	C/C	C/C	C/C	C/C	C/C	C/C	C/C	C/C	C/C	C/C	./.	C/C	C/C	C/C	C/C	./.	C/C	C/C	C/C	C/C	C/C	C/C	C/C	C/C	C/C	C/C	C/C	C/C	C/C	C/C	C/C	C/C	./.	C/C	C/C	C/C	C/C	C/C	C/C	C/C	C/C	C/C	C/C
NC_008467.2	19191330	T	C/C	C/C	C/C	C/C	C/C	C/C	C/C	C/C	C/C	C/C	C/C	C/C	C/C	C/C	C/C	C/C	C/C	C/C	C/C	C/C	C/C	C/C	C/C	C/C	C/C	C/C	C/C	C/C	C/C	C/C	C/C	C/C	C/C	C/C	C/C	C/C	C/C	C/C	C/C	C/C	C/C	C/C	C/C	C/C	C/C	C/C	C/C
NC_008467.2	19191390	A	G/G	G/G	G/G	G/G	G/G	G/G	G/G	G/G	./.	G/G	G/G	G/G	G/G	G/G	G/G	G/G	G/G	G/G	G/G	G/G	./.	./.	G/G	G/G	G/G	G/G	G/G	G/G	G/G	G/G	G/G	G/G	./.	G/G	G/G	G/G	G/G	G/G	G/G	G/G	./.	G/G	G/G	G/G	G/G	./.	./.
NC_008467.2	19487711	G	A/A	A/A	G/A	G/A	G/A	G/A	G/A	G/A	G/G	A/A	G/A	G/A	G/A	G/A	G/A	G/A	G/A	G/A	G/A	A/A	A/A	G/G	G/A	G/A	G/A	G/G	A/A	G/G	G/A	A/A	G/G	G/A	A/A	A/A	G/A	G/A	./.	A/A	G/A	./.	G/A	G/G	G/A	A/A	G/A	A/A	A/A
NC_008467.2	19529897	T	T/C	T/C	T/C	T/C	T/C	T/C	C/C	T/C	T/C	T/C	T/C	T/C	T/C	T/C	T/C	T/C	T/T	T/T	T/T	T/C	T/C	T/C	C/C	T/T	C/C	T/C	T/C	T/C	T/T	T/C	T/C	T/T	T/C	T/C	T/T	C/C	C/C	T/C	C/C	./.	C/C	T/C	C/C	C/C	C/C	T/C	T/C
NC_008467.2	19537392	T	G/G	G/G	G/G	G/G	G/G	G/G	G/G	G/G	./.	./.	G/G	G/G	G/G	G/G	G/G	G/G	G/G	G/G	G/G	G/G	G/G	./.	G/G	G/G	G/G	G/G	G/G	G/G	G/G	G/G	G/G	G/G	G/G	G/G	G/G	G/G	G/G	G/G	G/G	G/G	G/G	G/G	G/G	G/G	G/G	G/G	G/G
NC_008467.2	19630593	C	T/T	./.	T/T	T/T	T/T	T/T	T/T	T/T	./.	./.	T/T	T/T	T/T	T/T	T/T	T/T	T/T	T/T	T/T	./.	T/T	T/T	T/T	T/T	T/T	T/T	T/T	T/T	T/T	T/T	T/T	T/T	T/T	T/T	T/T	T/T	T/T	T/T	T/T	T/T	T/T	T/T	T/T	T/T	T/T	T/T	T/T
NC_008467.2	19667284	C	C/T	C/T	C/T	C/T	C/T	C/T	C/T	C/T	T/T	./.	T/T	T/T	T/T	C/T	T/T	T/T	T/T	T/T	T/T	C/T	C/T	T/T	C/C	T/T	C/T	T/T	C/T	T/T	T/T	C/C	T/T	T/T	C/C	C/T	T/T	C/T	./.	C/C	C/T	./.	C/T	T/T	C/T	C/C	C/T	C/T	C/T
NC_008467.2	19697174	C	C/A	C/A	C/A	C/A	C/A	C/A	C/A	C/A	./.	C/A	C/A	C/A	C/A	C/A	C/A	A/A	A/A	C/A	C/A	A/A	A/A	C/C	C/A	C/A	C/A	C/C	A/A	C/C	C/A	A/A	C/C	C/A	A/A	A/A	C/C	C/A	A/A	A/A	C/A	C/C	C/A	C/C	C/A	A/A	C/A	A/A	A/A
NC_008467.2	19697176	A	A/C	A/C	A/C	A/C	A/C	A/C	A/C	A/C	./.	A/C	A/C	A/C	A/C	A/C	A/C	A/A	A/A	A/C	A/C	A/A	A/A	C/C	A/C	A/C	A/C	C/C	A/A	C/C	A/C	A/A	C/C	A/C	A/A	A/A	C/C	A/C	A/A	A/A	A/C	C/C	A/C	C/C	A/C	A/A	A/C	A/A	A/A
NC_008467.2	19732706	T	C/C	T/C	T/C	T/C	T/C	T/C	T/C	T/C	C/C	./.	C/C	C/C	C/C	C/C	C/C	C/C	T/C	T/C	T/C	C/C	C/C	T/T	C/C	T/C	C/C	T/T	C/C	T/C	T/C	C/C	T/C	T/C	C/C	T/C	T/C	C/C	./.	C/C	C/C	./.	C/C	T/C	C/C	C/C	C/C	C/C	C/C
NC_008467.2	19732804	T	T/T	T/C	T/C	T/C	T/C	T/C	T/C	T/C	C/C	./.	C/C	T/C	T/C	T/C	C/C	T/C	T/C	T/C	T/C	T/T	T/C	C/C	T/C	T/C	T/C	C/C	T/T	C/C	T/C	T/T	C/C	T/C	T/T	T/C	T/C	T/C	./.	T/T	T/C	./.	T/C	C/C	T/C	T/T	C/C	T/T	T/T
NC_008467.2	19736963	G	G/T	T/T	G/T	G/T	G/T	G/T	G/T	G/T	T/T	G/T	G/T	G/T	G/T	G/T	G/G	G/T	G/T	G/T	G/T	G/G	G/G	./.	G/T	G/T	G/T	T/T	G/G	T/T	G/T	./.	T/T	G/T	G/G	G/G	G/T	G/T	G/T	G/G	G/T	./.	G/T	T/T	G/T	G/G	G/T	G/G	G/G
NC_008467.2	19738844	A	G/G	G/G	A/G	A/G	A/G	A/G	G/G	A/G	A/G	G/G	A/G	A/G	G/G	A/G	A/G	A/G	./.	A/G	A/G	A/A	A/A	G/G	A/G	G/G	A/G	G/G	A/A	G/G	A/G	A/A	G/G	A/G	A/A	A/A	A/G	A/G	G/G	A/A	A/G	G/G	A/G	G/G	A/G	A/A	A/G	A/A	A/A
NC_008467.2	19756057	T	T/G	T/G	T/G	T/G	T/G	T/G	T/G	T/G	./.	./.	T/G	T/G	T/G	T/G	T/G	T/G	G/G	T/G	T/G	G/G	G/G	T/T	T/G	T/G	T/G	T/T	G/G	T/T	T/G	G/G	T/T	T/G	G/G	G/G	T/G	T/G	G/G	G/G	T/G	./.	T/G	T/T	T/G	G/G	G/G	G/G	G/G
NC_008467.2	19890644	C	G/G	G/G	G/G	G/G	G/G	G/G	G/G	G/G	G/G	G/G	G/G	G/G	G/G	G/G	G/G	G/G	G/G	G/G	G/G	G/G	G/G	G/G	G/G	G/G	G/G	G/G	G/G	G/G	G/G	G/G	G/G	G/G	G/G	G/G	G/G	G/G	G/G	G/G	G/G	G/G	G/G	G/G	G/G	G/G	G/G	G/G	G/G
NC_008467.2	19921850	G	G/G	G/G	G/G	G/G	G/G	G/G	G/G	G/G	G/G	G/G	G/G	G/G	G/G	G/G	G/G	G/G	G/G	G/G	G/G	G/G	G/G	G/G	G/G	G/G	G/G	G/G	G/G	G/G	G/G	G/G	G/G	G/G	G/G	G/G	G/G	G/G	G/G	G/G	G/G	G/G	G/G	G/G	G/G	G/G	G/G	G/G	G/G
NC_008467.2	19921858	G	A/A	A/A	A/A	A/A	A/A	A/A	A/A	A/A	G/A	A/A	G/A	G/A	G/A	G/A	G/A	G/A	A/A	A/A	A/A	A/A	A/A	A/A	G/A	A/A	G/A	G/A	A/A	G/A	A/A	A/A	G/A	A/A	A/A	A/A	A/A	G/A	G/A	A/A	G/A	A/A	G/A	G/A	G/A	A/A	G/A	A/A	A/A
NC_008467.2	19921889	C	T/T	T/T	T/T	T/T	T/T	T/T	T/T	T/T	C/T	T/T	C/T	C/T	C/T	C/T	C/T	C/T	T/T	T/T	T/T	T/T	T/T	T/T	C/T	T/T	C/T	C/T	T/T	C/T	T/T	T/T	C/T	T/T	T/T	T/T	T/T	C/T	C/T	T/T	C/T	T/T	C/T	C/T	C/T	T/T	C/T	T/T	T/T
NC_008467.2	20058762	C	T/T	T/T	T/T	T/T	T/T	T/T	T/T	T/T	T/T	T/T	T/T	T/T	T/T	T/T	T/T	T/T	T/T	T/T	T/T	T/T	T/T	T/T	T/T	T/T	T/T	T/T	T/T	T/T	T/T	T/T	T/T	T/T	T/T	T/T	T/T	T/T	T/T	T/T	T/T	./.	T/T	T/T	T/T	T/T	T/T	T/T	T/T
NC_008467.2	20109848	A	G/G	G/G	G/G	G/G	G/G	G/G	G/G	G/G	G/G	G/G	G/G	G/G	G/G	G/G	G/G	G/G	G/G	G/G	G/G	G/G	G/G	G/G	G/G	G/G	G/G	G/G	G/G	G/G	G/G	G/G	G/G	G/G	G/G	G/G	G/G	G/G	G/G	G/G	G/G	G/G	G/G	G/G	G/G	G/G	G/G	G/G	G/G
NC_008467.2	20229723	T	C/C	C/C	C/C	T/C	C/C	C/C	C/C	T/C	T/C	T/C	T/C	T/C	T/C	T/C	T/C	T/C	T/C	C/C	C/C	./.	C/C	C/C	T/C	C/C	T/C	T/C	C/C	T/C	C/C	C/C	T/C	C/C	C/C	C/C	C/C	T/C	T/T	C/C	T/C	./.	T/C	T/C	T/C	C/C	T/C	C/C	C/C
NC_008467.2	20236089	A	T/T	T/T	T/T	T/T	T/T	T/T	T/T	T/T	T/T	T/T	T/T	T/T	T/T	T/T	T/T	T/T	T/T	T/T	T/T	T/T	T/T	T/T	T/T	T/T	T/T	T/T	T/T	T/T	T/T	T/T	T/T	T/T	T/T	T/T	T/T	T/T	T/T	T/T	T/T	./.	T/T	T/T	T/T	T/T	T/T	T/T	T/T
NC_008467.2	20236126	T	T/G	G/G	T/G	T/T	T/G	T/G	T/G	T/G	G/G	G/G	G/G	G/G	G/G	G/G	G/G	G/G	G/G	G/G	G/G	G/G	T/G	G/G	T/G	T/G	G/G	G/G	T/G	G/G	G/G	T/G	G/G	G/G	G/G	T/G	G/G	T/G	T/T	T/T	T/G	./.	G/G	G/G	T/G	T/G	T/G	G/G	T/G
NC_008467.2	20246321	T	T/C	T/C	T/C	T/C	T/C	T/C	T/C	T/C	C/C	C/C	C/C	C/C	C/C	C/C	C/C	C/C	C/C	C/C	C/C	T/C	T/C	C/C	T/C	T/C	T/C	C/C	T/C	C/C	C/C	T/C	C/C	C/C	T/T	T/C	C/C	T/C	T/T	T/C	T/C	C/C	T/C	C/C	T/C	T/C	T/C	C/C	T/C
NC_008467.2	20246324	C	C/A	C/A	C/A	C/A	C/A	C/A	C/A	C/A	A/A	A/A	A/A	A/A	A/A	A/A	A/A	A/A	A/A	A/A	A/A	C/A	C/A	A/A	C/A	C/A	C/A	A/A	C/A	A/A	A/A	C/A	A/A	A/A	C/C	C/A	A/A	C/A	C/C	C/A	C/A	A/A	C/A	A/A	C/A	C/A	C/A	A/A	C/A
NC_008467.2	20273800	G	G/G	G/T	G/T	G/T	G/T	G/T	G/T	G/T	./.	G/T	G/T	G/T	G/T	G/T	G/T	G/G	T/T	T/T	T/T	T/T	G/T	T/T	G/G	G/T	G/G	./.	G/T	G/T	T/T	G/T	G/T	T/T	G/G	G/T	T/T	G/G	G/G	G/G	G/G	./.	G/G	T/T	G/G	G/G	G/G	T/T	G/T
NC_008467.2	20279979	G	T/T	T/T	T/T	T/T	T/T	T/T	T/T	T/T	T/T	T/T	T/T	T/T	T/T	T/T	T/T	T/T	T/T	T/T	T/T	T/T	T/T	T/T	T/T	T/T	T/T	T/T	T/T	T/T	T/T	T/T	T/T	T/T	T/T	T/T	T/T	T/T	T/T	T/T	T/T	./.	T/T	T/T	T/T	T/T	T/T	T/T	T/T
NC_008467.2	20284997	C	C/T	C/T	C/T	C/T	C/T	C/T	C/T	C/T	C/T	C/T	C/T	C/T	C/T	C/T	C/T	C/T	T/T	T/T	T/T	C/T	C/T	C/T	C/C	C/T	C/C	C/T	C/T	C/T	T/T	C/T	C/T	T/T	C/T	C/T	T/T	C/C	C/C	C/T	C/C	T/T	C/C	C/T	C/C	C/T	C/C	T/T	C/T
NC_008467.2	20285033	A	G/G	G/G	G/G	G/G	G/G	G/G	G/G	G/G	G/G	G/G	G/G	G/G	G/G	G/G	G/G	G/G	G/G	G/G	G/G	G/G	G/G	G/G	G/G	G/G	G/G	G/G	G/G	G/G	G/G	G/G	G/G	G/G	G/G	G/G	G/G	G/G	G/G	G/G	G/G	G/G	G/G	G/G	G/G	G/G	G/G	G/G	G/G
NC_008467.2	20285087	A	A/A	A/T	A/T	A/T	A/T	A/A	A/T	A/T	./.	A/T	A/T	A/T	A/T	A/T	A/T	A/T	T/T	T/T	T/T	T/T	A/T	T/T	A/A	A/T	A/A	A/T	A/T	A/T	A/T	A/T	A/T	T/T	A/T	A/T	T/T	A/A	A/A	A/T	A/A	A/A	A/A	A/T	A/A	T/T	A/A	T/T	A/T
NC_008467.2	20308216	G	G/C	G/C	G/C	G/C	G/C	G/C	G/C	G/C	C/C	C/C	C/C	C/C	C/C	C/C	C/C	C/C	C/C	C/C	C/C	G/C	G/C	C/C	G/C	G/C	G/C	C/C	G/C	C/C	G/C	G/C	C/C	C/C	G/C	G/C	C/C	G/C	G/C	G/C	G/C	C/C	G/C	C/C	G/C	G/C	G/C	C/C	G/C
NC_008467.2	20310670	A	A/G	A/G	A/G	A/G	A/G	A/G	A/G	A/G	A/G	A/G	A/G	A/G	A/G	A/G	A/G	A/G	A/A	A/A	A/A	G/G	A/G	A/G	G/G	A/G	G/G	A/G	A/G	A/G	A/A	A/G	A/G	A/A	A/G	A/G	A/A	G/G	G/G	A/G	G/G	A/G	G/G	A/G	G/G	A/G	G/G	A/A	A/G
NC_008467.2	20323830	G	T/T	T/T	T/T	T/T	T/T	T/T	T/T	T/T	T/T	./.	T/T	T/T	T/T	T/T	T/T	T/T	./.	T/T	T/T	T/T	T/T	T/T	T/T	T/T	T/T	T/T	T/T	T/T	T/T	T/T	T/T	./.	T/T	T/T	T/T	T/T	T/T	T/T	T/T	T/T	T/T	T/T	T/T	T/T	T/T	T/T	T/T
NC_008467.2	20341230	A	G/G	G/G	G/G	G/G	G/G	G/G	G/G	G/G	G/G	G/G	G/G	G/G	G/G	G/G	G/G	G/G	G/G	G/G	G/G	G/G	G/G	G/G	G/G	G/G	G/G	G/G	G/G	G/G	G/G	G/G	G/G	G/G	G/G	G/G	G/G	G/G	G/G	G/G	G/G	./.	G/G	G/G	G/G	G/G	G/G	G/G	G/G
NC_008467.2	20341282	A	G/G	G/G	G/G	G/G	G/G	G/G	G/G	G/G	G/G	G/G	G/G	G/G	G/G	G/G	G/G	G/G	G/G	G/G	G/G	G/G	G/G	G/G	G/G	G/G	G/G	G/G	G/G	G/G	G/G	G/G	G/G	G/G	G/G	G/G	G/G	G/G	G/G	G/G	G/G	./.	G/G	G/G	G/G	G/G	G/G	G/G	G/G
NC_008467.2	20341285	A	G/G	G/G	G/G	G/G	G/G	G/G	G/G	G/G	G/G	G/G	G/G	G/G	G/G	G/G	G/G	G/G	G/G	G/G	G/G	G/G	G/G	G/G	G/G	G/G	G/G	G/G	G/G	G/G	G/G	G/G	G/G	G/G	G/G	G/G	G/G	G/G	G/G	G/G	G/G	./.	G/G	G/G	G/G	G/G	G/G	G/G	G/G
NC_008467.2	20375904	G	T/T	T/T	T/T	T/T	T/T	T/T	T/T	T/T	T/T	T/T	T/T	T/T	T/T	T/T	T/T	T/T	T/T	T/T	T/T	T/T	T/T	T/T	T/T	T/T	T/T	T/T	T/T	T/T	T/T	T/T	T/T	T/T	T/T	T/T	T/T	T/T	./.	T/T	T/T	./.	T/T	T/T	T/T	T/T	T/T	T/T	T/T
NC_008467.2	20412337	C	G/G	G/G	G/G	G/G	G/G	G/G	G/G	G/G	G/G	./.	G/G	G/G	G/G	G/G	G/G	G/G	G/G	G/G	G/G	G/G	G/G	G/G	G/G	G/G	G/G	G/G	G/G	G/G	G/G	G/G	G/G	G/G	G/G	G/G	G/G	G/G	G/G	G/G	G/G	./.	G/G	G/G	G/G	./.	G/G	G/G	G/G
NC_008467.2	20412342	C	T/T	T/T	T/T	T/T	T/T	T/T	T/T	T/T	T/T	./.	T/T	T/T	T/T	T/T	T/T	T/T	T/T	T/T	T/T	T/T	T/T	T/T	T/T	T/T	T/T	T/T	T/T	T/T	T/T	T/T	T/T	T/T	T/T	T/T	T/T	T/T	T/T	T/T	T/T	./.	T/T	T/T	T/T	./.	T/T	T/T	T/T
NC_008467.2	20415219	T	C/C	C/C	C/C	C/C	C/C	C/C	C/C	C/C	./.	./.	C/C	C/C	C/C	C/C	C/C	C/C	./.	C/C	C/C	./.	C/C	C/C	C/C	C/C	C/C	C/C	C/C	C/C	C/C	C/C	C/C	C/C	C/C	C/C	C/C	C/C	C/C	C/C	C/C	./.	C/C	C/C	C/C	C/C	C/C	C/C	C/C
NC_008467.2	20415237	A	G/G	G/G	G/G	G/G	G/G	G/G	G/G	G/G	./.	G/G	G/G	G/G	G/G	G/G	G/G	G/G	G/G	G/G	G/G	./.	G/G	G/G	G/G	G/G	G/G	G/G	G/G	G/G	G/G	G/G	G/G	G/G	G/G	G/G	G/G	G/G	G/G	G/G	G/G	./.	G/G	G/G	G/G	G/G	G/G	G/G	G/G
NC_008467.2	20415238	C	A/A	A/A	A/A	A/A	A/A	A/A	A/A	A/A	./.	A/A	A/A	A/A	A/A	A/A	A/A	A/A	A/A	A/A	A/A	./.	A/A	A/A	A/A	A/A	A/A	A/A	A/A	A/A	A/A	A/A	A/A	A/A	A/A	A/A	A/A	A/A	A/A	A/A	A/A	./.	A/A	A/A	A/A	A/A	A/A	A/A	A/A
NC_008467.2	20609080	T	G/G	G/G	G/G	G/G	G/G	G/G	G/G	G/G	./.	G/G	G/G	G/G	G/G	G/G	G/G	G/G	G/G	G/G	G/G	./.	G/G	G/G	G/G	G/G	G/G	./.	G/G	G/G	G/G	G/G	G/G	G/G	G/G	T/G	G/G	G/G	G/G	G/G	G/G	G/G	G/G	G/G	G/G	G/G	G/G	G/G	G/G
NC_008467.2	20639567	A	A/A	A/A	A/A	A/A	A/A	A/A	A/A	A/A	A/A	A/A	A/A	A/A	A/A	A/A	A/A	A/A	A/A	A/A	A/A	A/A	A/A	A/A	A/A	A/A	A/A	A/A	A/A	A/A	A/A	A/A	A/A	A/A	A/A	A/A	A/A	A/A	A/A	A/A	A/A	A/A	A/A	A/A	A/A	A/A	A/A	A/A	A/A
NC_008467.2	20639724	C	T/T	T/T	T/T	T/T	T/T	T/T	T/T	T/T	./.	T/T	T/T	T/T	T/T	T/T	T/T	T/T	T/T	T/T	T/T	T/T	T/T	T/T	T/T	T/T	T/T	T/T	T/T	T/T	T/T	T/T	T/T	T/T	T/T	T/T	T/T	T/T	T/T	T/T	T/T	T/T	T/T	T/T	T/T	T/T	T/T	T/T	T/T
NC_008467.2	20757121	T	C/C	C/C	C/C	C/C	C/C	C/C	C/C	C/C	C/C	C/C	C/C	C/C	C/C	C/C	C/C	C/C	C/C	C/C	C/C	C/C	C/C	C/C	C/C	C/C	C/C	C/C	C/C	C/C	C/C	C/C	C/C	C/C	C/C	C/C	C/C	C/C	C/C	C/C	C/C	C/C	C/C	C/C	C/C	C/C	C/C	C/C	C/C
NC_008467.2	20774408	G	T/T	T/T	T/T	T/T	G/T	T/T	T/T	T/T	./.	G/G	G/T	G/T	G/T	G/T	G/T	G/T	G/T	G/T	G/T	./.	G/T	T/T	T/T	G/T	T/T	T/T	T/T	T/T	G/T	G/T	T/T	T/T	G/T	G/T	G/T	T/T	T/T	G/T	T/T	T/T	T/T	T/T	T/T	G/T	T/T	G/T	G/T
NC_008467.2	20851601	A	G/G	G/G	G/G	G/G	G/G	G/G	G/G	G/G	A/A	A/G	A/G	A/G	A/G	A/G	A/G	A/G	A/G	A/G	G/G	A/A	./.	G/G	G/G	G/G	G/G	G/G	A/G	G/G	A/G	G/G	A/G	A/G	A/G	A/G	A/G	G/G	G/G	A/A	G/G	./.	G/G	G/G	G/G	A/G	G/G	A/G	A/G
NC_008467.2	20857498	C	C/C	./.	C/C	C/C	C/C	C/C	C/C	C/C	./.	C/C	C/C	C/C	C/C	C/C	C/C	C/C	C/C	C/C	C/C	./.	C/C	C/C	C/C	C/C	C/C	C/C	C/C	C/C	C/C	C/C	C/C	C/C	C/C	C/C	C/C	C/C	C/C	C/C	C/C	C/C	C/C	C/C	C/C	C/C	C/C	C/C	C/C
NC_008467.2	20864958	C	G/G	G/G	G/G	G/G	G/G	G/G	G/G	G/G	G/G	G/G	G/G	G/G	G/G	G/G	G/G	G/G	G/G	G/G	G/G	G/G	G/G	G/G	G/G	G/G	G/G	G/G	G/G	G/G	G/G	G/G	G/G	G/G	G/G	G/G	G/G	G/G	G/G	G/G	G/G	G/G	G/G	G/G	G/G	./.	G/G	G/G	G/G
NC_008467.2	20864960	A	G/G	G/G	G/G	G/G	G/G	G/G	G/G	G/G	G/G	G/G	G/G	G/G	G/G	G/G	G/G	G/G	G/G	G/G	G/G	G/G	G/G	G/G	G/G	G/G	G/G	G/G	G/G	G/G	G/G	G/G	G/G	G/G	G/G	G/G	G/G	G/G	G/G	G/G	G/G	G/G	G/G	G/G	G/G	./.	G/G	G/G	G/G
NC_008467.2	20864991	T	A/A	A/A	A/A	A/A	A/A	A/A	A/A	A/A	T/T	T/A	T/A	T/A	T/A	T/A	T/A	T/A	A/A	A/A	A/A	A/A	A/A	T/A	T/A	A/A	T/A	T/A	A/A	T/A	A/A	T/A	A/A	A/A	A/A	A/A	A/A	T/A	A/A	A/A	T/A	T/T	T/A	T/A	T/A	./.	T/A	A/A	A/A
NC_008467.2	20884135	A	T/T	T/T	T/T	T/T	T/T	T/T	T/T	T/T	A/A	A/A	A/T	A/T	T/T	A/T	A/T	T/T	T/T	T/T	T/T	T/T	T/T	A/T	A/T	T/T	A/T	A/T	T/T	A/T	T/T	A/T	T/T	T/T	T/T	T/T	T/T	A/T	A/T	T/T	A/T	A/T	A/T	T/T	A/T	T/T	A/T	T/T	T/T
NC_008467.2	20934175	C	C/G	C/G	C/G	C/G	C/G	C/G	C/G	C/G	G/G	G/G	G/G	G/G	G/G	G/G	G/G	G/G	G/G	G/G	G/G	C/G	C/G	G/G	C/G	C/G	C/G	G/G	C/G	G/G	G/G	C/G	G/G	G/G	C/G	C/G	G/G	G/G	G/G	C/G	G/G	G/G	C/G	G/G	C/G	C/G	C/G	G/G	C/G
NC_008467.2	21421315	C	T/T	T/T	T/T	T/T	T/T	T/T	T/T	T/T	T/T	T/T	T/T	T/T	T/T	T/T	T/T	T/T	T/T	T/T	T/T	T/T	T/T	T/T	T/T	./.	T/T	T/T	T/T	T/T	T/T	T/T	T/T	T/T	T/T	T/T	T/T	T/T	T/T	T/T	T/T	./.	T/T	T/T	T/T	T/T	T/T	T/T	T/T
NC_008467.2	21440513	C	C/T	C/T	C/T	C/T	C/T	C/T	C/T	C/T	./.	T/T	T/T	T/T	T/T	T/T	T/T	T/T	T/T	T/T	T/T	C/C	C/T	T/T	C/T	C/T	T/T	T/T	C/C	T/T	T/T	C/T	T/T	T/T	T/T	C/T	T/T	T/T	C/T	C/T	T/T	./.	C/T	T/T	C/T	C/T	C/T	T/T	C/T
NC_008467.2	21441057	A	C/C	C/C	C/C	C/C	C/C	C/C	C/C	C/C	C/C	A/C	A/C	A/C	A/C	A/C	A/A	A/C	./.	A/C	A/C	A/A	A/A	C/C	C/C	A/C	C/C	C/C	A/C	C/C	A/C	C/C	A/C	A/C	A/C	A/C	A/C	C/C	C/C	A/C	C/C	./.	C/C	A/C	C/C	A/C	C/C	A/C	A/C
NC_008467.2	21441101	T	T/C	T/T	T/C	T/C	T/C	T/C	T/C	T/C	C/C	T/C	T/C	T/C	T/C	T/C	T/T	T/C	./.	T/C	T/C	T/T	T/T	C/C	T/C	T/T	C/C	C/C	T/T	C/C	T/C	T/C	T/C	T/C	T/C	T/T	T/C	C/C	T/T	T/T	C/C	./.	T/C	T/C	T/C	T/T	T/C	T/C	T/T
NC_008467.2	21466868	G	T/T	T/T	T/T	T/T	T/T	T/T	T/T	T/T	G/G	G/T	G/T	G/T	G/T	G/T	G/T	G/T	G/G	G/T	G/T	G/T	G/T	T/T	T/T	G/T	T/T	T/T	G/T	G/T	G/T	T/T	G/T	G/T	T/T	G/T	G/T	T/T	T/T	G/T	T/T	T/T	T/T	G/T	T/T	G/G	T/T	G/T	G/T
NC_008467.2	21477376	T	C/C	C/C	C/C	C/C	C/C	C/C	C/C	C/C	./.	C/C	C/C	C/C	C/C	C/C	C/C	C/C	C/C	C/C	C/C	C/C	C/C	C/C	C/C	C/C	C/C	C/C	C/C	C/C	C/C	C/C	C/C	C/C	C/C	C/C	C/C	C/C	C/C	C/C	C/C	C/C	C/C	C/C	C/C	C/C	C/C	C/C	C/C
NC_008467.2	21501900	A	A/G	G/G	A/G	A/G	A/G	G/G	A/G	A/G	G/G	G/G	A/G	G/G	G/G	G/G	G/G	A/G	G/G	G/G	G/G	G/G	A/G	A/G	A/G	G/G	G/G	G/G	G/G	G/G	G/G	A/G	G/G	G/G	G/G	A/G	G/G	A/G	A/A	A/G	G/G	A/A	A/G	G/G	A/G	G/G	A/G	G/G	A/G
NC_008467.2	21527459	G	C/C	C/C	C/C	C/C	C/C	C/C	C/C	C/C	C/C	C/C	C/C	C/C	C/C	C/C	C/C	C/C	C/C	C/C	C/C	C/C	C/C	C/C	C/C	C/C	C/C	C/C	C/C	C/C	C/C	C/C	C/C	C/C	C/C	C/C	C/C	C/C	C/C	C/C	C/C	C/C	C/C	C/C	C/C	C/C	C/C	C/C	C/C
NC_008467.2	21568451	T	T/C	T/C	T/C	T/C	T/C	T/C	T/C	T/C	C/C	C/C	C/C	C/C	C/C	C/C	C/C	C/C	C/C	C/C	C/C	T/C	T/C	C/C	T/C	T/C	C/C	C/C	C/C	C/C	C/C	T/C	C/C	C/C	C/C	T/C	C/C	C/C	T/T	T/C	C/C	C/C	T/C	C/C	T/C	C/C	T/C	C/C	T/C
NC_008467.2	21573772	T	T/C	T/C	T/C	T/C	T/C	T/C	T/C	T/C	T/T	T/C	T/C	T/C	T/C	T/C	C/C	T/C	T/C	T/C	T/C	./.	T/C	C/C	T/C	T/C	C/C	C/C	T/C	T/C	T/C	T/C	T/C	T/C	T/C	T/T	T/C	C/C	T/T	T/T	C/C	C/C	T/C	T/C	T/C	T/T	T/C	T/C	T/T
NC_008467.2	21573814	C	G/G	G/G	G/G	G/G	G/G	G/G	G/G	G/G	C/C	C/G	C/G	C/G	C/G	C/G	G/G	C/G	C/G	C/G	C/G	./.	C/G	G/G	G/G	C/G	G/G	G/G	C/G	C/G	C/G	G/G	C/G	C/G	C/G	C/G	C/G	G/G	G/G	C/G	G/G	G/G	G/G	C/G	G/G	C/G	G/G	C/G	C/G
NC_008467.2	21573822	A	A/A	A/A	A/A	A/A	A/A	A/A	A/A	A/A	G/G	A/G	A/G	A/G	A/G	A/G	A/A	A/G	A/G	A/G	A/G	./.	A/G	A/A	A/A	A/G	A/A	A/A	A/G	A/G	A/G	A/A	A/G	A/G	A/G	A/G	A/G	A/A	A/A	A/G	A/A	A/A	A/A	A/G	A/A	A/G	A/A	A/G	A/G
NC_008467.2	21578864	T	A/A	A/A	A/A	A/A	A/A	A/A	A/A	A/A	T/A	T/T	T/A	T/A	T/A	T/A	T/A	T/A	./.	T/A	T/A	T/A	T/A	A/A	A/A	T/A	A/A	A/A	T/A	T/A	T/A	A/A	T/A	T/A	T/A	T/A	T/A	A/A	A/A	T/A	A/A	A/A	A/A	T/A	A/A	./.	A/A	T/A	T/A
NC_008467.2	21646354	C	C/C	C/C	C/C	C/C	C/C	C/C	C/C	C/C	C/C	C/C	C/C	C/C	C/C	C/C	C/C	C/C	C/C	C/C	C/C	C/C	C/C	./.	C/C	C/C	C/C	C/C	C/C	C/C	C/C	C/C	C/C	C/C	C/C	C/C	C/C	C/C	C/C	C/C	C/C	./.	C/C	C/C	C/C	C/C	C/C	C/C	C/C
NC_008467.2	21689132	A	G/G	G/G	G/G	G/G	G/G	G/G	G/G	G/G	G/G	G/G	G/G	G/G	G/G	G/G	G/G	G/G	G/G	G/G	G/G	G/G	G/G	G/G	G/G	G/G	G/G	G/G	G/G	G/G	G/G	G/G	G/G	G/G	G/G	G/G	G/G	G/G	G/G	G/G	G/G	G/G	G/G	G/G	G/G	G/G	G/G	G/G	G/G
NC_008467.2	21689136	G	G/G	G/G	G/G	G/G	G/G	G/G	G/G	G/G	G/T	G/T	G/T	G/T	G/T	G/T	G/T	G/T	G/T	G/T	G/T	G/T	G/T	G/G	G/G	G/T	G/G	G/G	G/T	G/T	G/T	G/G	G/T	G/T	G/T	G/T	G/T	G/G	G/G	G/T	G/G	G/G	G/G	G/T	G/G	G/T	G/G	G/T	G/T
NC_008467.2	21698364	C	C/T	C/T	C/T	C/T	C/T	C/T	C/T	C/T	T/T	C/T	C/T	C/T	C/T	C/T	C/T	C/T	C/T	C/T	C/T	T/T	T/T	C/C	C/T	T/T	C/C	C/C	C/T	C/T	C/T	C/T	C/T	C/T	C/T	T/T	C/T	C/C	C/C	T/T	C/C	C/C	C/T	C/T	C/T	T/T	C/T	C/T	T/T
NC_008467.2	22040562	T	C/C	C/C	C/C	C/C	C/C	C/C	C/C	C/C	C/C	C/C	C/C	C/C	C/C	C/C	C/C	C/C	./.	C/C	C/C	C/C	C/C	C/C	C/C	C/C	C/C	C/C	C/C	C/C	C/C	C/C	C/C	C/C	C/C	C/C	C/C	C/C	C/C	C/C	C/C	./.	C/C	C/C	C/C	C/C	C/C	C/C	C/C
NC_008467.2	22040652	G	T/T	T/T	T/T	T/T	T/T	T/T	T/T	T/T	T/T	T/T	T/T	T/T	T/T	T/T	T/T	T/T	T/T	T/T	T/T	T/T	T/T	./.	T/T	T/T	T/T	T/T	T/T	T/T	T/T	T/T	T/T	T/T	T/T	T/T	T/T	T/T	./.	T/T	T/T	T/T	T/T	T/T	T/T	T/T	T/T	T/T	T/T
NC_008467.2	22040711	T	G/G	G/G	G/G	G/G	G/G	G/G	G/G	G/G	G/G	G/G	G/G	G/G	G/G	G/G	G/G	G/G	G/G	G/G	G/G	G/G	G/G	./.	G/G	G/G	G/G	G/G	G/G	G/G	G/G	G/G	G/G	G/G	G/G	G/G	G/G	G/G	./.	G/G	G/G	G/G	G/G	G/G	G/G	G/G	G/G	G/G	G/G
NC_008467.2	22081712	A	A/C	A/C	A/C	A/C	A/C	A/C	A/C	A/C	C/C	./.	C/C	C/C	C/C	C/C	C/C	C/C	C/C	C/C	C/C	A/A	A/C	C/C	A/C	A/C	C/C	C/C	C/C	C/C	C/C	A/C	C/C	C/C	C/C	A/C	C/C	C/C	./.	A/C	C/C	C/C	A/C	C/C	C/C	A/A	A/C	C/C	A/C
NC_008467.2	22099452	G	A/A	A/A	A/A	A/A	A/A	A/A	A/A	A/A	A/A	A/A	A/A	A/A	A/A	A/A	A/A	A/A	A/A	A/A	A/A	A/A	A/A	A/A	A/A	A/A	A/A	A/A	A/A	A/A	A/A	A/A	A/A	A/A	A/A	A/A	A/A	A/A	A/A	A/A	A/A	A/A	A/A	A/A	A/A	A/A	A/A	A/A	A/A
NC_008467.2	22406875	G	./.	T/T	T/T	T/T	T/T	T/T	T/T	T/T	T/T	T/T	T/T	T/T	T/T	T/T	T/T	T/T	T/T	T/T	T/T	T/T	T/T	T/T	T/T	T/T	T/T	T/T	T/T	T/T	T/T	T/T	T/T	T/T	T/T	T/T	T/T	T/T	T/T	T/T	T/T	T/T	T/T	T/T	T/T	T/T	T/T	T/T	T/T
NC_008467.2	22424196	T	A/A	A/A	A/A	A/A	A/A	A/A	A/A	A/C	T/T	T/C	T/C	T/C	T/C	T/C	T/C	T/C	C/C	C/C	C/C	A/C	A/C	T/T	T/A	A/C	T/T	T/T	C/C	C/C	C/C	T/A	C/C	C/C	C/C	A/C	C/C	T/T	T/A	A/C	T/T	T/T	T/A	C/C	T/A	A/C	T/A	C/C	A/C
NC_008467.2	22499035	A	A/C	C/C	A/C	A/C	A/C	A/C	A/C	A/C	A/C	A/C	A/C	A/C	A/C	A/C	A/C	A/C	A/C	A/C	A/C	C/C	A/C	./.	A/C	A/C	A/C	A/C	A/C	A/C	A/C	A/C	A/C	A/C	A/C	A/C	A/C	A/C	./.	A/C	A/C	A/A	A/C	A/C	A/C	C/C	A/C	A/C	A/C
NC_008467.2	22499076	A	A/G	G/G	A/G	A/G	A/G	A/G	A/G	A/G	A/G	A/G	A/G	A/G	A/G	A/G	A/G	A/G	A/G	A/G	A/G	G/G	A/G	./.	A/G	A/G	A/G	A/G	A/G	A/G	A/G	A/G	A/G	A/G	A/G	A/G	A/G	A/G	./.	A/G	A/G	A/A	A/G	A/G	A/G	G/G	A/G	A/G	A/G
NC_008467.2	22510797	T	C/C	C/C	C/C	C/C	C/C	C/C	C/C	C/C	./.	T/C	T/C	T/C	T/C	T/C	T/C	T/C	C/C	T/C	T/C	T/T	T/C	C/C	C/C	T/C	C/C	C/C	T/C	T/C	T/C	C/C	T/C	T/C	T/C	T/C	T/C	C/C	C/C	T/C	C/C	C/C	C/C	T/C	C/C	C/C	C/C	T/C	T/C
NC_008467.2	22510814	A	A/G	A/G	A/G	A/G	A/G	A/G	A/G	A/G	./.	A/G	A/G	A/G	A/G	A/G	G/G	A/G	A/A	A/G	A/G	G/G	G/G	A/A	A/G	G/G	A/A	A/A	A/G	A/G	A/G	A/G	A/G	A/G	A/G	G/G	A/G	A/A	A/A	G/G	A/A	A/A	A/G	A/G	A/G	G/G	A/G	A/G	G/G
NC_008467.2	22510846	G	G/A	G/A	G/A	G/A	G/A	G/A	G/A	G/A	./.	G/A	G/A	G/A	G/A	G/A	A/A	G/A	G/G	G/A	G/A	A/A	A/A	G/G	G/A	A/A	G/G	G/G	G/A	G/A	G/A	G/A	G/A	G/A	G/A	A/A	G/A	G/G	G/G	A/A	G/G	G/G	G/A	G/A	G/A	A/A	G/A	G/A	A/A
NC_008467.2	22510865	C	C/A	C/A	C/A	C/A	C/A	C/A	C/A	C/A	./.	C/A	C/A	C/A	C/A	C/A	C/C	C/A	A/A	C/A	C/A	C/C	C/C	A/A	C/A	C/C	A/A	A/A	C/A	C/A	C/A	C/A	C/A	C/A	C/A	C/C	C/A	A/A	A/A	C/C	A/A	A/A	C/A	C/A	C/A	C/C	C/A	C/A	C/C
NC_008467.2	22540146	C	C/G	C/G	C/G	C/G	C/G	C/G	C/G	C/G	G/G	G/G	C/G	C/G	G/G	C/G	C/G	C/G	./.	C/C	C/C	C/G	C/G	C/G	G/G	C/G	C/G	C/G	C/C	C/C	C/C	G/G	C/C	C/C	C/C	C/G	C/C	C/G	G/G	C/G	C/G	./.	G/G	C/C	G/G	C/G	G/G	C/C	C/G
NC_008467.2	22540170	A	A/G	A/G	A/G	A/G	A/G	A/G	A/G	A/G	G/G	G/G	A/G	A/G	G/G	A/G	A/G	A/G	./.	A/A	A/A	A/G	A/G	A/G	G/G	A/G	A/G	A/G	A/A	A/A	A/A	G/G	A/A	A/A	A/A	A/G	A/A	A/G	G/G	A/G	A/G	./.	G/G	A/A	G/G	A/G	G/G	A/A	A/G
NC_008467.2	22540290	T	T/C	T/C	T/C	T/C	T/C	T/C	T/C	T/C	T/C	T/C	T/C	T/C	T/C	T/C	T/C	T/C	T/T	T/T	T/T	T/C	T/C	T/C	C/C	T/C	T/C	T/C	T/T	T/T	T/T	C/C	T/T	T/T	T/T	T/C	T/T	T/C	C/C	T/C	T/C	./.	C/C	T/T	C/C	T/C	C/C	T/T	T/C
NC_008467.2	22540302	G	G/A	G/A	G/A	G/A	G/A	G/A	G/A	G/A	G/A	G/A	G/A	G/A	G/A	G/A	G/A	G/A	A/A	A/A	A/A	G/A	G/A	G/A	G/G	G/A	G/A	G/A	G/A	A/A	A/A	G/G	A/A	A/A	A/A	G/A	A/A	G/A	G/G	G/A	G/A	./.	G/G	A/A	G/G	G/A	G/G	A/A	G/A
NC_008467.2	22575538	A	A/C	A/C	A/C	A/C	A/C	A/C	A/C	A/C	A/C	A/C	A/C	A/C	A/C	A/C	A/A	A/C	A/A	A/C	A/C	A/A	A/A	C/C	A/C	A/A	C/C	C/C	A/C	A/C	A/A	A/C	A/C	A/C	A/C	A/A	A/C	C/C	C/C	A/A	A/C	C/C	A/C	A/C	A/C	A/A	A/C	C/C	A/A
NC_008467.2	22750129	G	T/T	T/T	T/T	T/T	T/T	T/T	T/T	T/T	T/T	T/T	T/T	T/T	T/T	T/T	./.	T/T	T/T	T/T	T/T	T/T	T/T	./.	T/T	T/T	T/T	T/T	T/T	T/T	T/T	T/T	T/T	T/T	T/T	T/T	T/T	T/T	./.	T/T	T/T	T/T	./.	T/T	T/T	./.	T/T	T/T	T/T
NC_008467.2	22752256	T	A/A	A/A	A/A	A/A	A/A	A/A	A/A	A/A	T/T	T/T	T/A	T/A	T/A	T/T	T/A	./.	T/A	T/A	T/A	A/A	T/A	A/A	A/A	T/A	A/A	A/A	T/A	A/A	T/A	A/A	T/A	T/A	T/A	T/A	T/A	A/A	A/A	T/A	A/A	A/A	A/A	T/A	A/A	T/T	A/A	T/A	T/A
NC_008467.2	22945484	G	A/A	A/A	A/A	A/A	A/A	A/A	A/A	A/A	G/A	G/A	G/A	G/A	G/A	G/A	G/A	G/A	G/A	G/A	G/A	G/A	G/A	G/A	G/A	G/A	G/A	A/A	G/A	G/A	G/A	G/A	G/A	G/A	A/A	G/A	G/A	A/A	G/A	G/A	G/A	A/A	G/A	G/A	G/A	G/A	G/A	G/A	G/A
NC_008467.2	22945496	C	A/A	A/A	A/A	A/A	A/A	A/A	A/A	A/A	C/A	C/A	C/A	C/A	C/A	C/A	C/A	C/A	C/A	C/A	C/A	C/A	C/A	C/A	C/A	C/A	C/A	A/A	C/A	C/A	C/A	C/A	C/A	C/A	A/A	C/A	C/A	A/A	C/A	C/A	C/A	A/A	C/A	C/A	C/A	C/A	C/A	C/A	C/A
NC_008467.2	22945513	A	C/C	C/C	C/C	C/C	C/C	C/C	C/C	C/C	A/C	A/C	A/C	A/C	A/C	A/C	A/C	A/C	A/C	A/C	A/C	A/C	A/C	A/C	A/C	A/C	A/C	C/C	A/C	A/C	A/C	A/C	A/C	A/C	C/C	A/C	A/C	C/C	A/C	A/C	A/C	C/C	A/C	A/C	A/C	A/C	A/C	A/C	A/C
NC_008467.2	22945528	G	G/A	G/A	G/A	G/A	G/A	G/A	G/A	G/A	G/A	G/A	G/A	G/A	G/A	G/A	G/A	G/A	G/A	G/A	G/A	G/A	G/A	G/A	G/A	G/A	G/A	A/A	G/A	G/A	G/A	G/A	G/A	G/A	A/A	G/A	G/A	A/A	G/A	G/A	G/A	A/A	G/A	G/A	G/A	G/A	G/A	G/A	G/A
NC_008467.2	23074148	G	T/T	T/T	T/T	T/T	T/T	T/T	T/T	T/T	./.	T/T	T/T	T/T	T/T	T/T	T/T	T/T	T/T	T/T	T/T	T/T	T/T	T/T	T/T	T/T	T/T	T/T	T/T	T/T	T/T	T/T	T/T	T/T	T/T	T/T	T/T	G/T	T/T	T/T	T/T	T/T	T/T	T/T	T/T	T/T	T/T	T/T	T/T
NC_008467.2	23110905	A	T/T	T/T	T/T	T/T	T/T	T/T	T/T	T/T	T/T	T/T	T/T	T/T	T/T	T/T	T/T	T/T	T/T	T/T	T/T	T/T	T/T	T/T	T/T	T/T	T/T	T/T	T/T	T/T	T/T	T/T	T/T	T/T	T/T	T/T	T/T	T/T	T/T	T/T	T/T	T/T	T/T	T/T	T/T	T/T	T/T	T/T	T/T
NC_008467.2	23128736	A	A/G	A/G	A/G	A/G	A/G	A/G	A/G	A/G	G/G	A/A	A/G	A/G	A/G	A/G	A/G	G/G	G/G	G/G	G/G	A/G	A/G	A/G	A/A	A/G	A/G	A/G	G/G	G/G	G/G	A/A	G/G	G/G	G/G	A/G	G/G	A/G	A/A	A/G	A/A	A/A	A/A	G/G	A/A	G/G	A/A	G/G	A/G
NC_008467.2	23133557	A	A/C	A/C	A/C	A/C	A/C	A/C	A/C	A/C	C/C	A/C	A/C	A/C	A/C	A/C	A/C	A/C	A/A	A/A	A/A	A/C	A/C	A/C	C/C	A/C	A/C	A/C	A/A	A/A	A/A	C/C	A/A	A/A	A/A	A/C	A/C	A/C	C/C	A/C	A/C	./.	C/C	A/A	C/C	A/C	C/C	A/A	A/C
NC_008467.2	23133603	A	A/G	A/G	A/G	A/G	A/G	A/G	A/G	A/G	A/A	A/G	A/G	A/G	A/G	A/G	A/G	A/G	G/G	G/G	G/G	A/G	A/G	A/G	A/A	A/G	A/G	A/G	G/G	G/G	G/G	A/A	G/G	G/G	G/G	A/G	A/G	A/G	A/A	A/G	A/G	./.	A/A	G/G	A/A	A/G	A/A	G/G	A/G
NC_008467.2	23133610	T	T/C	T/C	T/C	T/C	T/C	T/C	T/C	T/C	C/C	T/C	T/C	T/C	T/C	T/C	T/C	T/C	T/T	T/T	T/T	T/C	T/C	T/C	C/C	T/C	T/C	T/C	T/T	T/T	T/T	C/C	T/T	T/T	T/T	T/C	T/C	T/C	C/C	T/C	T/C	./.	C/C	T/T	C/C	T/C	C/C	T/T	T/C
NC_008467.2	23207074	G	A/A	A/A	A/A	A/A	A/A	A/A	A/A	A/A	A/A	./.	A/A	A/A	A/A	A/A	A/A	A/A	A/A	A/A	A/A	A/A	A/A	./.	A/A	A/A	A/A	A/A	./.	A/A	A/A	A/A	A/A	A/A	A/A	A/A	A/A	A/A	A/A	A/A	A/A	A/A	A/A	A/A	A/A	A/A	A/A	A/A	A/A
NC_008467.2	23207095	G	C/C	C/C	C/C	C/C	C/C	C/C	C/C	C/C	C/C	./.	C/C	C/C	C/C	C/C	C/C	C/C	C/C	C/C	C/C	C/C	C/C	./.	C/C	C/C	C/C	C/C	./.	C/C	C/C	C/C	C/C	C/C	C/C	C/C	C/C	C/C	C/C	C/C	C/C	C/C	C/C	C/C	C/C	C/C	C/C	C/C	C/C
NC_008467.2	23218559	T	T/C	T/C	T/C	T/C	T/C	T/C	T/C	T/C	T/C	T/C	T/C	T/C	T/C	T/C	T/C	T/C	T/T	T/T	T/T	T/C	T/C	T/C	C/C	T/C	T/C	T/C	T/T	T/T	T/T	C/C	T/T	T/T	T/T	T/C	T/T	T/C	C/C	T/C	T/C	./.	C/C	T/T	C/C	T/C	C/C	T/T	T/C
NC_008467.2	23333862	A	C/C	C/C	A/C	A/C	A/C	A/C	A/A	A/C	./.	./.	A/C	C/C	A/C	A/C	C/C	A/C	C/C	C/C	C/C	A/C	C/C	C/C	A/A	A/A	A/C	A/C	A/C	C/C	C/C	A/A	C/C	C/C	C/C	A/C	C/C	A/C	A/A	A/C	A/C	C/C	A/A	C/C	./.	A/C	A/A	C/C	A/C
NC_008467.2	23353508	T	T/T	T/T	T/T	T/T	T/T	T/T	T/T	T/T	T/T	T/T	T/T	T/T	T/T	T/T	T/T	T/T	T/T	T/T	T/T	T/T	T/T	T/T	T/T	T/T	T/T	T/T	T/T	T/T	T/T	T/T	T/T	T/T	T/T	T/T	T/T	T/T	T/T	T/T	T/T	T/T	T/T	T/T	T/T	T/T	T/T	T/T	T/T
NC_008467.2	23353522	A	A/A	A/A	A/A	A/A	A/A	A/A	A/A	A/A	A/A	A/A	A/A	A/A	A/A	A/A	A/A	A/A	A/A	A/A	A/A	A/A	A/A	A/A	A/A	A/A	A/A	A/A	A/A	A/A	A/A	A/A	A/A	A/A	A/A	A/A	A/A	A/A	A/A	A/A	A/A	A/A	A/A	A/A	A/A	A/A	A/A	A/A	A/A
NC_008467.2	23374310	G	G/T	T/T	G/T	G/T	G/T	G/T	G/T	G/T	G/G	./.	G/T	G/T	G/T	G/T	G/G	T/T	T/T	T/T	T/T	G/G	G/G	G/T	G/G	./.	G/G	G/T	G/G	T/T	T/T	G/T	T/T	T/T	T/T	G/T	T/T	G/G	./.	G/G	G/T	T/T	G/G	T/T	G/G	G/G	G/G	T/T	G/T
NC_008467.2	23374861	T	T/C	T/C	T/C	T/C	C/C	T/C	T/C	T/C	T/C	T/C	T/C	T/C	T/C	T/C	T/C	T/C	C/C	C/C	C/C	C/C	T/C	T/C	T/T	T/T	T/C	T/C	T/C	T/C	C/C	T/T	C/C	C/C	C/C	T/C	C/C	T/C	T/T	T/C	T/C	C/C	T/T	C/C	T/T	T/C	T/T	C/C	T/C
NC_008467.2	23374952	T	T/C	C/C	T/C	T/C	T/C	T/C	T/C	T/C	T/T	./.	T/C	T/C	T/C	T/C	T/C	C/C	./.	C/C	C/C	C/C	T/C	T/C	T/T	T/T	T/C	T/C	T/C	C/C	C/C	T/T	C/C	C/C	C/C	T/C	C/C	T/C	T/T	T/C	T/C	C/C	T/T	C/C	T/T	T/C	T/T	C/C	T/C
NC_008467.2	23453820	A	C/C	C/C	C/C	C/C	C/C	C/C	C/C	C/C	C/C	C/C	C/C	C/C	C/C	C/C	C/C	C/C	C/C	C/C	C/C	C/C	C/C	C/C	C/C	C/C	C/C	C/C	C/C	C/C	C/C	C/C	C/C	C/C	C/C	C/C	C/C	C/C	C/C	C/C	C/C	./.	C/C	C/C	C/C	C/C	C/C	C/C	C/C
NC_008467.2	23516107	A	G/G	G/G	G/G	G/G	G/G	G/G	G/G	G/G	T/T	T/T	T/T	T/T	T/T	T/T	T/T	T/T	G/G	G/T	G/T	T/T	G/T	G/G	G/T	G/T	G/G	G/T	G/T	G/T	G/T	G/T	G/T	G/T	T/T	G/T	G/T	G/T	./.	G/T	G/G	G/G	G/T	G/T	G/T	G/T	G/T	G/T	G/T
NC_008467.2	23553338	G	A/A	A/A	A/A	A/A	A/A	A/A	A/A	A/A	G/A	G/A	G/A	G/A	G/A	G/A	G/A	G/A	A/A	A/A	A/A	A/A	A/A	G/A	G/A	G/A	G/A	G/A	G/A	A/A	A/A	G/A	A/A	A/A	A/A	A/A	A/A	G/A	G/A	A/A	G/A	A/A	G/A	A/A	G/A	A/A	G/A	A/A	A/A
NC_008467.2	23553405	T	A/A	A/A	A/A	A/A	A/A	A/A	A/A	A/A	T/A	T/A	T/A	T/A	T/A	T/A	T/A	T/A	A/A	A/A	A/A	A/A	A/A	T/A	T/A	T/A	T/A	T/A	T/A	A/A	A/A	T/A	A/A	A/A	A/A	A/A	A/A	T/A	T/A	A/A	T/A	A/A	T/A	A/A	T/A	A/A	T/A	A/A	A/A
NC_008467.2	23601089	G	T/T	T/T	T/T	T/T	T/T	T/T	T/T	T/T	T/T	T/T	G/T	G/T	G/T	G/T	T/T	G/T	G/T	G/T	G/T	T/T	T/T	G/T	G/T	G/T	G/T	G/T	T/T	T/T	T/T	G/T	T/T	T/T	G/T	T/T	T/T	G/T	T/T	G/T	T/T	T/T	G/T	T/T	G/T	T/T	T/T	T/T	G/T
NC_008467.2	23601102	T	A/A	A/A	A/A	A/A	A/A	A/A	A/A	A/A	A/A	A/A	T/A	T/A	T/A	T/A	A/A	T/A	T/A	T/A	T/A	A/A	A/A	T/A	T/A	T/A	T/A	T/A	A/A	A/A	A/A	T/A	A/A	A/A	T/A	A/A	A/A	T/A	A/A	T/A	A/A	A/A	T/A	A/A	T/A	A/A	A/A	A/A	T/A
NC_008467.2	23601151	G	G/A	G/A	G/A	G/A	G/A	A/A	G/A	G/A	A/A	G/A	A/A	A/A	A/A	A/A	A/A	A/A	A/A	A/A	A/A	G/A	G/A	A/A	G/A	G/A	A/A	A/A	A/A	A/A	A/A	G/A	A/A	A/A	A/A	G/A	A/A	A/A	A/A	G/A	A/A	A/A	G/A	A/A	G/A	G/A	G/A	A/A	G/A
NC_008467.2	23601167	G	G/C	G/C	G/C	G/C	G/C	C/C	G/C	G/C	C/C	G/C	C/C	C/C	C/C	C/C	C/C	C/C	C/C	C/C	C/C	G/C	G/C	C/C	G/C	G/C	C/C	C/C	C/C	C/C	C/C	C/C	C/C	C/C	C/C	G/C	C/C	C/C	C/C	G/C	C/C	C/C	G/C	C/C	G/C	G/C	G/C	C/C	G/C
NC_008467.2	23660462	A	A/C	A/C	A/C	A/C	A/C	A/C	A/C	A/C	A/C	A/C	A/C	A/C	A/C	A/C	A/C	A/C	A/C	A/C	A/C	A/A	A/A	C/C	A/C	A/C	C/C	C/C	C/C	A/C	A/C	A/C	A/C	A/C	A/C	A/A	A/C	C/C	A/C	A/A	C/C	C/C	A/A	A/C	A/C	A/A	A/C	A/C	A/A
NC_008467.2	23677536	T	G/G	G/G	G/G	G/G	G/G	G/G	G/G	G/G	T/T	G/G	T/G	T/G	T/G	T/G	G/G	T/G	T/T	T/G	T/G	T/T	T/G	G/G	G/G	G/G	G/G	G/G	G/G	T/G	T/G	G/G	T/G	T/G	T/T	T/G	T/G	G/G	./.	G/G	G/G	./.	T/G	T/G	G/G	T/G	G/G	T/G	T/G
NC_008467.2	23679112	G	C/C	C/C	C/C	C/C	C/C	C/C	C/C	C/C	./.	C/C	C/C	C/C	C/C	C/C	C/C	C/C	C/C	C/C	C/C	C/C	C/C	C/C	C/C	C/C	C/C	C/C	./.	C/C	C/C	C/C	C/C	C/C	C/C	./.	C/C	C/C	C/C	C/C	C/C	./.	C/C	C/C	C/C	C/C	C/C	C/C	./.
NC_008467.2	23679197	T	C/C	C/C	C/C	C/C	C/C	C/C	C/C	C/C	C/C	C/C	C/C	C/C	C/C	C/C	C/C	./.	C/C	C/C	C/C	C/C	./.	C/C	C/C	C/C	C/C	C/C	C/C	C/C	C/C	C/C	C/C	C/C	./.	C/C	C/C	C/C	C/C	C/C	C/C	C/C	C/C	C/C	./.	C/C	C/C	C/C	C/C
NC_008467.2	23679212	C	G/G	G/G	G/G	G/G	G/G	G/G	G/G	G/G	G/G	G/G	G/G	G/G	G/G	G/G	G/G	./.	G/G	G/G	G/G	G/G	./.	G/G	G/G	G/G	G/G	G/G	G/G	G/G	G/G	G/G	G/G	G/G	./.	G/G	G/G	G/G	G/G	G/G	G/G	G/G	G/G	G/G	./.	G/G	G/G	G/G	G/G
NC_008467.2	23692387	A	T/T	T/T	T/T	T/T	T/T	T/T	T/T	T/T	T/T	A/T	A/T	A/T	A/T	A/T	A/T	A/T	A/T	A/T	A/T	T/T	A/T	./.	T/T	T/T	T/T	T/T	T/T	A/T	A/T	T/T	A/T	A/T	T/T	A/T	A/T	T/T	T/T	A/T	T/T	A/A	A/T	A/T	T/T	A/T	T/T	A/T	A/T
NC_008467.2	23695350	G	A/A	G/A	G/A	G/A	G/A	G/A	G/A	G/A	G/G	A/A	G/A	G/A	G/A	G/A	G/A	G/A	A/A	G/A	G/A	G/G	G/G	A/A	G/A	G/A	A/A	A/A	A/A	G/A	G/A	G/A	G/A	G/A	G/A	G/G	G/A	G/A	G/G	G/G	A/A	G/G	G/G	G/A	G/A	G/G	G/A	G/A	G/G
NC_008467.2	23779581	C	G/G	G/G	G/G	G/G	G/G	G/G	G/G	G/G	./.	G/G	G/G	G/G	G/G	G/G	G/G	G/G	G/G	G/G	G/G	G/G	G/G	G/G	G/G	G/G	G/G	G/G	G/G	G/G	G/G	G/G	G/G	G/G	G/G	G/G	G/G	G/G	./.	G/G	G/G	./.	G/G	G/G	G/G	G/G	G/G	G/G	G/G
NC_008467.2	23804337	G	C/C	C/C	C/C	C/C	C/C	C/C	C/C	C/C	C/C	C/C	C/C	C/C	C/C	C/C	C/C	C/C	C/C	C/C	C/C	C/C	C/C	C/C	C/C	C/C	C/C	C/C	C/C	C/C	C/C	C/C	C/C	C/C	C/C	C/C	C/C	C/C	C/C	C/C	C/C	C/C	C/C	C/C	C/C	C/C	C/C	C/C	C/C
NC_008467.2	23856240	A	A/T	A/T	A/T	A/T	A/T	A/T	A/T	A/T	A/T	A/T	A/T	A/T	A/T	A/T	A/T	A/T	A/T	A/T	A/T	T/T	T/T	A/A	A/T	A/T	A/A	A/A	A/A	A/T	A/T	A/T	A/T	A/T	A/A	T/T	T/T	A/A	T/T	T/T	A/A	./.	T/T	A/T	A/T	T/T	A/T	A/A	T/T
NC_008467.2	23920055	G	T/T	T/T	T/T	T/T	T/T	T/T	T/T	T/T	T/T	T/T	T/T	T/T	T/T	T/T	T/T	T/T	T/T	T/T	T/T	T/T	T/T	T/T	T/T	T/T	T/T	T/T	T/T	T/T	T/T	T/T	T/T	T/T	T/T	T/T	T/T	T/T	T/T	T/T	T/T	T/T	T/T	T/T	T/T	T/T	T/T	T/T	T/T
NC_008467.2	23925338	G	G/T	G/T	G/T	G/T	G/T	G/T	G/T	G/T	G/T	G/T	G/T	G/T	G/T	G/T	G/T	G/T	G/T	G/T	G/T	T/T	T/T	G/G	G/T	G/T	G/G	G/T	G/G	G/T	G/T	G/T	G/T	G/G	G/T	T/T	T/T	G/G	T/T	T/T	G/G	G/G	T/T	G/T	G/T	T/T	G/T	G/G	T/T
NC_008467.2	23952883	T	C/C	C/C	C/C	C/C	C/C	C/C	C/C	C/C	C/C	C/C	C/C	C/C	C/C	C/C	C/C	C/C	C/C	C/C	C/C	C/C	C/C	C/C	C/C	C/C	C/C	C/C	C/C	C/C	C/C	C/C	C/C	C/C	C/C	C/C	C/C	C/C	C/C	C/C	C/C	./.	C/C	C/C	C/C	C/C	C/C	C/C	C/C
NC_008467.2	23952908	G	T/T	T/T	T/T	T/T	T/T	T/T	T/T	T/T	T/T	T/T	T/T	T/T	T/T	T/T	T/T	T/T	T/T	T/T	T/T	T/T	T/T	T/T	T/T	T/T	T/T	T/T	T/T	T/T	T/T	T/T	T/T	T/T	T/T	T/T	T/T	T/T	T/T	T/T	T/T	./.	T/T	T/T	T/T	T/T	T/T	T/T	T/T
NC_008467.2	24000335	A	G/G	G/G	G/G	G/G	G/G	G/G	G/G	G/G	A/A	A/G	A/G	A/G	A/G	A/G	A/G	A/G	G/G	G/G	G/G	G/G	G/G	A/G	A/G	A/G	A/G	A/G	A/G	G/G	G/G	A/G	G/G	A/G	G/G	G/G	G/G	A/G	G/G	G/G	A/G	G/G	G/G	G/G	A/G	G/G	A/G	A/G	G/G
NC_008467.2	24000386	A	G/G	G/G	G/G	G/G	G/G	G/G	G/G	G/G	A/A	A/G	A/G	A/G	A/G	A/G	A/G	A/G	G/G	G/G	G/G	G/G	G/G	A/G	A/G	A/G	A/G	A/G	A/G	G/G	G/G	A/G	G/G	A/G	G/G	G/G	G/G	A/G	G/G	G/G	A/G	G/G	G/G	G/G	A/G	G/G	A/G	A/G	G/G
NC_008467.2	24065538	A	A/G	A/G	A/G	A/G	A/G	A/G	A/G	A/G	G/G	G/G	G/G	G/G	G/G	A/G	G/G	G/G	A/G	A/G	A/G	G/G	G/G	G/G	G/G	G/G	A/G	A/G	A/G	A/G	A/G	G/G	A/G	A/G	A/G	G/G	G/G	A/G	G/G	G/G	A/G	./.	G/G	A/G	G/G	G/G	G/G	A/G	G/G
NC_008467.2	24066279	C	C/G	G/G	C/G	C/G	C/G	C/C	C/G	C/G	G/G	./.	G/G	G/G	G/G	G/G	G/G	G/G	C/G	C/G	C/G	G/G	C/G	G/G	G/G	G/G	C/G	C/G	C/G	C/G	C/C	G/G	C/G	C/G	C/G	C/G	G/G	C/G	G/G	G/G	C/G	./.	G/G	C/G	G/G	G/G	G/G	C/G	C/G
NC_008467.2	24097108	T	C/C	C/C	C/C	C/C	C/C	C/C	C/C	C/C	C/C	C/C	C/C	C/C	C/C	C/C	C/C	C/C	C/C	C/C	C/C	C/C	C/C	C/C	C/C	C/C	C/C	C/C	C/C	C/C	C/C	C/C	C/C	C/C	C/C	C/C	C/C	C/C	C/C	C/C	C/C	C/C	C/C	C/C	C/C	C/C	C/C	C/C	C/C
NC_008467.2	24097114	C	T/T	T/T	T/T	T/T	T/T	T/T	T/T	T/T	T/T	T/T	T/T	T/T	T/T	T/T	T/T	T/T	T/T	T/T	T/T	T/T	T/T	T/T	T/T	T/T	T/T	T/T	T/T	T/T	T/T	T/T	T/T	T/T	T/T	T/T	T/T	T/T	T/T	T/T	T/T	T/T	T/T	T/T	T/T	T/T	T/T	T/T	T/T
NC_008467.2	24097123	T	C/C	C/C	C/C	C/C	C/C	C/C	C/C	C/C	C/C	C/C	C/C	C/C	C/C	C/C	C/C	C/C	C/C	C/C	C/C	C/C	C/C	C/C	C/C	C/C	C/C	C/C	C/C	C/C	C/C	C/C	C/C	C/C	C/C	C/C	C/C	C/C	C/C	C/C	C/C	C/C	C/C	C/C	C/C	C/C	C/C	C/C	C/C
NC_008467.2	24302770	G	T/T	T/T	T/T	T/T	T/T	T/T	T/T	T/T	T/T	T/T	T/T	T/T	T/T	T/T	T/T	T/T	T/T	T/T	T/T	T/T	T/T	T/T	T/T	T/T	T/T	T/T	T/T	T/T	T/T	T/T	T/T	T/T	T/T	T/T	T/T	T/T	T/T	T/T	T/T	./.	T/T	T/T	T/T	T/T	T/T	T/T	T/T
NC_008467.2	24312915	G	G/G	G/G	G/G	G/G	G/G	G/G	G/G	G/G	./.	G/G	G/G	G/G	G/G	G/G	G/G	G/G	G/G	G/G	G/G	G/G	G/G	G/G	G/G	G/G	G/G	G/G	G/G	G/G	G/G	G/G	G/G	G/G	G/G	G/G	G/G	G/G	G/G	G/G	G/G	./.	G/G	G/G	G/G	G/G	G/G	G/G	G/G
NC_008467.2	24410652	G	T/T	T/T	T/T	T/T	T/T	T/T	T/T	T/T	G/T	G/G	G/T	G/T	G/T	G/T	T/T	G/G	G/G	G/T	G/G	G/T	G/T	T/T	T/T	T/T	T/T	T/T	T/T	G/T	G/T	T/T	G/T	T/T	G/T	G/T	G/T	T/T	G/T	G/T	T/T	G/G	G/T	G/T	T/T	./.	T/T	T/T	G/T
NC_008467.2	24410719	T	C/C	C/C	C/C	C/C	C/C	C/C	C/C	C/C	T/C	T/T	T/C	T/C	T/C	T/C	C/C	T/T	T/T	T/C	T/T	T/C	T/C	C/C	C/C	C/C	C/C	C/C	C/C	T/C	T/C	C/C	T/C	C/C	T/C	T/C	T/C	C/C	T/C	T/C	C/C	T/T	T/C	T/C	C/C	./.	C/C	C/C	T/C
NC_008467.2	24523136	A	A/G	A/G	A/G	A/G	A/G	A/G	A/G	A/G	A/G	A/G	A/G	A/G	A/G	A/G	A/G	A/G	G/G	G/G	G/G	A/G	A/G	A/A	A/A	A/A	A/G	G/G	A/G	G/G	G/G	A/G	G/G	A/G	G/G	A/G	A/G	A/G	A/G	A/G	A/G	G/G	A/G	G/G	A/A	A/G	A/A	A/G	A/G
NC_008467.2	24527059	A	G/G	G/G	G/G	G/G	G/G	G/G	G/G	G/G	A/A	A/G	A/G	A/G	A/G	A/G	A/G	A/G	G/G	G/G	G/G	A/G	G/G	A/G	A/G	A/G	A/G	A/G	A/G	G/G	G/G	A/G	G/G	A/G	G/G	G/G	G/G	A/G	G/G	G/G	A/G	G/G	G/G	G/G	A/G	G/G	A/G	A/G	G/G
NC_008467.2	24530353	G	T/T	T/T	T/T	T/T	T/T	T/T	T/T	T/T	T/T	T/T	T/T	T/T	T/T	T/T	T/T	T/T	T/T	T/T	T/T	T/T	T/T	T/T	T/T	T/T	T/T	T/T	T/T	./.	T/T	T/T	T/T	T/T	T/T	T/T	T/T	T/T	T/T	T/T	T/T	./.	T/T	T/T	T/T	T/T	T/T	T/T	T/T
NC_008467.2	24532025	G	T/T	T/T	T/T	T/T	T/T	T/T	T/T	T/T	./.	T/T	T/T	T/T	T/T	T/T	T/T	T/T	T/T	T/T	T/T	T/T	T/T	T/T	T/T	T/T	T/T	T/T	T/T	T/T	T/T	T/T	T/T	T/T	T/T	T/T	T/T	T/T	T/T	T/T	T/T	T/T	T/T	T/T	T/T	T/T	T/T	T/T	T/T
NC_008467.2	24532033	A	C/C	C/C	C/C	C/C	C/C	C/C	C/C	C/C	./.	C/C	C/C	C/C	C/C	C/C	C/C	C/C	C/C	C/C	C/C	C/C	C/C	C/C	C/C	C/C	C/C	C/C	C/C	C/C	C/C	C/C	C/C	C/C	C/C	C/C	C/C	C/C	C/C	C/C	C/C	C/C	C/C	C/C	C/C	C/C	C/C	C/C	C/C
NC_008467.2	24581080	A	A/A	A/A	A/A	A/A	A/A	A/A	A/A	A/A	A/G	A/G	A/G	A/G	A/G	A/G	G/G	A/G	A/A	A/A	A/A	A/A	A/A	A/G	A/G	A/G	A/G	A/G	A/G	A/A	A/A	A/G	A/A	A/G	A/A	A/A	A/G	A/G	A/A	A/A	A/G	A/A	A/A	A/A	A/G	A/A	G/G	A/G	A/A
NC_008467.2	24674728	A	G/G	G/G	G/G	G/G	G/G	G/G	G/G	G/G	./.	G/G	G/G	G/G	G/G	G/G	G/G	G/G	G/G	G/G	G/G	./.	G/G	G/G	G/G	G/G	G/G	G/G	G/G	G/G	G/G	G/G	G/G	G/G	G/G	G/G	G/G	G/G	./.	G/G	G/G	./.	G/G	G/G	G/G	G/G	G/G	G/G	G/G
NC_008467.2	24674756	C	T/T	T/T	T/T	T/T	T/T	T/T	T/T	T/T	./.	T/T	T/T	T/T	T/T	T/T	T/T	T/T	T/T	T/T	T/T	./.	T/T	T/T	T/T	T/T	T/T	T/T	T/T	T/T	T/T	T/T	T/T	T/T	T/T	T/T	T/T	T/T	./.	T/T	T/T	./.	T/T	T/T	T/T	T/T	T/T	T/T	T/T
NC_008467.2	24674765	C	T/T	T/T	T/T	T/T	T/T	T/T	T/T	T/T	./.	T/T	T/T	T/T	T/T	T/T	T/T	T/T	T/T	T/T	T/T	./.	T/T	T/T	T/T	T/T	T/T	T/T	T/T	T/T	T/T	T/T	T/T	T/T	T/T	T/T	T/T	T/T	./.	T/T	T/T	./.	T/T	T/T	T/T	T/T	T/T	T/T	T/T
NC_008467.2	24674768	C	A/A	A/A	A/A	A/A	A/A	A/A	A/A	A/A	./.	A/A	A/A	A/A	A/A	A/A	A/A	A/A	A/A	A/A	A/A	./.	A/A	A/A	A/A	A/A	A/A	A/A	A/A	A/A	A/A	A/A	A/A	A/A	A/A	A/A	A/A	A/A	./.	A/A	A/A	./.	A/A	A/A	A/A	A/A	A/A	A/A	A/A
NC_008467.2	24674780	A	C/C	C/C	C/C	C/C	C/C	C/C	C/C	C/C	./.	C/C	C/C	C/C	C/C	C/C	C/C	C/C	C/C	C/C	C/C	./.	C/C	C/C	C/C	C/C	C/C	C/C	C/C	C/C	C/C	C/C	C/C	C/C	C/C	C/C	C/C	C/C	./.	C/C	C/C	./.	C/C	C/C	C/C	C/C	C/C	C/C	C/C
NC_008467.2	24702530	A	A/T	A/T	A/T	A/T	A/T	A/T	A/T	A/T	T/T	T/T	T/T	T/T	T/T	T/T	T/T	T/T	A/T	A/T	A/T	T/T	T/T	A/T	T/T	T/T	A/T	A/T	A/T	A/T	A/T	T/T	A/T	A/T	A/T	T/T	T/T	A/T	T/T	T/T	A/T	A/A	T/T	A/T	T/T	T/T	T/T	A/T	A/T
NC_008467.2	24720788	G	G/A	G/A	G/A	G/A	G/A	G/A	G/A	G/A	A/A	A/A	A/A	A/A	A/A	A/A	A/A	A/A	A/A	A/A	A/A	G/A	G/A	A/A	G/A	./.	A/A	A/A	A/A	A/A	A/A	G/A	A/A	A/A	A/A	G/A	G/A	A/A	G/G	G/A	A/A	./.	G/A	A/A	G/A	A/A	G/A	A/A	A/A
NC_008467.2	24720818	A	A/T	A/T	A/T	A/T	A/T	A/T	A/T	A/T	T/T	T/T	T/T	T/T	T/T	T/T	T/T	T/T	T/T	T/T	T/T	A/T	A/T	T/T	A/T	./.	T/T	T/T	T/T	T/T	T/T	A/T	T/T	T/T	T/T	A/T	A/T	T/T	A/A	A/T	T/T	./.	A/T	T/T	A/T	T/T	A/T	T/T	T/T
NC_008467.2	24720873	A	T/T	T/T	T/T	T/T	T/T	T/T	T/T	T/T	T/T	T/T	T/T	T/T	T/T	T/T	T/T	T/T	T/T	T/T	T/T	T/T	T/T	T/T	T/T	./.	T/T	T/T	T/T	T/T	T/T	T/T	T/T	T/T	T/T	T/T	T/T	T/T	T/T	T/T	T/T	./.	T/T	T/T	T/T	T/T	T/T	T/T	T/T
NC_008467.2	24720903	T	G/G	G/G	G/G	G/G	G/G	G/G	G/G	G/G	G/G	G/G	G/G	G/G	G/G	G/G	G/G	G/G	G/G	G/G	G/G	G/G	G/G	G/G	G/G	G/G	G/G	G/G	G/G	G/G	G/G	G/G	G/G	G/G	G/G	G/G	G/G	G/G	G/G	G/G	G/G	G/G	G/G	G/G	G/G	G/G	G/G	G/G	G/G
NC_008467.2	24768209	C	G/G	G/G	G/G	G/G	G/G	G/G	G/G	G/G	./.	G/G	G/G	G/G	G/G	G/G	G/G	G/G	G/G	G/G	G/G	G/G	G/G	G/G	G/G	G/G	G/G	G/G	G/G	G/G	G/G	G/G	G/G	G/G	G/G	G/G	G/G	G/G	./.	G/G	G/G	./.	G/G	G/G	G/G	G/G	G/G	G/G	G/G
NC_008467.2	24811850	T	C/C	C/C	C/C	C/C	C/C	C/C	C/C	C/C	C/C	C/C	C/C	C/C	C/C	C/C	C/C	C/C	C/C	C/C	C/C	C/C	C/C	C/C	C/C	C/C	C/C	C/C	C/C	C/C	C/C	C/C	C/C	C/C	C/C	C/C	C/C	C/C	C/C	C/C	C/C	C/C	C/C	C/C	C/C	C/C	C/C	C/C	C/C
NC_008467.2	24811889	C	T/T	T/T	T/T	T/T	T/T	T/T	T/T	T/T	T/T	T/T	T/T	T/T	T/T	T/T	T/T	T/T	T/T	T/T	T/T	T/T	T/T	T/T	T/T	T/T	T/T	T/T	T/T	T/T	T/T	T/T	T/T	T/T	T/T	T/T	T/T	T/T	T/T	T/T	T/T	T/T	T/T	T/T	T/T	T/T	T/T	T/T	T/T
NC_008467.2	24811936	A	C/C	C/C	C/C	C/C	C/C	C/C	C/C	C/C	C/C	C/C	C/C	C/C	C/C	C/C	C/C	C/C	C/C	C/C	C/C	C/C	C/C	C/C	C/C	C/C	C/C	C/C	C/C	C/C	C/C	C/C	C/C	C/C	C/C	C/C	C/C	C/C	C/C	C/C	C/C	C/C	C/C	C/C	C/C	C/C	C/C	C/C	C/C
NC_008467.2	24936985	A	A/T	A/T	A/T	A/T	A/T	A/T	A/T	A/T	A/T	A/T	A/T	A/T	A/T	A/T	A/T	A/T	A/T	A/A	A/A	A/T	A/T	A/T	T/T	T/T	A/T	A/T	A/T	A/A	A/A	T/T	A/A	A/T	A/A	A/T	A/T	A/T	A/T	A/T	A/T	A/A	A/T	A/A	T/T	A/T	T/T	A/T	A/A
NC_008467.2	24985077	A	G/G	G/G	G/G	G/G	G/G	G/G	G/G	A/G	G/G	./.	A/G	A/G	A/G	A/G	A/G	A/G	G/G	A/G	G/G	A/A	A/A	G/G	G/G	G/G	G/G	G/G	G/G	A/G	A/A	A/G	A/G	G/G	G/G	A/G	A/G	G/G	G/G	A/G	G/G	./.	./.	A/G	G/G	G/G	G/G	G/G	A/G
NC_008467.2	25033156	A	G/G	G/G	G/G	G/G	G/G	G/G	G/G	G/G	./.	./.	G/G	G/G	G/G	G/G	G/G	G/G	G/G	G/G	G/G	G/G	A/G	G/G	G/G	G/G	G/G	G/G	G/G	G/G	G/G	G/G	G/G	G/G	G/G	G/G	G/G	G/G	G/G	G/G	G/G	./.	G/G	G/G	G/G	G/G	G/G	G/G	G/G
NC_008467.2	25071630	C	T/T	T/T	T/T	T/T	T/T	T/T	T/T	T/T	T/T	T/T	T/T	T/T	T/T	T/T	T/T	T/T	T/T	T/T	T/T	T/T	T/T	T/T	T/T	T/T	T/T	T/T	T/T	T/T	T/T	T/T	T/T	T/T	T/T	T/T	T/T	T/T	T/T	T/T	T/T	T/T	T/T	T/T	T/T	T/T	T/T	T/T	T/T
NC_008467.2	25071690	A	G/G	G/G	G/G	G/G	G/G	G/G	G/G	G/G	G/G	G/G	G/G	G/G	G/G	G/G	G/G	G/G	G/G	G/G	G/G	G/G	G/G	G/G	G/G	G/G	G/G	G/G	G/G	G/G	G/G	G/G	G/G	G/G	G/G	G/G	G/G	G/G	G/G	G/G	G/G	G/G	G/G	G/G	G/G	G/G	G/G	G/G	G/G
NC_008467.2	25104160	C	T/T	T/T	T/T	T/T	T/T	T/T	T/T	T/T	./.	T/T	C/T	C/T	C/T	C/T	C/T	C/T	C/C	C/T	C/T	C/T	C/C	T/T	T/T	T/T	T/T	T/T	T/T	C/T	C/T	T/T	C/T	T/T	C/T	C/T	C/T	T/T	C/T	C/T	T/T	./.	C/T	C/T	T/T	./.	T/T	T/T	C/T
NC_008467.2	25104677	A	C/C	C/C	C/C	C/C	C/C	C/C	C/C	C/C	A/C	A/A	A/C	A/C	A/C	A/C	A/C	A/C	A/A	A/C	A/C	C/C	C/C	C/C	C/C	C/C	C/C	C/C	C/C	A/C	A/C	C/C	A/C	C/C	A/C	A/C	A/C	C/C	./.	A/C	C/C	./.	A/C	A/C	C/C	A/C	C/C	C/C	A/C
NC_008467.2	25107520	C	T/T	T/T	T/T	C/T	T/T	T/T	T/T	T/T	./.	./.	C/C	C/C	C/C	C/C	C/C	C/C	./.	C/T	C/C	C/T	T/T	C/C	C/T	./.	C/T	T/T	C/T	C/T	T/T	C/T	C/T	C/T	C/T	C/T	C/T	C/T	C/C	T/T	C/T	C/C	C/T	C/T	T/T	C/C	T/T	C/T	C/C
NC_008467.2	25112977	A	G/G	G/G	G/G	G/G	G/G	G/G	G/G	G/G	G/G	G/G	G/G	G/G	G/G	G/G	G/G	G/G	G/G	G/G	G/G	G/G	G/G	G/G	G/G	G/G	G/G	G/G	G/G	G/G	G/G	G/G	G/G	G/G	G/G	G/G	G/G	G/G	G/G	G/G	G/G	G/G	G/G	G/G	G/G	G/G	G/G	G/G	G/G
NC_008467.2	25113399	A	G/G	G/G	G/G	G/G	G/G	G/G	G/G	G/G	A/A	A/A	A/A	A/A	A/A	A/A	A/A	A/A	A/G	A/G	A/G	A/G	A/G	A/G	A/G	A/G	A/G	A/G	A/G	A/G	G/G	A/G	A/G	A/G	A/G	A/G	A/G	A/G	A/G	A/G	A/G	G/G	A/G	A/G	A/G	A/G	A/G	A/G	A/G
NC_008467.2	25113951	A	G/G	G/G	G/G	G/G	G/G	G/G	G/G	G/G	G/G	./.	G/G	G/G	G/G	G/G	G/G	G/G	G/G	G/G	G/G	G/G	G/G	G/G	G/G	G/G	G/G	G/G	G/G	G/G	G/G	G/G	G/G	G/G	G/G	G/G	G/G	G/G	G/G	G/G	G/G	./.	G/G	G/G	G/G	G/G	G/G	G/G	G/G
NC_008467.2	25114119	A	G/G	G/G	G/G	G/G	G/G	G/G	G/G	G/G	G/G	G/G	G/G	G/G	G/G	G/G	G/G	G/G	G/G	G/G	G/G	G/G	G/G	G/G	G/G	G/G	G/G	G/G	G/G	G/G	G/G	G/G	G/G	G/G	G/G	G/G	G/G	G/G	G/G	G/G	G/G	G/G	G/G	G/G	G/G	G/G	G/G	G/G	G/G
NC_008467.2	25116917	T	T/T	./.	T/T	T/T	T/T	T/T	T/T	T/T	T/T	T/T	T/T	T/T	T/T	T/T	T/T	T/T	T/T	T/T	T/T	T/T	T/T	T/T	T/T	T/T	T/T	T/T	T/T	T/T	T/T	T/T	T/T	T/T	T/T	T/T	T/T	T/T	./.	T/T	T/T	T/T	T/T	T/T	T/T	./.	T/T	T/T	T/T
NC_008467.2	25128485	A	C/C	C/C	C/C	C/C	C/C	C/C	C/C	C/C	A/C	C/C	C/C	C/C	C/C	C/C	C/C	C/C	C/C	C/C	C/C	C/C	C/C	C/C	C/C	C/C	C/C	C/C	C/C	C/C	C/C	C/C	C/C	C/C	C/C	C/C	C/C	C/C	C/C	C/C	C/C	C/C	C/C	C/C	C/C	C/C	C/C	C/C	C/C
NC_008467.2	25162802	C	C/G	C/G	C/G	C/G	C/G	C/G	C/G	C/G	G/G	C/G	C/G	C/G	C/G	C/G	C/G	C/G	C/G	C/G	C/G	C/C	C/C	G/G	C/G	C/G	G/G	G/G	G/G	C/G	C/G	C/G	C/G	G/G	C/G	C/C	C/C	G/G	G/G	C/C	G/G	G/G	C/C	C/G	C/G	C/C	C/G	G/G	C/G
NC_008467.2	25168735	A	A/A	A/A	A/C	A/C	A/C	A/C	A/C	A/C	C/C	C/C	C/C	C/C	C/C	C/C	C/C	C/C	C/C	C/C	C/C	A/C	A/A	A/C	A/C	A/C	C/C	C/C	C/C	C/C	C/C	A/C	C/C	C/C	C/C	A/C	A/C	C/C	C/C	A/C	C/C	C/C	A/C	C/C	A/C	A/A	C/C	C/C	C/C
NC_008467.2	25173556	C	C/C	C/T	C/T	C/T	C/T	C/T	C/T	C/T	./.	T/T	T/T	T/T	T/T	T/T	T/T	T/T	T/T	C/T	C/C	T/T	T/T	./.	T/T	T/T	C/T	C/T	C/T	C/T	C/T	T/T	C/T	C/T	C/T	T/T	T/T	C/T	C/T	T/T	C/T	T/T	T/T	C/T	T/T	T/T	T/T	C/T	C/T
NC_008467.2	25177141	T	T/T	T/T	T/T	T/T	T/T	T/T	T/T	T/T	T/T	T/T	T/T	T/T	T/T	T/T	T/T	T/T	T/T	T/T	T/T	T/T	T/T	T/T	T/T	T/T	T/T	T/T	T/T	T/T	T/T	T/T	T/T	T/T	T/T	T/T	T/T	T/T	T/T	T/T	T/T	T/T	T/T	T/T	T/T	T/T	T/T	T/T	T/T
NC_008467.2	25177144	T	T/T	T/T	T/T	T/T	T/T	T/T	T/T	T/T	T/T	T/T	T/T	T/T	T/T	T/T	T/T	T/T	T/T	T/T	T/T	T/T	T/T	T/T	T/T	T/T	T/T	T/T	T/T	T/T	T/T	T/T	T/T	T/T	T/T	T/T	T/T	T/T	T/T	T/T	T/T	T/T	T/T	T/T	T/T	T/T	T/T	T/T	T/T
NC_008467.2	25215293	G	A/A	A/A	A/A	A/A	A/A	A/A	A/A	A/A	A/A	A/A	A/A	A/A	A/A	A/A	A/A	A/A	A/A	A/A	A/A	A/A	A/A	A/A	A/A	A/A	A/A	A/A	A/A	A/A	A/A	A/A	A/A	A/A	A/A	A/A	A/A	A/A	A/A	A/A	A/A	A/A	A/A	A/A	A/A	A/A	A/A	A/A	A/A
NC_008467.2	25215326	C	T/T	T/T	T/T	T/T	T/T	T/T	T/T	T/T	T/T	T/T	T/T	T/T	T/T	T/T	T/T	T/T	T/T	T/T	T/T	T/T	T/T	T/T	T/T	T/T	T/T	T/T	T/T	T/T	T/T	T/T	T/T	T/T	T/T	T/T	T/T	T/T	T/T	T/T	T/T	T/T	T/T	T/T	T/T	T/T	T/T	T/T	T/T
NC_008467.2	25242327	C	A/A	./.	A/A	A/A	A/A	A/A	A/A	A/A	A/A	A/A	A/A	A/A	A/A	A/A	A/A	A/A	A/A	A/A	A/A	A/A	A/A	A/A	A/A	A/A	A/A	A/A	A/A	A/A	A/A	A/A	A/A	A/A	A/A	A/A	A/A	A/A	A/A	A/A	A/A	A/A	A/A	A/A	A/A	A/A	A/A	A/A	A/A
NC_008467.2	25242366	G	G/T	./.	G/T	G/T	G/T	G/T	G/T	G/T	T/T	T/T	T/T	T/T	T/T	T/T	T/T	T/T	T/T	T/T	T/T	T/T	G/T	T/T	G/T	G/T	T/T	T/T	T/T	T/T	T/T	G/T	T/T	T/T	T/T	G/T	G/T	T/T	T/T	G/T	T/T	T/T	G/T	T/T	G/T	G/T	G/T	T/T	T/T
NC_008467.2	25242954	A	A/G	A/G	A/G	A/G	A/G	A/G	A/G	A/G	./.	A/G	A/G	A/G	A/G	A/G	A/G	G/G	A/A	A/A	A/A	A/G	G/G	G/G	G/G	G/G	A/G	A/G	A/G	A/A	A/A	G/G	A/A	A/G	A/A	A/G	A/G	A/G	A/A	A/G	A/G	./.	A/G	A/A	G/G	A/A	G/G	A/G	A/A
NC_008467.2	25242965	A	A/G	A/G	A/G	A/G	A/G	A/G	A/G	A/G	./.	A/G	A/G	A/G	A/G	A/G	A/G	G/G	A/A	A/A	A/A	A/G	G/G	G/G	G/G	G/G	A/G	A/G	A/G	A/A	A/A	G/G	A/A	A/G	A/A	A/G	A/G	A/G	A/A	A/G	A/G	./.	A/G	A/A	G/G	A/A	G/G	A/G	A/A
NC_008467.2	25247387	A	G/G	G/G	G/G	G/G	G/G	G/G	G/G	G/G	A/G	A/G	A/G	A/G	A/G	A/G	G/G	G/G	A/G	A/G	A/G	A/G	A/G	G/G	G/G	G/G	G/G	G/G	G/G	A/G	A/G	G/G	A/G	G/G	A/G	A/G	A/G	G/G	A/A	A/G	G/G	G/G	A/G	A/G	G/G	./.	G/G	G/G	A/G
NC_008467.2	25321822	T	C/C	C/C	C/C	C/C	C/C	C/C	C/C	C/C	T/C	T/T	T/C	T/C	T/C	T/C	T/T	T/C	T/C	T/C	T/C	T/C	T/C	T/C	C/C	C/C	C/C	C/C	C/C	T/C	T/C	C/C	T/C	C/C	T/C	T/C	T/C	C/C	T/C	T/C	C/C	T/C	T/C	T/C	C/C	T/C	C/C	C/C	T/C
NC_008467.2	25329243	A	C/C	C/C	C/C	C/C	C/C	C/C	C/C	C/C	A/C	A/C	A/C	A/C	A/C	A/C	A/C	A/C	C/C	C/C	C/C	C/C	C/C	A/C	A/C	A/C	A/C	C/C	A/C	C/C	C/C	A/C	C/C	A/C	C/C	C/C	C/C	A/C	C/C	C/C	A/C	C/C	C/C	C/C	A/C	C/C	A/C	A/C	C/C
NC_008467.2	25344967	A	A/T	A/T	A/T	A/T	A/T	A/T	T/T	A/T	T/T	T/T	T/T	T/T	T/T	T/T	T/T	T/T	A/T	A/T	A/T	T/T	T/T	T/T	T/T	T/T	A/T	A/T	A/T	A/T	A/T	T/T	A/T	A/T	A/T	T/T	T/T	A/T	A/T	T/T	A/T	./.	T/T	A/T	T/T	T/T	T/T	A/T	A/T
NC_008467.2	25349871	G	A/A	A/A	A/A	A/A	A/A	A/A	A/A	A/A	A/A	./.	A/A	A/A	A/A	A/A	A/A	A/A	./.	A/A	A/A	A/A	A/A	A/A	A/A	./.	A/A	G/A	A/A	A/A	A/A	A/A	A/A	A/A	A/A	A/A	A/A	A/A	./.	A/A	A/A	./.	A/A	A/A	A/A	A/A	A/A	A/A	A/A
NC_008467.2	25378921	C	./.	./.	C/C	C/C	C/C	C/C	C/C	C/C	C/C	C/C	C/C	C/C	C/C	C/C	C/C	C/C	C/C	C/C	C/C	C/C	C/C	C/C	C/C	C/C	C/C	C/C	C/C	C/C	C/C	C/C	C/C	C/C	C/C	C/C	C/C	C/C	C/C	C/C	C/C	./.	C/C	C/C	C/C	C/C	C/C	C/C	C/C
NC_008467.2	25415002	G	T/T	T/T	T/T	T/T	T/T	T/T	T/T	T/T	T/T	T/T	T/T	T/T	T/T	T/T	T/T	T/T	T/T	T/T	T/T	T/T	T/T	T/T	T/T	T/T	T/T	T/T	T/T	T/T	T/T	T/T	T/T	T/T	T/T	T/T	T/T	T/T	T/T	T/T	T/T	./.	T/T	T/T	T/T	T/T	T/T	T/T	T/T
NC_008467.2	25473890	A	G/G	G/G	G/G	G/G	G/G	G/G	G/G	G/G	G/G	A/G	A/G	A/G	A/G	A/G	A/G	A/G	G/G	G/G	G/G	G/G	G/G	A/G	A/G	A/G	A/G	A/G	A/G	A/G	G/G	A/G	G/G	A/G	G/G	G/G	G/G	A/G	G/G	G/G	A/G	G/G	G/G	G/G	A/G	G/G	A/G	A/G	G/G
NC_008467.2	25479751	T	G/G	G/G	G/G	G/G	G/G	G/G	G/G	G/G	./.	G/G	T/G	T/G	T/G	T/G	T/G	T/G	G/G	G/G	G/G	G/G	G/G	T/G	T/G	T/G	T/G	T/G	T/G	G/G	G/G	T/G	G/G	T/G	G/G	G/G	G/G	T/G	G/G	G/G	T/G	./.	G/G	G/G	G/G	G/G	T/G	T/G	G/G
NC_008467.2	25479757	A	C/C	C/C	C/C	C/C	C/C	C/C	C/C	C/C	./.	C/C	A/C	A/C	A/C	A/C	A/C	A/C	C/C	C/C	C/C	C/C	C/C	A/C	A/C	A/C	A/C	A/C	A/C	C/C	C/C	A/C	C/C	A/C	C/C	C/C	C/C	A/C	C/C	C/C	A/C	./.	C/C	C/C	C/C	C/C	A/C	A/C	C/C
NC_008467.2	25479768	T	G/G	G/G	G/G	G/G	G/G	G/G	G/G	G/G	./.	G/G	T/G	T/G	T/G	T/G	T/G	T/G	G/G	G/G	G/G	G/G	G/G	T/G	T/G	T/G	T/G	T/G	T/G	G/G	G/G	T/G	G/G	T/G	G/G	G/G	G/G	T/G	G/G	G/G	T/G	./.	G/G	G/G	G/G	G/G	T/G	T/G	G/G
NC_008467.2	25479773	A	G/G	G/G	G/G	G/G	G/G	G/G	G/G	G/G	./.	G/G	A/G	A/G	A/G	A/G	A/G	A/G	G/G	G/G	G/G	G/G	G/G	A/G	A/G	A/G	A/G	A/G	A/G	G/G	G/G	A/G	G/G	A/G	G/G	G/G	G/G	A/G	G/G	G/G	A/G	./.	G/G	G/G	G/G	G/G	A/G	A/G	G/G
NC_008467.2	25489426	T	G/G	G/G	G/G	G/G	G/G	G/G	G/G	G/G	G/G	./.	G/G	G/G	G/G	G/G	G/G	G/G	G/G	G/G	G/G	G/G	G/G	G/G	G/G	G/G	G/G	G/G	G/G	G/G	G/G	G/G	G/G	G/G	G/G	G/G	G/G	G/G	G/G	G/G	G/G	./.	G/G	G/G	G/G	G/G	G/G	G/G	G/G
NC_008467.2	25514864	T	C/C	C/C	C/C	C/C	C/C	C/C	C/C	C/C	C/C	C/C	C/C	C/C	C/C	C/C	C/C	C/C	C/C	C/C	C/C	C/C	C/C	C/C	C/C	C/C	C/C	C/C	C/C	C/C	C/C	C/C	C/C	C/C	C/C	C/C	C/C	C/C	C/C	C/C	C/C	./.	C/C	C/C	C/C	C/C	C/C	C/C	C/C
NC_008467.2	25520344	T	C/C	C/C	C/C	C/C	C/C	C/C	C/C	C/C	C/C	C/C	C/C	C/C	C/C	C/C	C/C	C/C	C/C	C/C	C/C	C/C	C/C	C/C	C/C	C/C	C/C	C/C	C/C	C/C	C/C	C/C	C/C	C/C	C/C	C/C	C/C	C/C	C/C	C/C	C/C	./.	C/C	C/C	C/C	C/C	C/C	C/C	C/C
NC_008467.2	25520365	C	T/T	T/T	T/T	T/T	T/T	T/T	T/T	T/T	T/T	T/T	T/T	T/T	T/T	T/T	T/T	T/T	T/T	T/T	T/T	T/T	T/T	T/T	T/T	T/T	T/T	T/T	T/T	T/T	T/T	T/T	T/T	T/T	T/T	T/T	T/T	T/T	T/T	T/T	T/T	./.	T/T	T/T	T/T	T/T	T/T	T/T	T/T
NC_008467.2	25524293	A	A/A	A/A	A/A	A/A	A/A	A/A	A/A	A/A	A/A	A/A	A/A	A/A	A/A	A/A	A/A	A/A	A/A	A/A	A/A	A/A	A/A	A/A	A/A	A/A	A/A	A/A	A/A	A/A	A/A	A/A	A/A	A/A	A/A	A/A	A/A	A/A	./.	A/A	A/A	A/A	A/A	A/A	A/A	A/A	A/A	A/A	A/A
NC_008467.2	25624423	T	C/C	T/C	C/C	C/C	C/C	C/C	C/C	C/C	./.	T/C	T/C	T/C	T/C	T/C	T/C	T/C	T/C	T/C	T/C	./.	T/C	C/C	C/C	C/C	C/C	C/C	C/C	T/T	T/C	C/C	T/C	C/C	T/C	T/C	T/C	C/C	./.	T/C	C/C	T/T	T/C	T/C	T/C	T/C	C/C	C/C	T/C
NC_008467.2	25627480	T	C/C	C/C	C/C	C/C	C/C	C/C	C/C	C/C	C/C	C/C	C/C	C/C	C/C	C/C	C/C	C/C	C/C	C/C	C/C	C/C	C/C	C/C	C/C	C/C	C/C	C/C	C/C	C/C	C/C	C/C	C/C	C/C	C/C	C/C	C/C	C/C	C/C	C/C	C/C	./.	C/C	C/C	C/C	C/C	C/C	C/C	C/C
NC_008467.2	25627523	T	A/A	A/A	A/A	A/A	A/A	A/A	A/A	A/A	A/A	A/A	A/A	A/A	A/A	A/A	A/A	A/A	A/A	A/A	A/A	A/A	A/A	A/A	A/A	A/A	A/A	A/A	A/A	A/A	A/A	A/A	A/A	A/A	A/A	A/A	A/A	A/A	A/A	A/A	A/A	./.	A/A	A/A	A/A	A/A	A/A	A/A	A/A
NC_008467.2	25910440	C	C/C	C/C	C/C	C/C	C/C	C/C	C/C	C/C	C/C	C/C	C/C	C/C	C/C	C/C	C/C	C/C	C/C	C/C	C/C	C/C	C/C	C/C	C/C	C/C	C/C	C/C	C/C	C/C	C/C	C/C	C/C	C/C	C/C	C/C	C/C	C/C	C/C	C/C	C/C	./.	C/C	C/C	C/C	C/C	C/C	C/C	C/C
NC_008467.2	25914010	T	A/A	A/A	A/A	A/A	A/A	A/A	A/A	A/A	./.	T/A	T/A	T/A	T/A	T/A	T/A	T/A	T/A	T/A	T/A	T/A	T/A	A/A	A/A	A/A	A/A	A/A	A/A	T/A	T/A	A/A	T/A	A/A	T/A	T/A	T/A	A/A	T/A	T/A	A/A	A/A	T/A	T/A	T/A	T/A	T/A	A/A	T/A
NC_008467.2	25916751	A	G/G	G/G	G/G	G/G	G/G	G/G	G/G	G/G	G/G	A/G	A/G	A/G	A/G	A/G	A/G	A/G	G/G	A/G	A/G	A/A	A/G	G/G	G/G	G/G	G/G	G/G	G/G	A/G	A/G	G/G	A/G	G/G	A/G	A/G	A/G	G/G	A/A	A/G	G/G	A/A	A/G	A/G	A/G	A/G	A/G	G/G	A/G
NC_008467.2	25916755	T	C/C	C/C	C/C	C/C	C/C	C/C	C/C	C/C	C/C	T/C	T/C	T/C	T/C	T/C	T/C	T/C	C/C	T/C	T/C	T/T	T/C	C/C	C/C	C/C	C/C	C/C	C/C	T/C	T/C	C/C	T/C	C/C	T/C	T/C	T/C	C/C	T/T	T/C	C/C	T/T	T/C	T/C	T/C	T/C	T/C	C/C	T/C
NC_008467.2	25916757	A	T/T	T/T	T/T	T/T	T/T	T/T	T/T	T/T	T/T	A/T	A/T	A/T	A/T	A/T	A/T	A/T	T/T	A/T	A/T	A/A	A/T	T/T	T/T	T/T	T/T	T/T	T/T	A/T	A/T	T/T	A/T	T/T	A/T	A/T	A/T	T/T	A/A	A/T	T/T	A/A	A/T	A/T	A/T	A/T	A/T	T/T	A/T
NC_008467.2	25924688	G	C/C	C/C	C/C	C/C	C/C	C/C	C/C	C/C	C/C	C/C	C/C	C/C	C/C	C/C	C/C	C/C	C/C	C/C	C/C	C/C	C/C	C/C	C/C	C/C	C/C	C/C	C/C	C/C	C/C	C/C	C/C	C/C	C/C	C/C	C/C	C/C	C/C	C/C	C/C	C/C	C/C	C/C	C/C	C/C	C/C	C/C	C/C
NC_008467.2	25934615	A	C/C	C/C	C/C	C/C	C/C	C/C	C/C	C/C	C/C	C/C	C/C	C/C	C/C	C/C	C/C	C/C	C/C	C/C	C/C	C/C	C/C	C/C	C/C	C/C	C/C	C/C	C/C	C/C	C/C	C/C	C/C	C/C	C/C	C/C	C/C	C/C	C/C	C/C	C/C	C/C	C/C	C/C	C/C	C/C	C/C	C/C	C/C
NC_008467.2	25948869	A	G/G	G/G	G/G	G/G	G/G	G/G	G/G	G/G	G/G	A/G	A/G	A/G	A/G	A/G	A/G	A/G	A/G	A/G	A/G	A/A	G/G	G/G	G/G	G/G	G/G	G/G	G/G	A/G	G/G	G/G	A/G	G/G	A/A	A/G	A/G	G/G	A/A	A/G	G/G	A/G	A/G	A/G	A/G	A/A	A/G	G/G	A/G
NC_008467.2	25985515	T	T/C	T/C	T/C	T/C	T/C	T/C	T/C	T/C	C/C	C/C	C/C	C/C	C/C	C/C	C/C	C/C	C/C	C/C	C/C	T/C	T/C	T/C	T/C	T/C	C/C	C/C	C/C	C/C	C/C	T/C	C/C	C/C	C/C	T/C	T/C	C/C	C/C	T/C	C/C	C/C	T/C	C/C	T/C	T/C	C/C	C/C	C/C
NC_008467.2	26079531	G	A/A	A/A	A/A	A/A	A/A	A/A	A/A	A/A	./.	A/A	A/A	A/A	A/A	A/A	A/A	A/A	A/A	A/A	A/A	A/A	A/A	A/A	A/A	A/A	A/A	./.	A/A	A/A	A/A	A/A	A/A	A/A	A/A	A/A	A/A	A/A	./.	A/A	A/A	A/A	A/A	A/A	A/A	A/A	A/A	A/A	A/A
NC_008467.2	26080270	A	C/C	C/C	C/C	C/C	C/C	C/C	C/C	C/C	C/C	C/C	C/C	C/C	C/C	C/C	C/C	C/C	C/C	C/C	C/C	C/C	C/C	C/C	C/C	C/C	C/C	C/C	C/C	C/C	C/C	C/C	C/C	C/C	C/C	C/C	C/C	C/C	C/C	C/C	C/C	./.	C/C	C/C	C/C	C/C	C/C	C/C	C/C
NC_008467.2	26121688	A	G/G	G/G	G/G	G/G	G/G	G/G	G/G	G/G	G/G	G/G	G/G	G/G	G/G	G/G	./.	G/G	G/G	G/G	G/G	G/G	G/G	G/G	G/G	G/G	G/G	G/G	G/G	G/G	G/G	G/G	G/G	G/G	G/G	G/G	G/G	G/G	G/G	G/G	G/G	G/G	G/G	G/G	G/G	G/G	G/G	G/G	G/G
NC_008467.2	26150929	T	T/C	T/C	T/C	T/C	T/C	T/C	T/C	T/C	C/C	T/C	T/C	T/C	T/C	T/C	T/C	C/C	T/T	T/T	T/T	T/C	T/C	T/C	C/C	C/C	T/C	T/C	T/C	T/T	T/T	C/C	T/T	T/C	T/T	T/C	T/C	T/C	T/T	T/C	T/C	./.	T/C	T/T	T/C	T/C	T/T	T/C	T/T
NC_008467.2	26191807	A	G/G	G/G	G/G	G/G	G/G	G/G	G/G	G/G	G/G	./.	G/G	G/G	G/G	G/G	G/G	G/G	G/G	G/G	G/G	G/G	G/G	G/G	G/G	G/G	G/G	G/G	G/G	G/G	G/G	G/G	G/G	G/G	G/G	A/G	G/G	G/G	G/G	G/G	G/G	G/G	G/G	G/G	G/G	G/G	G/G	G/G	G/G
NC_008467.2	26191818	G	A/A	A/A	A/A	A/A	A/A	A/A	A/A	A/A	A/A	./.	A/A	A/A	A/A	A/A	A/A	A/A	A/A	A/A	A/A	A/A	A/A	A/A	A/A	A/A	A/A	A/A	A/A	A/A	A/A	A/A	A/A	A/A	A/A	G/A	A/A	A/A	A/A	A/A	A/A	A/A	A/A	A/A	A/A	A/A	A/A	A/A	A/A
NC_008467.2	26196061	A	A/G	./.	A/G	A/G	A/G	A/G	A/G	A/A	A/G	A/A	A/G	A/G	A/G	A/G	A/G	G/G	G/G	G/G	G/G	./.	./.	A/A	A/A	A/A	A/G	A/G	A/G	G/G	./.	A/A	G/G	A/G	G/G	A/G	A/G	./.	G/G	A/G	A/G	G/G	A/G	G/G	A/G	A/A	G/G	A/G	G/G
NC_008467.2	26222110	A	A/G	A/G	A/G	A/A	A/G	A/G	A/G	A/G	./.	A/G	A/G	A/G	A/G	A/G	A/G	A/G	A/G	A/G	A/G	G/G	A/G	A/G	A/G	A/G	A/A	A/A	A/A	A/G	A/G	A/G	A/G	A/A	A/G	G/G	G/G	A/A	A/A	G/G	A/A	A/G	G/G	A/G	G/G	G/G	A/G	A/A	A/G
NC_008467.2	26266018	T	G/G	G/G	G/G	G/G	G/G	G/G	G/G	G/G	./.	G/G	G/G	G/G	G/G	G/G	G/G	G/G	G/G	G/G	G/G	G/G	G/G	G/G	G/G	G/G	G/G	G/G	G/G	G/G	G/G	G/G	G/G	G/G	G/G	G/G	G/G	G/G	G/G	G/G	G/G	G/G	G/G	G/G	G/G	G/G	G/G	G/G	G/G
NC_008467.2	26340224	T	C/C	C/C	C/C	C/C	C/C	C/C	C/C	C/C	C/C	C/C	C/C	C/C	C/C	C/C	C/C	C/C	C/C	C/C	C/C	C/C	C/C	C/C	C/C	C/C	C/C	C/C	C/C	C/C	C/C	C/C	C/C	C/C	C/C	C/C	C/C	C/C	C/C	C/C	C/C	C/C	C/C	C/C	C/C	C/C	C/C	C/C	C/C
NC_008467.2	26340246	T	G/G	G/G	G/G	G/G	G/G	G/G	G/G	G/G	G/G	G/G	G/G	G/G	G/G	G/G	G/G	G/G	G/G	G/G	G/G	G/G	G/G	G/G	G/G	G/G	G/G	G/G	G/G	G/G	G/G	G/G	G/G	G/G	G/G	G/G	G/G	G/G	G/G	G/G	G/G	G/G	G/G	G/G	G/G	G/G	G/G	G/G	G/G
NC_008467.2	26361732	T	A/A	A/A	A/A	A/A	A/A	A/A	A/A	A/A	A/A	A/A	A/A	A/A	A/A	A/A	A/A	A/A	A/A	A/A	A/A	A/A	A/A	A/A	A/A	A/A	A/A	A/A	A/A	A/A	A/A	A/A	A/A	A/A	A/A	A/A	A/A	A/A	A/A	A/A	A/A	A/A	A/A	A/A	A/A	A/A	A/A	A/A	A/A
NC_008467.2	26362626	G	T/T	T/T	T/T	T/T	T/T	T/T	T/T	T/T	T/T	T/T	T/T	T/T	T/T	T/T	T/T	T/T	T/T	T/T	T/T	T/T	T/T	T/T	T/T	T/T	T/T	T/T	T/T	T/T	T/T	T/T	T/T	T/T	T/T	T/T	T/T	T/T	./.	T/T	T/T	./.	T/T	T/T	T/T	T/T	T/T	T/T	T/T
NC_008467.2	26428613	A	C/C	C/C	C/C	C/C	C/C	C/C	C/C	C/C	A/C	C/C	C/C	C/C	C/C	C/C	C/C	C/C	C/C	C/C	C/C	C/C	C/C	C/C	C/C	C/C	C/C	C/C	C/C	C/C	C/C	C/C	C/C	C/C	C/C	C/C	C/C	C/C	C/C	C/C	C/C	C/C	C/C	C/C	C/C	C/C	C/C	C/C	C/C
NC_008467.2	26428619	T	C/C	C/C	C/C	C/C	C/C	C/C	C/C	C/C	T/C	C/C	C/C	C/C	C/C	C/C	C/C	C/C	C/C	C/C	C/C	C/C	C/C	C/C	C/C	C/C	C/C	C/C	C/C	C/C	C/C	C/C	C/C	C/C	C/C	C/C	C/C	C/C	C/C	C/C	C/C	C/C	C/C	C/C	C/C	C/C	C/C	C/C	C/C
NC_008467.2	26492415	T	C/C	C/C	C/C	C/C	C/C	C/C	C/C	C/C	./.	C/C	C/C	C/C	C/C	C/C	C/C	C/C	C/C	C/C	C/C	./.	C/C	./.	C/C	C/C	C/C	C/C	C/C	C/C	C/C	C/C	C/C	C/C	C/C	C/C	C/C	C/C	C/C	C/C	C/C	./.	C/C	C/C	C/C	C/C	C/C	C/C	C/C
NC_008467.2	26499552	T	A/A	A/A	A/A	A/A	A/A	A/A	A/A	A/A	A/A	A/A	A/A	A/A	A/A	A/A	A/A	A/A	A/A	A/A	A/A	A/A	A/A	./.	A/A	A/A	A/A	A/A	A/A	A/A	A/A	A/A	A/A	A/A	T/A	A/A	A/A	A/A	A/A	A/A	A/A	./.	A/A	A/A	A/A	A/A	A/A	A/A	A/A
NC_008467.2	26508904	G	T/T	T/T	T/T	T/T	T/T	T/T	T/T	T/T	T/T	T/T	T/T	T/T	T/T	T/T	T/T	T/T	T/T	T/T	T/T	T/T	T/T	T/T	T/T	T/T	T/T	T/T	T/T	T/T	T/T	T/T	T/T	T/T	T/T	T/T	T/T	T/T	./.	T/T	T/T	T/T	T/T	T/T	T/T	T/T	T/T	T/T	T/T
NC_008467.2	26538771	A	A/T	A/T	A/T	A/T	A/T	A/T	A/T	A/T	T/T	T/T	T/T	T/T	T/T	T/T	T/T	T/T	A/T	A/T	A/T	T/T	T/T	T/T	T/T	T/T	A/T	A/T	A/T	A/T	A/T	T/T	A/T	A/T	A/T	T/T	T/T	A/T	A/T	T/T	A/T	T/T	T/T	A/T	T/T	T/T	A/T	A/T	A/T
NC_008467.2	26538786	A	A/G	A/G	A/G	A/G	A/G	A/G	A/G	A/G	G/G	G/G	G/G	G/G	G/G	G/G	G/G	G/G	A/G	A/G	A/G	G/G	G/G	G/G	G/G	G/G	A/G	A/G	A/G	A/G	A/G	G/G	A/G	A/G	A/G	G/G	G/G	A/G	A/G	G/G	A/G	G/G	G/G	A/G	G/G	G/G	A/G	A/G	A/G
NC_008467.2	26629782	G	G/C	G/C	G/C	G/C	G/C	G/C	G/C	G/C	C/C	C/C	C/C	C/C	G/C	C/C	G/C	C/C	C/C	C/C	C/C	C/C	C/C	G/G	G/C	G/C	C/C	C/C	C/C	C/C	C/C	G/C	C/C	C/C	G/C	G/C	G/C	G/C	C/C	G/G	G/C	./.	G/C	G/C	G/C	G/C	C/C	C/C	C/C
NC_008467.2	26629828	T	C/C	C/C	C/C	T/C	T/C	C/C	C/C	C/C	C/C	C/C	C/C	C/C	C/C	C/C	C/C	C/C	C/C	C/C	C/C	C/C	C/C	C/C	C/C	C/C	C/C	C/C	C/C	C/C	C/C	C/C	C/C	C/C	C/C	C/C	C/C	C/C	C/C	C/C	C/C	./.	C/C	T/C	C/C	C/C	C/C	C/C	C/C
NC_008467.2	26666012	C	C/T	C/T	C/T	C/T	C/T	C/T	C/T	C/T	C/T	C/T	C/T	C/T	C/T	C/T	C/T	C/T	T/T	C/T	C/T	T/T	T/T	C/T	C/T	C/T	C/T	C/T	C/T	C/T	C/T	C/T	C/T	C/T	C/T	C/T	C/T	C/T	C/T	C/T	C/T	C/C	C/T	C/T	C/T	C/T	C/T	C/T	C/T
NC_008467.2	26666036	G	G/A	G/A	G/A	G/A	G/A	G/A	G/A	G/A	G/A	G/A	G/A	G/A	G/A	G/A	G/A	G/A	A/A	G/A	G/A	A/A	A/A	G/A	G/A	G/A	G/A	G/A	G/A	G/A	G/A	G/A	G/A	G/A	G/A	G/A	G/A	G/A	G/A	G/A	G/A	G/G	G/A	G/A	G/A	G/A	G/A	G/A	G/A
NC_008467.2	26666049	T	T/C	T/C	T/C	T/C	T/C	T/C	T/C	T/C	T/C	T/C	T/C	T/C	T/C	T/C	T/C	T/C	C/C	T/C	T/C	C/C	C/C	T/C	T/C	T/C	T/C	T/C	T/C	T/C	T/C	T/C	T/C	T/C	T/C	T/C	T/C	T/C	T/C	C/C	C/C	T/T	T/C	T/C	T/C	T/C	T/C	T/C	T/C
NC_008467.2	26678217	T	T/C	T/C	T/C	T/C	T/C	T/C	T/C	T/C	./.	T/T	T/C	T/C	T/C	T/C	T/C	T/C	C/C	C/C	C/C	T/C	T/C	T/T	T/T	T/T	T/C	T/C	T/C	C/C	T/C	T/C	C/C	T/C	C/C	T/C	T/C	T/C	C/C	T/T	T/C	C/C	T/C	C/C	T/C	T/C	C/C	T/C	C/C
NC_008467.2	26736873	T	T/G	T/G	T/G	T/G	T/G	T/G	T/G	T/G	G/G	G/G	G/G	G/G	G/G	G/G	G/G	G/G	G/G	G/G	G/G	G/G	T/G	T/G	T/G	T/G	G/G	G/G	G/G	G/G	G/G	T/G	G/G	G/G	G/G	T/G	T/G	G/G	G/G	T/G	G/G	./.	T/G	G/G	T/G	T/G	G/G	G/G	G/G
NC_008467.2	26750776	A	A/T	T/T	T/T	A/T	T/T	T/T	T/T	T/T	A/T	A/T	A/T	A/T	A/T	A/T	T/T	A/T	T/T	T/T	T/T	T/T	T/T	A/A	A/T	A/T	A/T	./.	A/T	T/T	A/T	T/T	T/T	A/T	T/T	T/T	T/T	A/T	T/T	T/T	A/T	T/T	T/T	T/T	T/T	T/T	T/T	A/T	T/T
NC_008467.2	26763139	T	C/C	C/C	C/C	C/C	C/C	C/C	C/C	C/C	C/C	C/C	C/C	C/C	C/C	C/C	C/C	C/C	C/C	C/C	C/C	C/C	C/C	C/C	C/C	C/C	C/C	C/C	C/C	C/C	C/C	C/C	C/C	C/C	C/C	C/C	C/C	C/C	C/C	C/C	C/C	C/C	C/C	C/C	C/C	C/C	C/C	C/C	C/C
NC_008467.2	26765734	A	A/G	A/G	A/G	A/G	A/G	A/G	A/G	A/G	G/G	G/G	G/G	G/G	G/G	G/G	G/G	G/G	G/G	G/G	G/G	A/G	A/G	G/G	A/G	A/G	G/G	G/G	G/G	G/G	G/G	A/G	G/G	G/G	G/G	A/G	A/G	G/G	G/G	A/G	G/G	./.	A/G	G/G	A/G	A/G	G/G	G/G	G/G
NC_008467.2	26794617	A	G/G	G/G	G/G	G/G	G/G	G/G	G/G	G/G	A/G	A/A	A/G	A/G	A/G	A/G	A/G	A/G	G/G	G/G	G/G	G/G	A/G	A/G	A/G	A/G	A/G	A/G	A/G	G/G	A/G	G/G	G/G	A/G	G/G	G/G	G/G	A/G	G/G	G/G	A/G	G/G	G/G	G/G	G/G	G/G	G/G	A/G	G/G
NC_008467.2	26822931	A	A/T	A/T	A/T	A/T	A/T	A/T	A/T	A/T	T/T	T/T	T/T	T/T	T/T	T/T	T/T	T/T	T/T	T/T	T/T	A/T	A/T	A/T	A/T	A/T	T/T	T/T	T/T	T/T	T/T	A/T	T/T	T/T	T/T	A/T	A/T	T/T	T/T	A/T	T/T	T/T	A/T	T/T	A/T	A/A	T/T	T/T	T/T
NC_008467.2	26862289	A	G/G	G/G	G/G	G/G	G/G	G/G	G/G	G/G	G/G	G/G	G/G	G/G	G/G	G/G	G/G	G/G	G/G	G/G	G/G	./.	./.	G/G	G/G	G/G	G/G	G/G	G/G	G/G	G/G	G/G	G/G	G/G	G/G	G/G	G/G	G/G	G/G	G/G	G/G	./.	G/G	G/G	G/G	G/G	G/G	G/G	G/G
NC_008467.2	26885424	T	A/A	A/A	A/A	A/A	A/A	A/A	A/A	A/A	A/A	A/A	A/A	A/A	A/A	A/A	A/A	A/A	./.	A/A	A/A	A/A	A/A	A/A	A/A	A/A	A/A	A/A	A/A	A/A	A/A	A/A	A/A	A/A	A/A	A/A	A/A	A/A	A/A	A/A	A/A	./.	A/A	A/A	A/A	A/A	A/A	A/A	A/A
NC_008467.2	26890575	G	G/A	G/A	G/A	G/A	G/A	G/A	G/A	G/A	G/A	A/A	G/A	G/A	G/A	G/A	G/A	G/A	A/A	A/A	A/A	G/G	G/A	G/G	G/G	G/G	G/A	A/A	G/A	A/A	G/A	G/A	A/A	G/A	G/G	G/A	G/A	G/A	A/A	G/A	G/A	A/A	G/A	A/A	G/A	G/A	A/A	G/A	A/A
NC_008467.2	26954270	C	C/G	C/G	C/G	C/G	C/G	C/G	C/G	C/G	./.	G/G	G/G	G/G	G/G	G/G	G/G	G/G	C/G	C/G	C/G	G/G	G/G	G/G	G/G	G/G	C/G	G/G	C/G	C/G	C/G	G/G	C/G	C/G	C/G	G/G	G/G	C/G	G/G	G/G	C/G	G/G	G/G	C/G	G/G	G/G	C/G	C/G	C/G
NC_008467.2	26954445	A	./.	A/A	A/A	A/A	A/A	A/A	A/A	A/A	./.	./.	C/C	C/C	C/C	C/C	C/C	C/C	A/A	A/C	A/C	C/C	A/A	C/C	A/C	C/C	A/C	A/C	A/C	A/C	A/C	A/C	A/C	A/C	A/C	A/C	C/C	A/C	A/A	A/C	C/C	./.	C/C	A/C	./.	A/C	A/C	A/C	A/C
NC_008467.2	26954465	T	./.	T/T	T/T	T/T	T/T	T/T	T/T	T/T	./.	./.	A/A	A/A	A/A	A/A	A/A	A/A	T/T	T/A	T/A	A/A	T/T	A/A	T/A	A/A	T/A	T/A	T/A	T/A	T/A	T/A	T/A	T/A	T/A	T/A	A/A	T/A	T/T	T/A	A/A	./.	A/A	T/A	A/A	T/A	T/A	T/A	T/A
NC_008467.2	26987327	T	T/T	T/T	T/T	T/T	T/T	T/T	T/T	T/T	T/T	T/T	T/T	T/T	T/T	T/T	T/T	T/T	T/T	T/T	T/T	T/T	T/T	T/T	T/T	T/T	T/T	T/T	T/T	T/T	T/T	T/T	T/T	T/T	T/T	T/T	T/T	T/T	T/T	T/T	T/T	T/T	T/T	T/T	T/T	T/T	T/T	T/T	T/T
NC_008467.2	26987328	G	T/T	T/T	T/T	T/T	T/T	T/T	T/T	T/T	T/T	T/T	T/T	T/T	T/T	T/T	T/T	T/T	T/T	T/T	T/T	T/T	T/T	T/T	T/T	T/T	T/T	T/T	T/T	T/T	T/T	T/T	T/T	T/T	T/T	T/T	T/T	T/T	T/T	T/T	T/T	T/T	T/T	T/T	T/T	T/T	T/T	T/T	T/T
NC_008467.2	26999002	A	T/T	T/T	T/T	T/T	T/T	T/T	T/T	T/T	A/A	A/A	A/A	A/A	A/A	A/A	A/A	A/A	A/T	A/T	A/T	A/T	A/T	A/T	A/T	A/T	A/T	A/T	A/T	A/T	A/T	A/T	A/T	A/T	A/T	A/T	A/T	A/T	A/T	A/T	A/T	A/A	A/T	A/T	A/T	A/T	A/T	A/T	A/T
NC_008467.2	26999141	T	C/C	C/C	C/C	C/C	C/C	C/C	C/C	C/C	C/C	T/C	T/C	T/C	T/C	T/C	T/C	T/C	C/C	C/C	C/C	C/C	C/C	T/C	T/C	T/C	T/C	T/C	T/C	C/C	T/C	C/C	C/C	T/C	T/C	C/C	C/C	T/C	C/C	C/C	T/C	C/C	C/C	C/C	C/C	C/C	C/C	T/C	C/C
NC_008467.2	27053318	A	C/C	C/C	C/C	C/C	C/C	C/C	C/C	C/C	./.	./.	C/C	C/C	C/C	C/C	C/C	C/C	./.	C/C	C/C	C/C	C/C	C/C	C/C	C/C	C/C	C/C	C/C	C/C	C/C	C/C	C/C	C/C	C/C	C/C	C/C	C/C	C/C	C/C	C/C	C/C	C/C	C/C	C/C	C/C	C/C	C/C	C/C
NC_008467.2	27119186	A	A/C	A/C	A/C	A/C	A/C	A/C	A/C	A/C	C/C	A/C	A/C	A/C	A/C	A/C	A/C	A/C	A/C	A/C	A/C	C/C	C/C	A/C	A/C	A/C	A/A	A/A	A/A	A/C	A/A	C/C	A/C	A/A	A/A	C/C	C/C	A/A	A/C	A/C	A/A	A/C	C/C	A/C	C/C	C/C	A/C	A/A	A/A
NC_008467.2	27120181	A	G/G	G/G	G/G	G/G	G/G	G/G	G/G	G/G	./.	G/G	G/G	G/G	G/G	G/G	G/G	G/G	G/G	G/G	G/G	G/G	G/G	G/G	./.	G/G	G/G	G/G	G/G	G/G	G/G	G/G	G/G	G/G	G/G	G/G	G/G	G/G	G/G	G/G	G/G	G/G	G/G	G/G	G/G	G/G	G/G	G/G	G/G
NC_008467.2	27202396	T	T/T	T/T	T/T	T/T	T/T	T/T	T/T	T/T	T/T	T/T	T/T	T/T	T/T	T/T	T/T	./.	T/T	T/T	T/T	T/T	T/T	T/T	T/T	T/T	T/T	T/T	T/T	T/T	T/T	T/T	T/T	T/T	T/T	T/T	T/T	T/T	T/T	T/T	T/T	T/T	T/T	T/T	T/T	T/T	T/T	T/T	T/T
NC_008467.2	27204800	C	C/C	C/G	C/G	C/G	C/G	C/G	C/G	C/G	G/G	G/G	G/G	G/G	G/G	G/G	G/G	G/G	G/G	G/G	G/G	C/G	C/G	C/G	C/G	C/G	G/G	G/G	G/G	G/G	G/G	C/G	G/G	G/G	G/G	C/G	C/G	G/G	G/G	G/G	G/G	./.	C/G	G/G	./.	C/G	G/G	G/G	G/G
NC_008467.2	27204807	T	T/T	T/A	T/A	T/A	T/A	T/A	T/A	T/A	A/A	A/A	A/A	A/A	A/A	A/A	A/A	A/A	A/A	A/A	A/A	T/A	T/A	T/A	T/A	T/A	A/A	A/A	A/A	A/A	A/A	T/A	A/A	A/A	A/A	T/A	T/A	A/A	A/A	A/A	A/A	./.	T/A	A/A	./.	T/A	A/A	A/A	A/A
NC_008467.2	27220209	T	C/C	C/C	T/C	T/C	T/C	C/C	T/C	T/C	T/T	T/T	T/T	T/T	T/T	T/T	T/T	T/T	T/C	T/C	T/C	T/C	T/C	T/C	T/C	T/C	T/C	T/C	T/C	T/C	T/C	T/C	T/C	T/C	T/T	T/C	T/C	T/C	T/C	T/C	T/C	T/C	T/C	T/C	T/C	T/C	T/C	T/C	T/C
NC_008467.2	27234737	A	T/T	T/T	T/T	T/T	T/T	T/T	T/T	T/T	A/T	A/T	A/T	A/T	A/T	A/T	A/T	A/T	T/T	T/T	T/T	T/T	T/T	A/T	A/T	A/T	A/T	A/T	A/T	T/T	A/T	T/T	T/T	A/T	A/T	T/T	T/T	A/T	T/T	T/T	A/T	T/T	T/T	T/T	T/T	T/T	T/T	A/T	A/T
NC_008467.2	27263873	C	T/T	C/T	C/T	C/T	C/T	C/T	C/T	C/T	T/T	T/T	T/T	T/T	T/T	T/T	T/T	T/T	T/T	T/T	T/T	T/T	C/T	C/T	C/T	C/C	T/T	T/T	T/T	T/T	T/T	C/T	T/T	T/T	T/T	C/T	C/T	T/T	T/T	C/T	T/T	T/T	C/T	T/T	C/T	C/T	T/T	T/T	T/T
NC_008467.2	27263884	T	C/C	T/C	T/C	T/C	T/C	T/C	T/C	T/C	C/C	C/C	C/C	C/C	C/C	C/C	C/C	C/C	C/C	C/C	C/C	C/C	T/C	T/C	T/C	T/T	C/C	C/C	C/C	C/C	C/C	T/C	C/C	C/C	C/C	T/C	T/C	C/C	C/C	T/C	C/C	C/C	T/C	C/C	T/C	T/C	C/C	C/C	C/C
NC_008467.2	27263890	G	A/A	G/A	G/A	G/A	G/A	G/A	G/A	G/A	A/A	A/A	A/A	A/A	A/A	A/A	A/A	A/A	A/A	A/A	A/A	A/A	G/A	G/A	G/A	G/G	A/A	A/A	A/A	A/A	A/A	G/A	A/A	A/A	A/A	G/A	G/A	A/A	A/A	G/A	A/A	A/A	G/A	A/A	G/A	G/A	A/A	A/A	A/A
NC_008467.2	27278818	T	C/C	C/C	C/C	C/C	C/C	C/C	C/C	C/C	C/C	C/C	C/C	C/C	C/C	C/C	C/C	C/C	C/C	C/C	C/C	C/C	C/C	C/C	C/C	C/C	C/C	T/C	C/C	C/C	C/C	C/C	C/C	C/C	C/C	C/C	C/C	C/C	C/C	C/C	C/C	C/C	C/C	C/C	C/C	C/C	C/C	C/C	C/C
NC_008467.2	27351964	C	C/C	C/C	C/G	C/G	C/G	C/G	C/G	C/G	./.	./.	G/G	G/G	G/G	G/G	G/G	G/G	G/G	G/G	G/G	C/G	C/G	C/C	C/G	C/G	G/G	G/G	G/G	G/G	G/G	G/G	G/G	G/G	G/G	C/G	C/G	G/G	G/G	C/G	G/G	G/G	C/G	G/G	G/G	C/C	G/G	G/G	G/G
NC_008467.2	27351995	A	G/G	G/G	G/G	G/G	G/G	G/G	G/G	G/G	./.	./.	G/G	G/G	G/G	G/G	G/G	G/G	G/G	G/G	G/G	G/G	G/G	G/G	G/G	G/G	G/G	G/G	G/G	G/G	G/G	G/G	G/G	G/G	G/G	G/G	G/G	G/G	G/G	G/G	G/G	G/G	G/G	G/G	G/G	G/G	G/G	G/G	G/G
NC_008467.2	27355171	T	A/A	A/A	A/A	A/A	A/A	A/A	A/A	A/A	A/A	A/A	A/A	A/A	A/A	A/A	A/A	A/A	A/A	A/A	A/A	A/A	A/A	A/A	A/A	A/A	A/A	A/A	A/A	A/A	A/A	A/A	A/A	A/A	A/A	A/A	A/A	A/A	A/A	A/A	A/A	A/A	A/A	A/A	A/A	./.	A/A	A/A	A/A
NC_008467.2	27414579	T	T/C	T/C	T/C	T/C	T/C	T/C	T/C	T/C	C/C	C/C	C/C	C/C	C/C	C/C	C/C	C/C	./.	T/C	T/T	C/C	C/C	C/C	C/C	C/C	T/C	T/T	T/C	T/C	T/C	C/C	T/C	T/C	C/C	C/C	C/C	T/C	T/T	T/C	T/T	./.	C/C	T/C	C/C	C/C	T/C	T/T	C/C
NC_008467.2	27431675	C	A/A	A/A	A/A	A/A	A/A	A/A	A/A	A/A	C/C	C/C	C/A	C/A	C/A	C/A	C/C	C/A	A/A	C/A	C/A	A/A	C/A	A/A	A/A	A/A	A/A	A/A	A/A	C/C	A/A	C/A	C/A	A/A	A/A	C/A	C/A	A/A	A/A	A/A	A/A	./.	C/A	C/A	C/A	A/A	C/A	A/A	A/A
NC_008467.2	27514402	A	G/G	G/G	G/G	G/G	G/G	G/G	G/G	G/G	A/A	A/G	A/G	A/G	A/G	A/G	A/G	A/G	G/G	G/G	G/G	G/G	G/G	./.	A/G	A/G	A/G	A/G	A/G	G/G	A/G	G/G	G/G	A/G	A/G	G/G	G/G	A/G	G/G	G/G	A/G	G/G	G/G	G/G	G/G	G/G	G/G	A/G	A/G
NC_008467.2	27515696	G	T/T	T/T	T/T	T/T	T/T	T/T	T/T	T/T	G/G	G/T	G/T	G/T	G/T	G/T	G/T	G/T	T/T	T/T	T/T	T/T	T/T	T/T	G/T	G/T	G/T	G/T	G/T	T/T	G/T	T/T	T/T	G/T	G/T	T/T	T/T	G/T	T/T	T/T	G/T	./.	T/T	T/T	T/T	T/T	T/T	G/T	G/T
NC_008467.2	27534694	A	A/G	G/G	A/G	A/G	A/G	A/G	A/G	A/G	G/G	./.	G/G	G/G	G/G	G/G	G/G	G/G	./.	G/G	G/G	A/G	A/G	A/G	A/G	A/G	G/G	G/G	A/G	G/G	A/G	A/G	G/G	G/G	G/G	A/G	A/G	G/G	G/G	G/G	G/G	G/G	A/G	G/G	A/A	G/G	G/G	G/G	G/G
NC_008467.2	27578971	C	C/G	C/G	C/G	C/G	C/G	C/G	C/G	C/G	G/G	G/G	G/G	G/G	G/G	G/G	G/G	G/G	C/G	C/G	C/G	G/G	G/G	G/G	G/G	G/G	C/G	C/G	G/G	C/G	C/G	G/G	C/G	C/G	C/G	G/G	G/G	C/G	C/G	C/G	C/G	C/G	G/G	C/G	G/G	G/G	C/G	C/G	C/G
NC_008467.2	27579064	T	T/C	T/C	T/C	T/C	T/C	T/C	T/C	T/C	C/C	C/C	C/C	C/C	C/C	C/C	C/C	C/C	T/C	T/C	T/C	C/C	C/C	C/C	C/C	C/C	T/C	T/C	C/C	T/C	T/C	C/C	T/C	T/C	T/C	C/C	C/C	T/C	T/C	T/C	T/C	T/C	C/C	T/C	C/C	C/C	T/C	T/C	T/C
NC_008467.2	27584956	A	T/T	T/T	T/T	T/T	T/T	T/T	T/T	T/T	T/T	T/T	T/T	T/T	T/T	T/T	T/T	T/T	T/T	T/T	T/T	T/T	T/T	T/T	T/T	T/T	T/T	T/T	T/T	T/T	T/T	T/T	T/T	T/T	T/T	T/T	T/T	T/T	T/T	T/T	T/T	T/T	T/T	T/T	T/T	T/T	T/T	T/T	T/T
NC_008467.2	27585031	A	G/G	G/G	G/G	G/G	G/G	G/G	G/G	G/G	./.	G/G	G/G	G/G	G/G	G/G	G/G	G/G	G/G	G/G	G/G	G/G	G/G	G/G	G/G	G/G	G/G	G/G	G/G	G/G	G/G	G/G	G/G	G/G	G/G	G/G	G/G	G/G	./.	G/G	G/G	G/G	G/G	G/G	G/G	G/G	G/G	G/G	G/G
NC_008467.2	27599038	C	C/C	C/C	C/C	C/C	C/C	C/C	C/C	C/C	C/C	C/C	C/C	C/C	C/C	C/C	C/C	C/C	C/C	C/C	C/C	C/C	C/C	./.	C/C	C/C	C/C	C/C	C/C	C/C	C/C	C/C	C/C	C/C	C/C	C/C	C/C	C/C	./.	C/C	C/C	C/C	C/C	C/C	C/C	C/C	C/C	C/C	C/C
NC_008467.2	27635365	T	C/C	C/C	C/C	C/C	C/C	C/C	C/C	C/C	C/C	C/C	C/C	C/C	C/C	C/C	C/C	C/C	C/C	C/C	C/C	C/C	C/C	C/C	C/C	C/C	C/C	C/C	C/C	C/C	C/C	C/C	C/C	C/C	C/C	T/C	C/C	C/C	C/C	C/C	C/C	./.	C/C	C/C	C/C	C/C	C/C	C/C	C/C
NC_008467.2	27658029	G	A/A	A/A	A/A	A/A	A/A	A/A	A/A	A/A	A/A	A/A	A/A	A/A	A/A	A/A	A/A	A/A	A/A	A/A	A/A	A/A	A/A	A/A	A/A	A/A	A/A	A/A	A/A	A/A	A/A	A/A	A/A	A/A	A/A	A/A	A/A	A/A	A/A	A/A	A/A	./.	A/A	A/A	A/A	A/A	A/A	A/A	A/A
NC_008467.2	27662558	T	A/A	A/A	A/A	A/A	A/A	A/A	A/A	A/A	A/A	A/A	A/A	A/A	A/A	A/A	A/A	A/A	A/A	A/A	A/A	A/A	A/A	A/A	A/A	A/A	A/A	A/A	A/A	A/A	A/A	A/A	A/A	A/A	A/A	A/A	A/A	A/A	./.	A/A	A/A	A/A	A/A	A/A	A/A	A/A	A/A	A/A	A/A
NC_008467.2	27662581	A	G/G	G/G	G/G	G/G	G/G	G/G	G/G	G/G	G/G	G/G	G/G	G/G	G/G	G/G	G/G	G/G	G/G	G/G	G/G	G/G	G/G	G/G	G/G	G/G	G/G	G/G	G/G	G/G	G/G	G/G	G/G	G/G	G/G	G/G	G/G	G/G	./.	G/G	G/G	G/G	G/G	G/G	G/G	G/G	G/G	G/G	G/G
NC_008467.2	27678493	C	G/G	G/G	G/G	G/G	G/G	G/G	G/G	G/G	./.	G/G	G/G	G/G	G/G	G/G	G/G	G/G	G/G	G/G	G/G	G/G	G/G	G/G	G/G	G/G	G/G	G/G	G/G	G/G	G/G	G/G	G/G	G/G	G/G	G/G	G/G	G/G	G/G	G/G	G/G	G/G	G/G	G/G	G/G	G/G	G/G	G/G	G/G
NC_008467.2	27678512	G	G/G	G/G	G/G	G/G	G/G	G/G	G/G	G/G	./.	G/G	G/G	G/G	G/G	G/G	G/G	G/G	G/G	G/G	G/G	G/G	G/G	G/G	G/G	G/G	G/G	G/G	G/G	G/G	G/G	G/G	G/G	G/G	G/G	G/G	G/G	G/G	G/G	G/G	G/G	G/G	G/G	G/G	G/G	G/G	G/G	G/G	G/G
NC_008467.2	27678523	C	T/T	T/T	T/T	T/T	T/T	T/T	T/T	T/T	./.	T/T	T/T	T/T	T/T	T/T	T/T	T/T	T/T	T/T	T/T	T/T	T/T	T/T	T/T	T/T	T/T	T/T	T/T	T/T	T/T	T/T	T/T	T/T	T/T	T/T	T/T	T/T	T/T	T/T	T/T	T/T	T/T	T/T	T/T	T/T	T/T	T/T	T/T
NC_008467.2	27898988	T	A/A	A/A	A/A	A/A	A/A	A/A	A/A	A/A	A/A	A/A	A/A	A/A	A/A	A/A	A/A	A/A	A/A	A/A	A/A	A/A	A/A	A/A	A/A	A/A	A/A	A/A	A/A	A/A	A/A	A/A	A/A	A/A	A/A	A/A	A/A	A/A	A/A	A/A	A/A	A/A	A/A	A/A	A/A	A/A	A/A	A/A	A/A
NC_008467.2	27899163	G	C/C	C/C	C/C	C/C	C/C	C/C	C/C	C/C	C/C	C/C	C/C	C/C	C/C	C/C	C/C	C/C	C/C	C/C	C/C	C/C	./.	C/C	C/C	C/C	C/C	C/C	C/C	C/C	C/C	C/C	C/C	C/C	C/C	C/C	C/C	C/C	C/C	C/C	C/C	C/C	C/C	C/C	C/C	C/C	C/C	C/C	C/C
NC_008467.2	27899164	G	G/G	G/G	G/G	G/G	G/G	G/G	G/G	G/G	G/G	G/G	G/G	G/G	G/G	G/G	G/G	G/G	G/G	G/G	G/G	G/G	./.	G/G	G/G	G/G	G/G	G/G	G/G	G/G	G/G	G/G	G/G	G/G	G/G	G/G	G/G	G/G	G/G	G/G	G/G	G/G	G/G	G/G	G/G	G/G	G/G	G/G	G/G
NC_008467.2	27905533	G	A/A	A/A	A/A	A/A	A/A	A/A	A/A	A/A	A/A	A/A	A/A	A/A	A/A	A/A	A/A	A/A	A/A	A/A	A/A	A/A	A/A	A/A	A/A	A/A	A/A	A/A	A/A	A/A	A/A	A/A	A/A	A/A	A/A	A/A	A/A	A/A	A/A	A/A	A/A	A/A	A/A	A/A	A/A	A/A	A/A	A/A	A/A
NC_008467.2	28012863	C	T/T	T/T	T/T	T/T	T/T	T/T	T/T	T/T	./.	T/T	T/T	T/T	T/T	T/T	T/T	T/T	T/T	T/T	T/T	T/T	T/T	T/T	T/T	T/T	T/T	T/T	T/T	T/T	T/T	T/T	T/T	T/T	T/T	T/T	T/T	T/T	T/T	T/T	T/T	T/T	T/T	T/T	T/T	T/T	T/T	T/T	T/T
NC_008467.2	28012991	T	C/C	C/C	C/C	C/C	C/C	C/C	C/C	C/C	C/C	C/C	C/C	C/C	C/C	C/C	C/C	C/C	C/C	C/C	C/C	./.	C/C	C/C	C/C	C/C	C/C	C/C	C/C	C/C	C/C	C/C	C/C	C/C	C/C	C/C	C/C	C/C	C/C	C/C	C/C	./.	C/C	C/C	C/C	C/C	C/C	C/C	C/C
NC_008467.2	28012995	G	C/C	C/C	C/C	C/C	C/C	C/C	C/C	C/C	C/C	C/C	C/C	C/C	C/C	C/C	C/C	C/C	C/C	C/C	C/C	./.	C/C	C/C	C/C	C/C	C/C	C/C	C/C	C/C	C/C	C/C	C/C	C/C	C/C	C/C	C/C	C/C	C/C	C/C	C/C	./.	C/C	C/C	C/C	C/C	C/C	C/C	C/C
NC_008467.2	28028789	A	T/T	T/T	T/T	T/T	T/T	T/T	T/T	T/T	T/T	T/T	T/T	T/T	T/T	T/T	T/T	T/T	T/T	T/T	T/T	T/T	T/T	T/T	T/T	T/T	T/T	T/T	T/T	T/T	T/T	T/T	T/T	T/T	T/T	T/T	T/T	T/T	T/T	T/T	T/T	./.	T/T	T/T	T/T	T/T	T/T	T/T	T/T
NC_008467.2	28033037	G	A/A	A/A	A/A	A/A	A/A	A/A	A/A	A/A	G/A	G/G	G/A	G/A	G/A	G/A	G/A	A/A	A/A	G/A	G/A	G/A	G/A	A/A	A/A	A/A	A/A	A/A	A/A	G/G	G/A	G/A	G/A	A/A	A/A	G/A	G/A	A/A	A/A	G/A	A/A	./.	G/A	G/A	G/A	G/A	G/A	A/A	A/A
NC_008467.2	28038952	G	T/T	T/T	T/T	T/T	T/T	T/T	T/T	T/T	T/T	T/T	T/T	T/T	T/T	T/T	T/T	T/T	T/T	T/T	T/T	T/T	T/T	T/T	T/T	T/T	T/T	T/T	T/T	T/T	T/T	T/T	T/T	T/T	T/T	T/T	T/T	T/T	T/T	T/T	T/T	./.	T/T	T/T	T/T	T/T	T/T	T/T	T/T
NC_008467.2	28038962	A	G/G	G/G	G/G	G/G	G/G	G/G	G/G	G/G	G/G	G/G	A/G	A/G	A/G	A/G	G/G	A/A	A/A	A/G	A/G	A/A	A/G	G/G	G/G	G/G	G/G	G/G	G/G	A/G	G/G	A/G	A/G	G/G	G/G	A/G	A/G	G/G	A/A	G/G	G/G	./.	A/G	A/G	A/G	G/G	A/G	G/G	G/G
NC_008467.2	28039024	T	C/C	C/C	C/C	C/C	C/C	C/C	C/C	C/C	C/C	C/C	T/C	T/C	T/C	T/C	C/C	T/T	T/T	T/C	T/C	T/T	T/C	C/C	C/C	C/C	C/C	C/C	C/C	T/C	C/C	T/C	T/C	C/C	C/C	T/C	T/C	C/C	T/T	C/C	C/C	./.	T/C	T/C	T/C	C/C	T/C	C/C	C/C
NC_008467.2	28087357	G	G/G	G/G	G/G	G/G	G/G	G/G	G/G	G/G	G/G	G/G	G/G	G/G	G/G	G/G	G/G	G/G	G/G	G/G	G/G	G/G	G/G	G/G	G/G	G/G	G/G	G/G	G/G	G/G	G/G	G/G	G/G	G/G	G/G	G/G	G/G	G/G	G/G	G/G	G/G	./.	G/G	G/G	G/G	G/G	G/G	G/G	G/G
NC_008467.2	28089925	A	./.	T/T	T/T	T/T	T/T	T/T	T/T	T/T	T/T	T/T	T/T	T/T	T/T	T/T	T/T	T/T	T/T	T/T	T/T	T/T	T/T	T/T	T/T	T/T	T/T	T/T	T/T	T/T	T/T	T/T	T/T	T/T	T/T	T/T	T/T	T/T	./.	T/T	T/T	T/T	T/T	T/T	T/T	T/T	T/T	T/T	T/T
NC_008467.2	28089970	A	./.	G/G	G/G	G/G	G/G	G/G	G/G	G/G	G/G	G/G	G/G	G/G	G/G	G/G	G/G	G/G	G/G	G/G	G/G	G/G	G/G	G/G	G/G	G/G	G/G	G/G	G/G	G/G	G/G	G/G	G/G	G/G	G/G	G/G	G/G	G/G	./.	G/G	G/G	G/G	G/G	G/G	G/G	G/G	G/G	G/G	G/G
NC_008467.2	28091199	T	C/C	C/C	C/C	C/C	C/C	C/C	C/C	C/C	C/C	C/C	C/C	C/C	C/C	C/C	C/C	C/C	C/C	C/C	C/C	C/C	C/C	C/C	C/C	C/C	C/C	C/C	C/C	C/C	C/C	C/C	C/C	C/C	C/C	C/C	C/C	C/C	C/C	C/C	C/C	C/C	C/C	C/C	C/C	C/C	C/C	C/C	C/C
NC_008467.2	28098545	G	G/G	G/G	G/G	G/G	G/G	G/G	G/G	G/G	G/G	G/G	G/G	G/G	G/G	G/G	G/G	G/G	G/G	G/G	G/G	G/G	G/G	G/G	G/G	G/G	G/G	G/G	G/G	G/G	./.	G/G	G/G	G/G	G/G	G/G	G/G	G/G	G/G	G/G	G/G	G/G	G/G	G/G	G/G	G/G	G/G	G/G	G/G
NC_008467.2	28103860	A	C/C	C/C	C/C	C/C	C/C	C/C	C/C	C/C	A/A	A/A	A/A	A/A	A/A	A/A	A/A	A/A	A/C	A/C	A/C	A/C	A/C	A/C	A/C	A/C	A/C	A/C	A/C	A/C	A/C	A/C	A/C	A/C	C/C	A/C	A/C	A/C	A/C	A/C	A/C	A/C	A/C	A/C	C/C	A/C	C/C	A/C	A/C
NC_008467.2	28103911	A	G/G	G/G	G/G	G/G	G/G	G/G	G/G	G/G	A/A	A/A	A/A	A/A	A/A	A/A	A/A	A/A	A/G	A/G	A/G	A/G	A/G	A/G	A/G	A/G	A/G	A/G	A/G	A/G	A/G	A/G	A/G	A/G	G/G	A/G	A/G	A/G	A/G	A/G	A/G	A/G	A/G	A/G	G/G	A/G	G/G	A/G	A/G
NC_008467.2	28103914	C	T/T	T/T	T/T	T/T	T/T	T/T	T/T	T/T	C/C	C/C	C/C	C/C	C/C	C/C	C/C	C/C	C/T	C/T	C/T	C/T	C/T	C/T	C/T	C/T	C/T	C/T	C/T	C/T	C/T	C/T	C/T	C/T	T/T	C/T	C/T	C/T	C/T	C/T	C/T	C/T	C/T	C/T	T/T	C/T	T/T	C/T	C/T
NC_008467.2	28103925	C	T/T	T/T	T/T	T/T	T/T	T/T	T/T	T/T	C/C	C/C	C/C	C/C	C/C	C/C	C/C	C/C	C/T	C/T	C/T	C/T	C/T	C/T	C/T	C/T	C/T	C/T	C/T	C/T	C/T	C/T	C/T	C/T	T/T	C/T	C/T	C/T	C/T	C/T	C/T	C/T	C/T	C/T	T/T	C/T	T/T	C/T	C/T
NC_008467.2	28114951	T	A/A	A/A	A/A	A/A	A/A	A/A	A/A	A/A	./.	A/A	T/A	T/A	T/A	T/A	T/T	T/A	A/A	A/A	A/A	A/A	A/A	T/A	T/A	T/A	T/A	T/A	T/A	A/A	T/A	A/A	A/A	T/A	T/A	A/A	A/A	T/A	./.	A/A	T/A	./.	A/A	A/A	A/A	A/A	A/A	T/A	T/A
NC_008467.2	28115180	T	C/C	./.	./.	./.	C/C	./.	./.	C/C	C/C	C/C	C/C	C/C	C/C	C/C	C/C	C/C	C/C	C/C	C/C	C/C	C/C	C/C	C/C	C/C	C/C	./.	C/C	C/C	C/C	C/C	C/C	C/C	C/C	C/C	C/C	C/C	C/C	C/C	C/C	C/C	C/C	C/C	C/C	C/C	C/C	C/C	C/C
NC_008467.2	28115231	A	T/T	./.	./.	./.	T/T	./.	./.	./.	T/T	T/T	T/T	T/T	T/T	T/T	T/T	T/T	T/T	T/T	T/T	T/T	T/T	T/T	T/T	T/T	T/T	./.	T/T	T/T	T/T	T/T	T/T	T/T	T/T	T/T	T/T	T/T	T/T	T/T	T/T	T/T	T/T	T/T	T/T	T/T	T/T	T/T	T/T
NC_008467.2	28115251	T	T/T	./.	./.	./.	./.	./.	./.	./.	T/T	T/T	T/T	T/T	T/T	T/T	T/T	T/T	T/T	T/T	T/T	T/T	T/T	T/T	T/T	T/T	T/T	./.	T/T	T/T	T/T	T/T	T/T	T/T	T/T	T/T	T/T	T/T	T/T	T/T	T/T	T/T	T/T	T/T	T/T	T/T	T/T	T/T	T/T
NC_008467.2	28158133	T	C/C	C/C	C/C	C/C	C/C	C/C	C/C	C/C	C/C	C/C	C/C	C/C	C/C	C/C	./.	C/C	C/C	C/C	C/C	C/C	C/C	C/C	C/C	C/C	C/C	C/C	C/C	C/C	C/C	C/C	C/C	C/C	C/C	C/C	C/C	C/C	C/C	C/C	C/C	C/C	C/C	C/C	C/C	C/C	C/C	C/C	C/C
NC_008467.2	28158754	A	C/C	C/C	C/C	C/C	C/C	C/C	C/C	C/C	C/C	C/C	C/C	C/C	C/C	C/C	C/C	C/C	./.	C/C	C/C	C/C	C/C	C/C	C/C	C/C	C/C	C/C	C/C	C/C	C/C	C/C	C/C	C/C	C/C	C/C	C/C	C/C	C/C	C/C	C/C	C/C	C/C	C/C	C/C	C/C	C/C	C/C	C/C
NC_008467.2	28178339	C	C/C	C/C	C/C	C/C	C/C	C/C	C/C	C/C	C/C	C/C	C/C	C/C	C/C	C/C	C/C	C/C	C/C	C/C	C/C	C/C	C/C	C/C	C/C	C/C	C/C	C/C	C/C	C/C	C/C	C/C	C/C	C/C	C/C	C/C	C/C	C/C	C/C	C/C	C/C	C/C	C/C	C/C	C/C	C/C	C/C	C/C	C/C
NC_008467.2	28178360	T	A/A	A/A	A/A	A/A	A/A	A/A	A/A	A/A	A/A	A/A	A/A	A/A	A/A	A/A	A/A	A/A	A/A	A/A	A/A	A/A	A/A	A/A	A/A	A/A	A/A	A/A	A/A	A/A	A/A	A/A	A/A	A/A	A/A	A/A	A/A	A/A	A/A	A/A	A/A	A/A	A/A	A/A	A/A	A/A	A/A	A/A	A/A
NC_008467.2	28178371	G	G/G	G/G	G/G	G/G	G/G	G/G	G/G	G/G	G/G	G/G	G/G	G/G	G/G	G/G	G/G	G/G	G/G	G/G	G/G	G/G	G/G	G/G	G/G	G/G	G/G	G/G	G/G	G/G	G/G	G/G	G/G	G/G	G/G	G/G	G/G	G/G	G/G	G/G	G/G	G/G	G/G	G/G	G/G	G/G	G/G	G/G	G/G
NC_008467.2	28178449	A	A/A	./.	A/A	A/A	A/A	A/A	A/A	A/A	A/A	A/A	A/A	A/A	A/A	A/A	A/A	A/A	A/A	A/A	A/A	A/A	A/A	A/A	A/A	A/A	A/A	A/A	A/A	A/A	A/A	A/A	A/A	A/A	A/A	A/A	A/A	A/A	A/A	A/A	A/A	./.	A/A	A/A	A/A	A/A	A/A	A/A	A/A
NC_008467.2	28178461	C	T/T	./.	T/T	T/T	T/T	T/T	T/T	T/T	T/T	T/T	T/T	T/T	T/T	T/T	T/T	T/T	T/T	T/T	T/T	T/T	T/T	T/T	T/T	T/T	T/T	T/T	T/T	T/T	T/T	T/T	T/T	T/T	T/T	T/T	T/T	T/T	T/T	T/T	T/T	./.	T/T	T/T	T/T	T/T	T/T	T/T	T/T
NC_008467.2	28272886	G	A/A	A/A	A/A	A/A	A/A	A/A	A/A	A/A	A/A	A/A	A/A	A/A	A/A	A/A	A/A	A/A	./.	A/A	A/A	A/A	A/A	A/A	A/A	A/A	A/A	A/A	A/A	A/A	A/A	A/A	A/A	A/A	A/A	A/A	A/A	A/A	A/A	A/A	A/A	./.	A/A	A/A	A/A	A/A	A/A	A/A	A/A
NC_008467.2	28310337	G	G/G	G/T	G/T	G/T	G/G	G/T	G/G	G/T	T/T	G/G	G/T	G/T	G/T	G/T	G/T	G/T	./.	G/G	G/G	T/T	G/T	T/T	T/T	T/T	G/T	G/T	T/T	G/G	G/T	G/T	G/G	G/T	T/T	G/T	G/T	G/T	G/G	G/G	G/T	G/G	G/T	G/G	G/T	G/T	G/G	G/T	G/T
NC_008467.2	28331697	T	T/A	T/A	T/A	T/A	T/A	T/A	T/A	T/A	./.	A/A	A/A	T/A	A/A	A/A	A/A	A/A	A/A	A/A	A/A	T/A	T/A	T/A	T/A	T/A	A/A	T/A	T/A	A/A	A/A	T/A	A/A	A/A	A/A	T/A	T/A	A/A	A/A	T/A	A/A	A/A	T/A	A/A	T/A	T/A	A/A	A/A	A/A
NC_008467.2	28343811	C	T/T	T/T	T/T	T/T	T/T	T/T	T/T	T/T	T/T	T/T	T/T	T/T	T/T	T/T	T/T	T/T	T/T	T/T	T/T	T/T	T/T	T/T	T/T	T/T	T/T	T/T	T/T	T/T	T/T	T/T	T/T	T/T	T/T	T/T	T/T	T/T	./.	T/T	T/T	T/T	T/T	T/T	T/T	T/T	T/T	T/T	T/T
NC_008467.2	28349027	G	A/A	A/A	A/A	A/A	A/A	A/A	A/A	A/A	A/A	A/A	A/A	A/A	A/A	A/A	A/A	A/A	A/A	A/A	A/A	A/A	A/A	A/A	A/A	A/A	A/A	A/A	A/A	A/A	A/A	A/A	A/A	A/A	A/A	A/A	A/A	A/A	A/A	A/A	A/A	./.	A/A	A/A	A/A	A/A	A/A	A/A	A/A
NC_008467.2	28349028	C	T/T	T/T	T/T	T/T	T/T	T/T	T/T	T/T	T/T	T/T	T/T	T/T	T/T	T/T	T/T	T/T	T/T	T/T	T/T	T/T	T/T	T/T	T/T	T/T	T/T	T/T	T/T	T/T	T/T	T/T	T/T	T/T	T/T	T/T	T/T	T/T	T/T	T/T	T/T	./.	T/T	T/T	T/T	T/T	T/T	T/T	T/T
NC_008467.2	28349038	T	C/C	C/C	C/C	C/C	C/C	C/C	C/C	C/C	C/C	C/C	C/C	C/C	C/C	C/C	C/C	C/C	C/C	C/C	C/C	C/C	C/C	C/C	C/C	C/C	C/C	C/C	C/C	C/C	C/C	C/C	C/C	C/C	C/C	C/C	C/C	C/C	C/C	C/C	C/C	./.	C/C	C/C	C/C	C/C	C/C	C/C	C/C
NC_008467.2	28349106	A	T/T	T/T	T/T	T/T	T/T	T/T	T/T	T/T	T/T	T/T	T/T	T/T	T/T	T/T	./.	T/T	T/T	T/T	T/T	T/T	T/T	T/T	T/T	T/T	T/T	T/T	T/T	T/T	T/T	T/T	T/T	T/T	T/T	T/T	T/T	T/T	T/T	T/T	T/T	./.	T/T	T/T	T/T	T/T	T/T	T/T	T/T
NC_008467.2	28349117	G	T/T	T/T	T/T	T/T	T/T	T/T	T/T	T/T	T/T	T/T	T/T	T/T	T/T	T/T	./.	T/T	T/T	T/T	T/T	T/T	T/T	T/T	T/T	T/T	T/T	T/T	T/T	T/T	T/T	T/T	T/T	T/T	T/T	T/T	T/T	T/T	T/T	T/T	T/T	./.	T/T	T/T	T/T	T/T	T/T	T/T	T/T
NC_008467.2	28355910	A	A/T	A/T	A/T	A/T	A/T	A/T	A/T	A/T	T/T	T/T	T/T	T/T	T/T	T/T	T/T	T/T	A/T	T/T	T/T	A/T	A/T	A/A	A/T	A/T	T/T	T/T	A/T	T/T	T/T	A/T	T/T	T/T	T/T	A/T	A/T	T/T	T/T	T/T	T/T	T/T	A/T	T/T	A/T	A/T	T/T	T/T	T/T
NC_008467.2	28370863	T	A/A	A/A	A/A	A/A	A/A	A/A	A/A	A/A	T/A	T/A	T/A	T/A	T/A	T/A	T/A	T/A	T/A	T/A	T/A	A/A	T/A	A/A	A/A	A/A	A/A	A/A	A/A	T/A	A/A	T/A	T/A	A/A	A/A	T/A	T/A	A/A	T/A	T/A	A/A	./.	T/A	T/A	T/A	T/A	T/A	A/A	A/A
NC_008467.2	28372956	A	T/T	T/T	T/T	T/T	T/T	T/T	T/T	T/T	./.	T/T	T/T	A/T	T/T	T/T	T/T	T/T	T/T	T/T	T/T	./.	T/T	T/T	T/T	T/T	T/T	T/T	T/T	T/T	T/T	T/T	T/T	T/T	T/T	T/T	T/T	T/T	T/T	T/T	T/T	./.	T/T	T/T	T/T	T/T	T/T	T/T	T/T
NC_008467.2	28695639	A	A/A	A/A	A/A	./.	A/A	A/A	A/A	A/A	T/T	T/T	T/T	T/T	T/T	T/T	T/T	T/T	T/T	A/T	A/T	A/T	A/T	./.	A/T	A/T	A/T	T/T	A/T	T/T	A/T	A/T	A/T	A/T	./.	A/T	A/T	A/T	A/A	A/T	A/T	./.	A/T	A/T	T/T	A/T	T/T	A/T	A/T
NC_008467.2	28695668	A	A/A	A/A	A/A	./.	A/A	A/A	A/A	A/A	T/T	T/T	T/T	T/T	T/T	T/T	T/T	T/T	T/T	A/T	A/T	A/T	A/T	./.	A/T	A/T	A/T	T/T	A/T	T/T	A/T	A/T	A/T	A/T	./.	A/T	A/T	A/T	A/G	A/T	A/T	./.	A/T	A/T	T/T	A/T	T/T	A/T	A/T
NC_008467.2	28714675	G	A/A	A/A	A/A	A/A	A/A	A/A	A/A	A/A	A/A	A/A	A/A	A/A	A/A	A/A	A/A	A/A	A/A	A/A	A/A	A/A	A/A	A/A	A/A	A/A	A/A	G/A	A/A	A/A	A/A	A/A	A/A	A/A	A/A	A/A	A/A	A/A	A/A	A/A	A/A	A/A	A/A	A/A	A/A	A/A	A/A	A/A	A/A
NC_008467.2	28752470	A	G/G	G/G	G/G	G/G	G/G	G/G	G/G	G/G	G/G	A/G	G/G	A/G	A/G	A/G	A/G	A/G	G/G	A/G	A/G	A/G	A/G	G/G	A/G	G/G	G/G	A/G	G/G	A/G	G/G	G/G	A/G	G/G	G/G	A/G	A/G	G/G	G/G	G/G	G/G	G/G	A/G	A/G	A/G	A/A	G/G	G/G	G/G
NC_008467.2	28752548	C	A/A	A/A	A/A	A/A	A/A	A/A	A/A	A/A	./.	C/A	C/A	C/A	C/A	C/A	C/A	C/A	C/A	C/A	C/A	C/C	A/A	A/A	C/C	A/A	A/A	C/A	A/A	C/A	A/A	C/A	C/A	A/A	A/A	C/A	C/A	A/A	C/C	C/A	A/A	C/C	C/A	C/A	C/C	C/A	A/A	A/A	A/A
NC_008467.2	28770760	C	T/T	T/T	T/T	T/T	T/T	T/T	T/T	T/T	T/T	T/T	T/T	T/T	T/T	T/T	T/T	T/T	T/T	T/T	T/T	T/T	T/T	T/T	T/T	T/T	T/T	T/T	T/T	T/T	T/T	T/T	T/T	T/T	T/T	T/T	T/T	T/T	T/T	T/T	T/T	T/T	T/T	T/T	T/T	T/T	T/T	T/T	T/T
NC_008467.2	28776076	A	A/G	A/G	A/G	A/G	A/G	A/G	A/G	A/G	A/G	./.	A/G	A/G	A/G	A/G	A/G	G/G	A/A	A/G	A/G	G/G	G/G	G/G	G/G	A/G	A/A	A/A	A/G	A/G	A/A	G/G	A/G	A/A	A/A	A/G	G/G	A/A	A/G	G/G	A/A	./.	G/G	A/G	G/G	G/G	A/G	A/A	A/A
NC_008467.2	28856733	G	G/C	G/C	G/C	G/C	G/C	G/C	G/C	G/C	G/G	G/G	G/G	G/G	G/G	G/G	G/G	G/G	G/C	G/C	G/C	G/G	G/G	G/G	G/G	G/G	G/C	G/C	G/G	G/C	G/C	G/G	G/C	G/C	G/C	G/G	G/G	G/C	G/C	G/C	C/C	C/C	G/G	G/C	G/G	./.	G/C	C/C	G/C
NC_008467.2	28859162	T	A/A	A/A	A/A	A/A	A/A	A/A	A/A	A/A	A/A	./.	A/A	A/A	A/A	A/A	A/A	A/A	A/A	A/A	A/A	A/A	A/A	./.	./.	A/A	A/A	A/A	A/A	A/A	A/A	A/A	A/A	A/A	A/A	A/A	A/A	A/A	A/A	A/A	A/A	./.	A/A	A/A	A/A	A/A	A/A	A/A	A/A
NC_008467.2	28859170	G	A/A	A/A	A/A	A/A	A/A	A/A	A/A	A/A	A/A	./.	A/A	A/A	A/A	A/A	A/A	A/A	A/A	A/A	A/A	A/A	A/A	./.	./.	A/A	A/A	A/A	A/A	A/A	A/A	A/A	A/A	A/A	A/A	A/A	A/A	A/A	A/A	A/A	A/A	./.	A/A	A/A	A/A	A/A	A/A	A/A	A/A
NC_008467.2	28867649	G	A/A	A/A	A/A	A/A	A/A	A/A	A/A	A/A	G/G	G/A	G/A	G/A	G/A	G/A	A/A	G/A	G/A	G/A	G/A	A/A	G/A	A/A	G/A	A/A	A/A	G/A	A/A	G/A	A/A	G/A	G/A	A/A	A/A	G/A	G/A	A/A	G/A	G/A	A/A	A/A	G/A	G/A	G/G	G/A	A/A	A/A	G/A
NC_008467.2	28869765	C	C/T	C/T	C/T	C/T	C/T	T/T	C/T	C/T	T/T	T/T	T/T	C/T	T/T	T/T	T/T	T/T	T/T	T/T	T/T	C/T	C/T	C/T	C/T	C/T	T/T	T/T	C/T	T/T	T/T	C/T	T/T	T/T	T/T	C/T	C/T	T/T	./.	C/T	T/T	./.	C/T	T/T	C/T	C/C	T/T	T/T	T/T
NC_008467.2	28915012	A	G/G	G/G	G/G	G/G	G/G	G/G	G/G	G/G	A/A	A/G	A/G	A/G	A/G	A/G	A/G	A/G	A/G	A/G	A/G	A/G	A/G	G/G	A/G	G/G	G/G	A/G	G/G	A/G	G/G	A/G	A/G	G/G	G/G	A/G	A/G	G/G	A/G	A/G	G/G	A/G	A/G	A/G	A/G	A/A	G/G	G/G	G/G
NC_008467.2	28982543	C	T/T	./.	T/T	T/T	T/T	T/T	T/T	T/T	C/T	C/T	C/T	C/T	C/T	C/T	C/T	T/T	T/T	T/T	T/T	T/T	T/T	C/T	T/T	C/T	C/T	T/T	C/T	T/T	C/T	T/T	T/T	C/T	C/C	T/T	T/T	C/T	T/T	T/T	C/T	T/T	T/T	T/T	T/T	T/T	C/T	C/T	C/T
NC_008467.2	29048443	C	T/T	T/T	T/T	T/T	T/T	T/T	T/T	T/T	T/T	T/T	C/T	C/T	C/T	C/T	C/T	C/T	T/T	T/T	T/T	T/T	T/T	C/T	T/T	C/T	C/T	T/T	C/T	T/T	C/T	T/T	T/T	C/T	C/T	T/T	T/T	C/T	T/T	T/T	C/T	T/T	T/T	T/T	T/T	T/T	C/T	C/T	C/T
NC_008467.2	29067879	G	A/A	A/A	A/A	A/A	A/A	A/A	A/A	A/A	A/A	A/A	A/A	A/A	A/A	A/A	A/A	A/A	A/A	A/A	A/A	A/A	A/A	A/A	A/A	A/A	A/A	A/A	A/A	A/A	A/A	A/A	A/A	A/A	A/A	A/A	A/A	A/A	A/A	A/A	A/A	A/A	A/A	A/A	A/A	A/A	A/A	A/A	A/A
NC_008467.2	29067886	G	C/C	C/C	C/C	C/C	C/C	C/C	C/C	C/C	C/C	C/C	C/C	C/C	C/C	C/C	C/C	C/C	C/C	C/C	C/C	C/C	C/C	C/C	C/C	C/C	C/C	C/C	C/C	C/C	C/C	C/C	C/C	C/C	C/C	C/C	C/C	C/C	C/C	C/C	C/C	C/C	C/C	C/C	C/C	C/C	C/C	C/C	C/C
NC_008467.2	29067892	A	G/G	G/G	G/G	G/G	G/G	G/G	G/G	G/G	G/G	G/G	G/G	G/G	G/G	G/G	G/G	G/G	G/G	G/G	G/G	G/G	G/G	G/G	G/G	G/G	G/G	G/G	G/G	G/G	G/G	G/G	G/G	G/G	G/G	G/G	G/G	G/G	G/G	G/G	G/G	G/G	G/G	G/G	G/G	G/G	G/G	G/G	G/G
NC_008467.2	29079363	T	C/C	./.	C/C	C/C	C/C	C/C	C/C	C/C	./.	C/C	T/C	T/C	T/C	T/C	C/C	T/C	C/C	C/C	C/C	C/C	C/C	T/C	C/C	T/C	T/C	C/C	T/C	C/C	T/C	C/C	C/C	T/C	T/C	C/C	C/C	T/C	C/C	C/C	T/C	C/C	C/C	C/C	C/C	C/C	C/C	T/C	T/C
NC_008467.2	29079389	A	G/G	./.	G/G	G/G	G/G	G/G	G/G	G/G	./.	G/G	A/G	A/G	A/G	A/G	G/G	A/G	G/G	G/G	G/G	G/G	G/G	A/G	G/G	A/G	A/G	G/G	A/G	G/G	A/G	G/G	G/G	A/G	A/G	G/G	G/G	A/G	G/G	G/G	A/G	G/G	G/G	G/G	G/G	G/G	G/G	A/G	A/G
NC_008467.2	29080883	T	C/C	C/C	C/C	C/C	C/C	C/C	C/C	C/C	T/T	T/C	T/C	T/C	T/C	T/C	T/C	T/C	C/C	C/C	C/C	C/C	C/C	C/C	C/C	T/C	T/C	C/C	T/C	C/C	T/C	C/C	C/C	T/C	T/C	C/C	C/C	T/C	C/C	C/C	T/C	C/C	C/C	C/C	C/C	C/C	T/C	T/C	T/C
NC_008467.2	29080912	C	T/T	T/T	T/T	T/T	T/T	T/T	T/T	T/T	C/C	C/T	C/T	C/T	C/T	C/T	C/T	C/T	T/T	T/T	T/T	T/T	T/T	T/T	T/T	C/T	C/T	T/T	C/T	T/T	C/T	T/T	T/T	C/T	C/T	T/T	T/T	C/T	T/T	T/T	C/T	T/T	T/T	T/T	T/T	T/T	C/T	C/T	C/T
NC_008467.2	29080938	A	G/G	G/G	G/G	G/G	G/G	G/G	G/G	G/G	G/G	G/G	G/G	G/G	G/G	G/G	G/G	G/G	G/G	G/G	G/G	G/G	G/G	G/G	G/G	G/G	G/G	G/G	G/G	G/G	G/G	G/G	G/G	G/G	G/G	G/G	G/G	G/G	G/G	G/G	G/G	G/G	G/G	G/G	G/G	G/G	G/G	G/G	G/G
NC_008467.2	29086612	G	A/A	A/A	A/A	G/A	A/A	A/A	A/A	A/A	G/A	G/A	G/A	G/A	G/A	G/A	G/A	G/A	G/A	G/A	G/A	G/A	G/A	A/A	G/A	G/A	A/A	G/A	A/A	G/A	A/A	G/A	G/A	A/A	A/A	G/A	G/A	A/A	G/A	G/A	A/A	G/A	G/A	G/A	G/A	G/A	A/A	A/A	A/A
NC_008467.2	29251473	C	C/T	C/C	C/C	C/C	C/C	C/C	C/C	C/C	C/C	C/C	C/C	C/C	C/C	C/C	C/C	C/C	C/C	C/C	C/C	C/C	C/C	C/C	C/C	C/C	C/C	C/C	C/C	C/C	C/C	C/C	C/C	C/C	C/C	C/C	C/C	C/C	C/C	C/C	C/C	C/C	C/C	C/C	C/C	C/C	C/C	C/C	C/C
NC_008467.2	29251572	A	A/G	A/G	A/G	A/G	A/G	A/G	A/G	A/G	A/G	A/G	A/G	A/G	A/G	A/G	A/G	A/G	./.	A/A	A/A	A/G	A/G	G/G	A/G	G/G	A/G	A/A	G/G	A/A	A/G	A/G	A/A	A/G	A/G	A/G	A/G	A/G	A/A	A/A	A/G	./.	A/G	A/A	A/G	A/G	A/G	A/G	A/G
NC_008467.2	29264964	T	G/G	G/G	G/G	G/G	G/G	G/G	G/G	G/G	./.	T/G	T/G	T/G	T/G	T/G	T/G	T/G	G/G	T/G	T/G	T/G	T/G	G/G	T/G	G/G	G/G	T/G	G/G	T/G	G/G	T/G	T/G	G/G	G/G	T/G	T/G	G/G	T/G	T/G	G/G	T/G	T/G	T/G	T/G	T/G	G/G	T/G	G/G
NC_008467.2	29282576	T	C/C	C/C	C/C	C/C	C/C	C/C	C/C	C/C	T/T	./.	T/C	T/C	T/C	T/C	T/C	T/C	T/T	T/C	T/C	C/C	T/C	C/C	T/C	C/C	C/C	C/C	C/C	T/C	C/C	T/C	T/C	T/C	C/C	T/C	T/C	C/C	./.	T/C	C/C	T/C	T/C	T/C	T/C	C/C	C/C	T/C	C/C
NC_008467.2	29348660	T	C/C	C/C	C/C	C/C	C/C	C/C	C/C	C/C	T/T	./.	T/C	T/C	T/C	T/C	T/C	C/C	C/C	C/C	C/C	C/C	C/C	C/C	C/C	T/C	T/C	./.	T/C	C/C	T/C	C/C	C/C	C/C	T/C	C/C	C/C	T/C	C/C	C/C	T/C	C/C	C/C	C/C	C/C	C/C	T/C	C/C	T/C
NC_008467.2	29370504	A	G/G	G/G	G/G	G/G	G/G	G/G	G/G	G/G	G/G	G/G	G/G	G/G	G/G	G/G	G/G	G/G	G/G	G/G	G/G	G/G	G/G	G/G	G/G	G/G	G/G	G/G	G/G	G/G	G/G	G/G	G/G	G/G	G/G	G/G	G/G	G/G	G/G	G/G	G/G	G/G	G/G	G/G	G/G	G/G	G/G	G/G	G/G
NC_008467.2	29397029	A	A/T	A/T	A/T	A/T	A/T	A/T	A/T	A/T	A/T	A/T	A/T	A/T	A/T	A/T	A/T	A/T	A/T	A/T	A/T	A/A	A/A	A/T	A/A	A/T	T/T	A/T	A/T	A/T	T/T	A/A	A/T	A/T	T/T	A/A	A/A	T/T	A/T	A/T	T/T	T/T	A/A	A/T	A/A	A/A	T/T	A/T	T/T
NC_008467.2	29498245	G	A/A	A/A	A/A	A/A	A/A	A/A	A/A	A/A	./.	A/A	A/A	A/A	A/A	A/A	A/A	A/A	A/A	A/A	A/A	A/A	A/A	A/A	A/A	A/A	A/A	A/A	A/A	A/A	A/A	A/A	A/A	A/A	A/A	A/A	A/A	A/A	A/A	A/A	A/A	A/A	A/A	A/A	A/A	./.	A/A	A/A	A/A
NC_008467.2	29502504	C	C/T	C/T	C/T	C/T	C/T	C/T	C/T	C/T	T/T	./.	C/T	C/T	C/T	C/T	C/C	C/C	C/C	C/C	C/C	C/C	C/T	T/T	C/T	T/T	C/T	C/C	T/T	C/C	C/T	C/T	C/C	C/T	C/C	C/T	C/T	C/T	C/C	C/T	C/T	./.	C/T	C/C	C/T	C/T	C/T	C/C	T/T
NC_008467.2	29504383	A	C/C	C/C	C/C	C/C	C/C	C/C	C/C	C/C	./.	C/C	C/C	C/C	C/C	C/C	C/C	C/C	C/C	C/C	C/C	C/C	C/C	C/C	C/C	C/C	C/C	C/C	C/C	C/C	C/C	C/C	C/C	C/C	C/C	C/C	C/C	C/C	C/C	C/C	C/C	./.	C/C	C/C	C/C	C/C	C/C	C/C	C/C
NC_008467.2	29514123	A	G/G	G/G	G/G	G/G	G/G	G/G	G/G	G/G	G/G	./.	G/G	G/G	G/G	G/G	G/G	G/G	./.	G/G	G/G	G/G	G/G	G/G	G/G	G/G	G/G	G/G	G/G	G/G	G/G	G/G	G/G	G/G	G/G	G/G	G/G	G/G	G/G	G/G	G/G	./.	G/G	G/G	G/G	G/G	G/G	G/G	G/G
NC_008467.2	29600461	G	T/T	T/T	T/T	T/T	T/T	T/T	T/T	T/T	T/T	T/T	T/T	T/T	T/T	T/T	T/T	T/T	T/T	T/T	T/T	T/T	T/T	./.	T/T	T/T	T/T	T/T	T/T	T/T	T/T	T/T	T/T	T/T	T/T	T/T	T/T	T/T	T/T	T/T	T/T	T/T	T/T	T/T	T/T	T/T	T/T	T/T	T/T
NC_008467.2	29625093	A	G/G	G/G	G/G	G/G	G/G	G/G	G/G	G/G	A/G	A/G	A/G	A/G	A/G	A/G	A/G	A/G	G/G	A/G	A/G	A/G	A/G	G/G	A/G	G/G	G/G	G/G	G/G	A/G	G/G	A/G	A/G	A/G	G/G	A/G	A/G	G/G	G/G	A/G	G/G	G/G	A/G	A/G	A/G	A/G	G/G	A/G	G/G
NC_008467.2	29627693	T	A/A	A/A	A/A	A/A	A/A	A/A	A/A	A/A	./.	A/A	A/A	A/A	A/A	A/A	A/A	A/A	A/A	A/A	A/A	A/A	A/A	A/A	A/A	A/A	A/A	A/A	A/A	A/A	A/A	A/A	A/A	A/A	A/A	A/A	A/A	A/A	A/A	A/A	A/A	./.	A/A	A/A	A/A	A/A	A/A	A/A	A/A
NC_008467.2	29627735	T	A/A	A/A	A/A	A/A	A/A	A/A	A/A	A/A	./.	T/A	T/A	T/A	T/A	T/A	T/A	T/A	A/A	A/A	A/A	A/A	A/A	T/A	A/A	T/A	T/A	A/A	T/A	A/A	T/A	A/A	A/A	A/A	T/A	A/A	A/A	T/A	A/A	A/A	T/A	./.	A/A	A/A	A/A	A/A	T/A	A/A	T/A
NC_008467.2	29660457	C	T/T	T/T	T/T	T/T	T/T	T/T	T/T	T/T	T/T	T/T	T/T	T/T	T/T	T/T	T/T	T/T	T/T	T/T	T/T	T/T	T/T	T/T	T/T	T/T	T/T	T/T	T/T	T/T	T/T	T/T	T/T	T/T	T/T	T/T	T/T	T/T	T/T	T/T	T/T	T/T	T/T	T/T	T/T	T/T	T/T	T/T	T/T
NC_008467.2	29660569	G	A/A	A/A	A/A	A/A	A/A	A/A	A/A	A/A	./.	A/A	A/A	A/A	A/A	A/A	A/A	A/A	A/A	A/A	A/A	A/A	./.	A/A	A/A	A/A	./.	A/A	A/A	A/A	A/A	A/A	A/A	A/A	A/A	./.	A/A	A/A	A/A	A/A	A/A	A/A	A/A	A/A	A/A	A/A	A/A	A/A	A/A
NC_008467.2	29660572	G	A/A	A/A	A/A	A/A	A/A	A/A	A/A	A/A	./.	A/A	A/A	A/A	A/A	A/A	A/A	A/A	A/A	A/A	A/A	A/A	./.	A/A	A/A	A/A	./.	A/A	A/A	A/A	A/A	A/A	A/A	A/A	A/A	./.	A/A	A/A	A/A	A/A	A/A	A/A	A/A	A/A	A/A	A/A	A/A	A/A	A/A
NC_008467.2	29660946	T	A/A	A/A	A/A	A/A	A/A	A/A	A/A	A/A	T/T	./.	T/A	T/A	T/A	T/A	T/A	T/A	T/A	T/A	T/A	T/A	T/A	A/A	T/A	A/A	A/A	T/T	A/A	T/A	A/A	T/A	T/A	T/A	A/A	T/A	T/A	A/A	T/T	A/A	A/A	./.	T/A	T/A	T/A	A/A	A/A	T/A	A/A
NC_008467.2	29660993	T	A/A	A/A	A/A	A/A	A/A	A/A	A/A	A/A	T/T	./.	T/A	T/A	T/A	T/A	T/A	T/A	T/A	T/A	T/A	T/A	T/A	A/A	T/A	A/A	A/A	T/T	A/A	T/A	A/A	T/A	T/A	T/A	A/A	T/A	T/A	A/A	T/T	A/A	A/A	./.	T/A	T/A	T/A	A/A	A/A	T/A	A/A
NC_008467.2	29688114	T	T/T	T/T	T/T	T/T	T/T	T/T	T/T	T/T	T/T	T/T	T/T	T/T	T/T	T/T	T/T	T/T	T/T	T/T	T/T	T/T	T/T	T/T	T/T	T/T	T/T	T/T	T/T	T/T	T/T	T/T	T/T	T/T	T/T	T/T	T/T	T/T	./.	T/T	T/T	T/T	T/T	T/T	T/T	T/T	T/T	T/T	T/T
NC_008467.2	29688171	T	C/C	C/C	C/C	C/C	C/C	C/C	C/C	C/C	C/C	C/C	C/C	C/C	C/C	C/C	C/C	C/C	C/C	C/C	C/C	C/C	C/C	C/C	C/C	C/C	C/C	C/C	C/C	C/C	C/C	C/C	C/C	C/C	C/C	C/C	C/C	C/C	./.	C/C	C/C	C/C	C/C	C/C	C/C	C/C	C/C	C/C	C/C
NC_008467.2	29688201	C	C/C	A/A	C/A	C/A	C/A	C/A	A/A	C/A	C/A	C/A	C/A	C/A	C/A	C/A	A/A	C/A	A/A	A/A	A/A	C/C	C/A	C/C	C/C	C/C	C/A	A/A	C/C	A/A	C/A	C/A	A/A	A/A	C/A	C/A	C/A	A/A	./.	C/C	C/A	A/A	C/A	A/A	C/C	A/A	C/C	A/A	C/A
NC_008467.2	29692659	G	A/A	A/A	A/A	A/A	A/A	A/A	A/A	A/A	./.	A/A	A/A	A/A	A/A	A/A	A/A	A/A	A/A	A/A	A/A	A/A	A/A	A/A	A/A	A/A	A/A	A/A	A/A	A/A	A/A	A/A	A/A	A/A	A/A	A/A	A/A	A/A	A/A	A/A	A/A	./.	A/A	A/A	A/A	A/A	A/A	A/A	A/A
NC_008467.2	29692673	A	A/A	A/A	A/A	A/A	A/A	A/A	A/A	A/A	./.	A/A	A/A	A/A	A/A	A/A	A/A	A/A	A/A	A/A	A/A	A/A	A/A	A/A	A/A	A/A	A/A	A/A	A/A	A/A	A/A	A/A	A/A	A/A	A/A	A/A	A/A	A/A	A/A	A/A	A/A	./.	A/A	A/A	A/A	A/A	A/A	A/A	A/A
NC_008467.2	29698892	A	A/G	A/G	A/G	A/G	A/G	A/G	A/G	A/G	G/G	G/G	G/G	G/G	G/G	G/G	G/G	G/G	G/G	A/G	A/G	G/G	G/G	G/G	G/G	G/G	A/G	A/G	G/G	A/G	A/G	G/G	A/G	A/G	A/G	G/G	G/G	A/G	./.	A/G	A/G	A/A	G/G	A/G	G/G	G/G	A/G	A/G	A/G
NC_008467.2	29759972	G	G/T	G/T	G/T	G/T	G/T	G/T	G/T	G/T	T/T	T/T	T/T	T/T	T/T	T/T	T/T	T/T	./.	T/T	T/T	G/T	G/T	G/T	G/T	G/T	T/T	T/T	G/T	T/T	T/T	G/T	T/T	T/T	T/T	G/T	G/T	T/T	T/T	G/T	G/T	T/T	G/T	T/T	G/T	G/T	T/T	T/T	T/T
NC_008467.2	29781849	A	./.	./.	A/A	A/A	A/A	A/A	A/A	A/A	./.	./.	A/A	A/A	A/A	A/A	A/A	A/A	./.	A/A	A/A	A/A	A/A	A/A	A/A	A/A	A/A	A/A	A/A	A/A	A/A	A/A	A/A	A/A	A/A	A/A	A/A	A/A	A/A	A/A	A/A	A/A	A/A	A/A	A/A	A/A	A/A	A/A	A/A
NC_008467.2	29781850	A	./.	./.	A/A	A/A	A/A	A/A	A/A	A/A	./.	./.	A/A	A/A	A/A	A/A	A/A	A/A	./.	A/A	A/A	A/A	A/A	A/A	A/A	A/A	A/A	A/A	A/A	A/A	A/A	A/A	A/A	A/A	A/A	A/A	A/A	A/A	A/A	A/A	A/A	A/A	A/A	A/A	A/A	A/A	A/A	A/A	A/A
NC_008467.2	29858417	A	G/G	G/G	G/G	G/G	G/G	G/G	G/G	G/G	G/G	G/G	G/G	G/G	G/G	G/G	G/G	G/G	G/G	G/G	G/G	G/G	G/G	G/G	G/G	G/G	G/G	G/G	G/G	G/G	G/G	G/G	G/G	G/G	G/G	G/G	G/G	G/G	G/G	G/G	G/G	G/G	G/G	G/G	G/G	G/G	G/G	G/G	G/G
NC_008467.2	29860771	A	C/C	C/C	C/C	C/C	C/C	C/C	A/C	C/C	A/A	A/C	A/C	A/C	A/C	A/C	A/C	A/C	A/A	A/C	A/C	A/C	A/C	C/C	A/C	C/C	C/C	A/C	C/C	A/C	C/C	A/C	A/C	A/C	C/C	A/C	A/C	C/C	A/C	A/C	C/C	./.	A/C	A/C	A/C	A/C	C/C	A/C	C/C
NC_008467.2	29991408	A	A/G	A/A	A/G	A/G	A/G	A/G	A/G	A/G	G/G	./.	A/G	G/G	A/G	A/A	G/G	A/G	G/G	G/G	G/G	G/G	A/G	A/A	A/G	A/A	A/G	G/G	A/A	G/G	G/G	A/G	G/G	G/G	A/G	A/G	A/G	A/G	G/G	A/G	A/A	G/G	A/G	G/G	A/G	A/G	A/G	G/G	A/G
NC_008467.2	30011544	T	T/T	T/C	T/C	T/C	T/C	T/C	C/C	T/C	T/C	T/T	T/C	T/C	T/C	T/C	T/C	T/T	C/C	C/C	C/C	./.	T/C	T/T	T/C	T/T	T/C	C/C	T/T	C/C	T/C	T/C	C/C	C/C	C/C	T/C	T/C	T/C	C/C	T/C	T/T	./.	C/C	C/C	T/C	T/C	T/C	C/C	T/C
NC_008467.2	30011592	A	A/A	A/C	A/C	A/C	A/C	A/C	C/C	A/C	A/C	A/A	A/C	A/C	A/C	A/C	A/C	A/A	C/C	C/C	C/C	./.	A/C	A/A	A/C	A/A	A/C	C/C	A/A	C/C	A/C	A/C	C/C	C/C	C/C	A/C	A/C	A/C	C/C	A/C	A/A	./.	C/C	C/C	A/C	A/C	A/C	C/C	A/C
NC_008467.2	30015955	A	A/G	A/G	A/G	A/G	A/G	A/G	A/G	A/G	A/G	A/G	A/G	A/G	A/G	A/G	A/G	A/G	A/A	A/A	A/A	A/G	A/G	G/G	A/G	G/G	A/G	A/A	G/G	A/A	A/G	A/G	A/A	A/A	A/G	A/G	A/G	A/G	A/A	A/G	G/G	A/A	A/G	A/A	A/G	A/G	A/G	A/A	A/G
NC_008467.2	30026577	C	T/T	T/T	T/T	T/T	T/T	T/T	T/T	T/T	C/C	C/T	C/T	C/T	C/T	C/T	C/T	C/T	C/T	T/T	T/T	T/T	C/T	C/T	T/T	C/T	C/T	T/T	C/T	T/T	C/T	T/T	T/T	T/T	C/T	T/T	T/T	C/T	T/T	T/T	C/T	T/T	T/T	T/T	T/T	T/T	C/T	T/T	C/T
NC_008467.2	30026623	T	C/C	C/C	C/C	C/C	C/C	C/C	C/C	C/C	T/T	T/C	T/C	T/C	T/C	T/C	T/C	T/C	T/C	C/C	C/C	C/C	T/C	T/C	C/C	T/C	T/C	C/C	T/C	C/C	T/C	C/C	C/C	C/C	T/C	C/C	C/C	T/C	C/C	C/C	T/C	C/C	C/C	C/C	C/C	C/C	T/C	C/C	T/C
NC_008467.2	30026632	A	G/G	G/G	G/G	G/G	G/G	G/G	G/G	G/G	A/A	A/G	A/G	A/G	A/G	A/G	A/G	A/G	A/G	G/G	G/G	G/G	A/G	A/G	G/G	A/G	A/G	G/G	A/G	G/G	A/G	G/G	G/G	G/G	A/G	G/G	G/G	A/G	G/G	G/G	A/G	G/G	G/G	G/G	G/G	G/G	A/G	G/G	A/G
NC_008467.2	30042774	G	C/C	C/C	C/C	C/C	C/C	C/C	C/C	C/C	C/C	C/C	G/C	G/C	G/C	G/C	G/C	G/C	C/C	C/C	C/C	C/C	C/C	C/C	C/C	G/C	G/C	C/C	G/C	C/C	G/G	C/C	C/C	C/C	G/C	C/C	C/C	G/C	C/C	C/C	G/C	C/C	C/C	C/C	C/C	C/C	G/C	C/C	G/C
NC_008467.2	30042820	T	C/C	C/C	C/C	C/C	C/C	C/C	C/C	C/C	C/C	C/C	T/C	T/C	T/C	T/C	T/C	T/C	C/C	C/C	C/C	C/C	C/C	C/C	C/C	T/C	T/C	C/C	T/C	C/C	T/T	C/C	T/C	C/C	T/C	C/C	C/C	T/C	C/C	C/C	T/C	C/C	C/C	C/C	C/C	C/C	T/C	C/C	T/C
NC_008467.2	30042831	T	C/C	C/C	C/C	C/C	C/C	C/C	C/C	C/C	C/C	C/C	T/C	T/C	T/C	T/C	T/C	T/C	C/C	C/C	C/C	C/C	C/C	C/C	C/C	T/C	T/C	C/C	T/C	C/C	T/T	C/C	T/C	C/C	T/C	C/C	C/C	T/C	C/C	C/C	T/C	C/C	C/C	C/C	C/C	C/C	T/C	C/C	T/C
NC_008467.2	30129251	G	C/C	C/C	C/C	C/C	C/C	C/C	C/C	C/C	C/C	C/C	C/C	C/C	C/C	C/C	C/C	C/C	C/C	C/C	C/C	C/C	C/C	C/C	C/C	C/C	C/C	C/C	C/C	C/C	C/C	C/C	C/C	C/C	C/C	C/C	C/C	C/C	C/C	C/C	C/C	./.	C/C	C/C	C/C	C/C	C/C	C/C	C/C
NC_008467.2	30129278	A	C/C	C/C	C/C	C/C	C/C	C/C	C/C	C/C	C/C	C/C	C/C	C/C	C/C	C/C	C/C	C/C	C/C	C/C	C/C	C/C	C/C	C/C	C/C	C/C	C/C	C/C	C/C	A/C	C/C	C/C	C/C	C/C	C/C	C/C	C/C	C/C	C/C	C/C	C/C	./.	C/C	C/C	C/C	C/C	C/C	C/C	C/C
NC_008467.2	30129282	A	G/G	G/G	G/G	G/G	G/G	G/G	G/G	G/G	G/G	G/G	G/G	G/G	G/G	G/G	G/G	G/G	G/G	G/G	G/G	G/G	G/G	G/G	G/G	G/G	G/G	G/G	G/G	A/G	G/G	G/G	G/G	G/G	G/G	G/G	G/G	G/G	G/G	G/G	G/G	./.	G/G	G/G	G/G	G/G	G/G	G/G	G/G
NC_008467.2	30148002	A	A/G	A/G	A/G	A/G	A/G	A/G	A/G	A/G	A/A	./.	A/A	A/A	A/A	A/A	A/A	A/A	./.	A/G	A/G	A/A	A/A	A/A	A/A	A/A	A/G	G/G	A/A	A/G	A/G	A/A	A/G	A/G	A/G	A/A	A/A	A/G	A/A	A/G	A/A	A/A	A/A	A/G	A/A	A/A	A/G	A/G	A/G
NC_008467.2	30148014	C	C/A	C/A	C/A	C/A	C/A	C/A	C/A	C/A	C/C	./.	C/C	C/C	C/C	C/C	C/C	C/C	./.	C/A	C/A	C/C	C/C	C/C	C/C	C/C	C/A	A/A	C/C	C/A	C/A	C/C	C/A	C/A	C/A	C/C	C/C	C/A	C/C	C/A	C/C	C/C	C/C	C/A	C/C	C/C	C/A	C/A	C/A
NC_008467.2	30148027	T	T/C	T/C	T/C	T/C	T/C	T/C	T/C	T/C	T/T	./.	T/T	T/T	T/T	T/T	T/T	T/T	./.	T/C	T/C	T/T	T/T	T/T	T/T	T/T	T/C	C/C	T/T	T/C	T/C	T/T	T/C	T/C	T/C	T/T	T/T	T/C	T/T	T/C	T/T	T/T	T/T	T/C	T/T	T/T	T/C	T/C	T/C
NC_008467.2	30150875	C	G/G	C/G	G/G	G/G	G/G	G/G	G/G	C/G	G/G	G/G	G/G	G/G	G/G	G/G	G/G	G/G	G/G	G/G	G/G	G/G	G/G	G/G	C/G	G/G	G/G	G/G	C/G	G/G	G/G	C/G	G/G	G/G	G/G	C/G	G/G	G/G	G/G	G/G	G/G	./.	C/G	G/G	G/G	G/G	G/G	G/G	G/G
NC_008467.2	30208090	C	G/G	G/G	G/G	G/G	G/G	./.	G/G	G/G	./.	G/G	C/G	C/G	G/G	C/G	C/C	C/G	G/G	G/G	G/G	./.	./.	C/G	G/G	G/G	C/G	G/G	C/G	./.	C/C	G/G	G/G	G/G	./.	C/C	G/G	C/G	G/G	G/G	C/G	./.	G/G	G/G	G/G	G/G	C/G	G/G	C/G
NC_008467.2	30222305	C	T/T	T/T	T/T	T/T	T/T	T/T	T/T	T/T	C/T	C/T	C/T	C/T	C/T	C/T	C/T	C/T	C/T	C/T	C/T	C/T	C/T	T/T	C/T	T/T	T/T	C/T	T/T	C/T	T/T	C/T	C/T	C/T	T/T	T/T	C/T	T/T	C/T	C/T	T/T	C/T	C/T	C/T	C/T	C/T	T/T	C/T	T/T
NC_008467.2	30292104	T	G/G	T/G	T/G	T/G	T/G	G/G	T/G	T/G	./.	./.	T/T	./.	T/T	T/T	T/T	T/T	T/T	T/T	T/T	T/G	T/G	G/G	T/G	T/G	T/T	T/T	T/G	T/T	./.	T/G	T/T	T/T	T/T	T/G	T/G	T/T	T/T	T/G	T/G	T/T	T/G	T/T	T/G	T/G	T/T	T/T	T/T
NC_008467.2	30296565	A	A/A	T/T	A/T	A/T	A/T	A/T	A/A	A/T	T/T	A/A	A/T	A/T	A/T	A/T	A/T	A/A	T/T	T/T	T/T	T/T	A/T	A/A	A/A	A/A	A/T	T/T	A/A	T/T	A/A	A/T	T/T	T/T	A/T	A/A	A/T	A/T	T/T	A/T	A/A	./.	T/T	T/T	A/T	A/T	A/T	T/T	A/T
NC_008467.2	30299545	C	C/T	C/T	C/T	C/T	C/T	C/T	C/T	C/T	T/T	T/T	T/T	T/T	T/T	T/T	T/T	T/T	./.	T/T	T/T	C/T	C/T	C/T	C/T	C/T	T/T	T/T	C/T	T/T	T/T	C/T	T/T	T/T	T/T	C/T	C/T	T/T	T/T	T/T	C/T	T/T	C/T	T/T	C/T	C/C	T/T	T/T	T/T
NC_008467.2	30443196	T	C/C	C/C	C/C	C/C	C/C	C/C	C/C	C/C	./.	./.	C/C	./.	T/T	./.	T/T	./.	C/C	C/C	C/C	C/C	C/C	C/C	C/C	C/C	C/C	C/C	C/C	C/C	C/C	C/C	C/C	C/C	C/C	C/C	C/C	C/C	C/C	C/C	C/C	C/C	C/C	C/C	C/C	C/C	C/C	C/C	C/C
NC_008467.2	30476217	A	A/G	A/G	A/G	A/G	A/G	A/G	A/G	A/G	G/G	G/G	G/G	G/G	G/G	G/G	G/G	G/G	A/A	G/G	G/G	G/G	G/G	A/G	A/G	A/G	G/G	./.	A/G	G/G	G/G	A/G	G/G	G/G	./.	A/G	A/G	G/G	G/G	A/G	A/G	G/G	A/G	G/G	A/G	A/G	G/G	G/G	G/G
NC_008467.2	30543873	C	T/T	T/T	T/T	T/T	T/T	T/T	T/T	T/T	T/T	T/T	T/T	T/T	T/T	T/T	T/T	T/T	T/T	T/T	T/T	T/T	T/T	T/T	T/T	T/T	T/T	T/T	T/T	T/T	T/T	T/T	C/T	T/T	T/T	T/T	T/T	T/T	T/T	T/T	T/T	T/T	T/T	T/T	T/T	T/T	T/T	T/T	T/T
NC_008467.2	30543899	C	C/G	C/G	C/G	C/G	C/G	C/G	C/G	C/G	G/G	G/G	G/G	G/G	G/G	G/G	G/G	G/G	G/G	G/G	G/G	C/C	C/G	C/G	C/G	C/G	G/G	G/G	G/G	G/G	G/G	C/G	G/G	G/G	G/G	C/G	C/G	G/G	G/G	C/G	C/G	G/G	C/C	G/G	C/G	C/G	G/G	G/G	G/G
NC_008467.2	30594779	A	A/A	A/A	A/A	A/A	A/A	A/A	A/A	A/A	./.	A/A	A/A	A/A	A/A	A/A	A/A	A/A	A/A	A/A	A/A	A/A	A/A	A/A	A/A	A/A	A/A	A/A	A/A	A/A	A/A	./.	A/A	A/A	A/A	A/A	A/A	A/A	./.	A/A	A/A	./.	A/A	A/A	A/A	A/A	A/A	A/A	A/A
NC_008467.2	30594809	G	G/G	G/G	G/G	G/G	G/G	G/G	G/G	G/G	./.	G/G	G/G	G/G	G/G	G/G	G/G	G/G	G/G	G/G	G/G	G/G	G/G	G/G	G/G	G/G	G/G	G/G	G/G	G/G	G/G	./.	G/G	G/G	G/G	G/G	G/G	G/G	./.	G/G	G/G	./.	G/G	G/G	G/G	G/G	G/G	G/G	G/G
NC_008467.2	30596204	A	G/G	./.	G/G	G/G	G/G	G/G	G/G	G/G	G/G	A/G	A/G	A/G	A/G	A/G	G/G	A/A	./.	G/G	G/G	G/G	G/G	G/G	G/G	A/G	A/G	G/G	A/G	G/G	A/G	G/G	G/G	G/G	A/G	A/G	G/G	G/G	G/G	G/G	./.	./.	G/G	G/G	./.	G/G	A/A	G/G	G/G
NC_008467.2	30599441	T	C/C	C/C	C/C	T/C	C/C	C/C	C/C	C/C	T/C	T/C	T/C	T/C	T/C	T/C	T/C	T/C	C/C	C/C	C/C	C/C	C/C	T/C	C/C	T/C	T/C	C/C	T/C	C/C	T/C	C/C	C/C	C/C	T/C	T/C	C/C	C/C	C/C	C/C	T/C	C/C	C/C	C/C	C/C	C/C	T/C	C/C	T/C
NC_008467.2	30622826	G	C/C	C/C	C/C	C/C	C/C	C/C	C/C	C/C	./.	C/C	C/C	C/C	C/C	C/C	C/C	C/C	C/C	C/C	C/C	C/C	C/C	./.	C/C	C/C	C/C	C/C	C/C	C/C	C/C	C/C	C/C	C/C	C/C	C/C	C/C	C/C	C/C	C/C	C/C	C/C	C/C	C/C	C/C	C/C	C/C	C/C	C/C
NC_008467.2	30624582	A	G/G	G/G	G/G	G/G	G/G	G/G	G/G	G/G	G/G	G/G	G/G	G/G	G/G	G/G	G/G	G/G	G/G	G/G	G/G	G/G	G/G	G/G	G/G	G/G	G/G	G/G	G/G	G/G	G/G	G/G	G/G	G/G	G/G	G/G	G/G	G/G	G/G	G/G	G/G	G/G	G/G	G/G	G/G	./.	G/G	G/G	G/G
NC_008467.2	30676627	A	G/G	G/G	G/G	G/G	G/G	G/G	G/G	G/G	G/G	G/G	G/G	G/G	G/G	G/G	G/G	G/G	G/G	G/G	G/G	G/G	G/G	G/G	G/G	G/G	G/G	G/G	G/G	G/G	G/G	G/G	G/G	G/G	G/G	G/G	G/G	G/G	G/G	G/G	G/G	./.	G/G	G/G	G/G	G/G	G/G	G/G	G/G
NC_008467.2	30676651	G	A/A	A/A	A/A	A/A	A/A	A/A	A/A	A/A	A/A	A/A	A/A	A/A	A/A	A/A	A/A	A/A	A/A	A/A	A/A	A/A	A/A	A/A	A/A	A/A	A/A	A/A	A/A	A/A	A/A	A/A	A/A	A/A	A/A	A/A	A/A	A/A	A/A	A/A	A/A	./.	A/A	A/A	A/A	A/A	A/A	A/A	A/A
NC_008467.2	30681026	G	T/T	T/T	T/T	T/T	T/T	T/T	T/T	T/T	G/T	G/T	G/T	G/T	G/T	G/T	G/T	G/T	T/T	T/T	T/T	T/T	T/T	G/T	T/T	G/T	G/T	T/T	G/T	T/T	G/T	T/T	T/T	T/T	G/T	G/T	T/T	T/T	T/T	T/T	G/T	T/T	T/T	T/T	T/T	T/T	G/T	T/T	G/T
NC_008467.2	30759251	T	C/C	C/C	C/C	C/C	C/C	C/C	C/C	C/C	C/C	C/C	C/C	C/C	C/C	C/C	C/C	C/C	C/C	C/C	C/C	C/C	C/C	C/C	C/C	C/C	C/C	C/C	C/C	C/C	C/C	C/C	C/C	C/C	C/C	C/C	C/C	C/C	C/C	C/C	C/C	C/C	C/C	C/C	T/C	C/C	C/C	C/C	C/C
NC_008467.2	30759287	C	T/T	T/T	T/T	T/T	T/T	T/T	T/T	T/T	T/T	T/T	T/T	T/T	T/T	T/T	T/T	T/T	T/T	T/T	T/T	T/T	T/T	T/T	T/T	T/T	T/T	T/T	T/T	T/T	T/T	T/T	T/T	T/T	T/T	T/T	T/T	T/T	T/T	T/T	T/T	T/T	T/T	T/T	T/T	T/T	T/T	T/T	T/T
NC_008467.2	30759312	T	G/G	G/G	G/G	G/G	G/G	G/G	G/G	G/G	G/G	G/G	G/G	G/G	G/G	G/G	G/G	G/G	G/G	G/G	G/G	G/G	G/G	G/G	G/G	G/G	G/G	G/G	G/G	G/G	G/G	G/G	G/G	G/G	G/G	G/G	G/G	G/G	G/G	G/G	G/G	G/G	G/G	G/G	G/G	G/G	G/G	G/G	G/G
NC_008467.2	30806546	G	A/A	A/A	A/A	A/A	A/A	A/A	A/A	A/A	A/A	./.	G/A	G/G	G/A	G/A	G/A	G/A	A/A	A/A	A/A	A/A	A/A	G/A	A/A	A/A	G/A	A/A	G/A	A/A	G/A	A/A	A/A	A/A	G/A	G/A	A/A	A/A	A/A	A/A	G/A	A/A	A/A	A/A	A/A	A/A	G/A	A/A	G/A
NC_008467.2	30812965	C	T/T	T/T	T/T	T/T	T/T	T/T	T/T	T/T	C/C	C/C	C/T	T/T	C/T	C/T	C/T	./.	T/T	T/T	T/T	T/T	T/T	C/C	T/T	C/C	C/T	T/T	C/T	T/T	C/T	T/T	T/T	T/T	C/T	C/T	T/T	T/T	T/T	T/T	C/T	T/T	T/T	T/T	T/T	T/T	C/T	T/T	C/T
NC_008467.2	30825598	A	./.	T/T	T/T	T/T	T/T	T/T	T/T	T/T	./.	./.	T/T	T/T	T/T	T/T	T/T	T/T	T/T	T/T	T/T	T/T	T/T	T/T	T/T	T/T	T/T	T/T	T/T	T/T	T/T	T/T	T/T	T/T	T/T	T/T	T/T	T/T	T/T	T/T	T/T	T/T	T/T	T/T	T/T	T/T	T/T	T/T	T/T
NC_008467.2	30825620	T	./.	A/A	A/A	A/A	A/A	A/A	A/A	A/A	./.	./.	A/A	A/A	A/A	A/A	A/A	A/A	A/A	A/A	A/A	A/A	A/A	A/A	A/A	A/A	A/A	A/A	A/A	A/A	A/A	A/A	A/A	A/A	A/A	A/A	A/A	A/A	A/A	A/A	A/A	A/A	A/A	A/A	A/A	A/A	A/A	A/A	A/A
NC_008467.2	30830465	G	G/G	G/A	G/A	G/A	G/A	G/A	G/A	G/A	A/A	A/A	A/A	A/A	A/A	A/A	A/A	A/A	A/A	G/A	G/A	A/A	A/A	A/A	A/A	A/A	G/A	G/A	A/A	G/A	G/A	A/A	G/A	G/A	G/A	A/A	A/A	G/A	G/A	A/A	A/A	./.	A/A	G/A	A/A	A/A	G/A	G/A	G/A
NC_008467.2	30843869	A	A/A	A/G	A/G	A/G	A/G	A/G	A/G	A/G	A/A	A/G	A/G	A/G	A/G	A/G	A/G	A/G	A/G	G/G	G/G	A/G	A/G	A/A	A/G	A/A	A/G	A/G	A/A	G/G	A/G	G/G	G/G	G/G	G/G	A/A	G/G	G/G	G/G	A/G	A/A	./.	A/G	G/G	G/G	A/A	A/G	G/G	A/G
NC_008467.2	30843916	G	G/G	G/A	G/A	G/A	G/A	G/A	G/A	G/A	G/G	G/A	G/A	G/A	G/A	G/A	G/A	G/A	G/A	A/A	A/A	G/A	G/A	G/G	G/A	G/G	G/A	A/A	G/G	A/A	G/A	A/A	A/A	A/A	A/A	G/G	A/A	A/A	A/A	G/A	G/G	./.	G/A	A/A	A/A	G/G	G/A	A/A	G/A
NC_008467.2	30846709	C	C/T	C/T	C/T	C/T	C/T	C/T	C/T	C/T	T/T	T/T	T/T	T/T	T/T	T/T	T/T	T/T	C/C	T/T	T/T	./.	C/T	C/T	C/T	C/T	T/T	T/T	C/T	T/T	T/T	C/T	T/T	T/T	T/T	C/T	C/T	T/T	T/T	C/T	C/T	./.	C/T	T/T	C/T	C/T	T/T	T/T	T/T
NC_008467.2	30869770	A	T/T	T/T	T/T	T/T	T/T	T/T	T/T	T/T	T/T	T/T	T/T	T/T	T/T	T/T	T/T	T/T	T/T	T/T	T/T	T/T	T/T	T/T	T/T	T/T	T/T	T/T	T/T	T/T	T/T	T/T	T/T	T/T	T/T	T/T	T/T	T/T	T/T	T/T	T/T	T/T	T/T	T/T	T/T	T/T	T/T	T/T	T/T
NC_008467.2	30879736	A	A/T	A/A	A/T	A/A	A/T	A/T	A/A	A/T	./.	./.	T/T	T/T	A/T	T/T	T/T	T/T	./.	A/T	A/T	T/T	T/T	T/T	T/T	T/T	A/T	A/A	T/T	A/A	A/A	T/T	A/T	A/T	A/T	T/T	T/T	T/T	A/T	A/T	T/T	A/T	T/T	A/T	T/T	T/T	A/A	A/T	A/T
NC_008467.2	30886824	A	C/C	C/C	C/C	C/C	C/C	C/C	C/C	C/C	C/C	C/C	C/C	C/C	C/C	C/C	C/C	C/C	C/C	C/C	C/C	C/C	C/C	C/C	C/C	C/C	C/C	C/C	C/C	C/C	C/C	C/C	C/C	C/C	C/C	C/C	C/C	C/C	C/C	C/C	C/C	C/C	C/C	C/C	C/C	C/C	C/C	C/C	C/C
NC_008467.2	30887995	T	C/C	T/C	T/C	T/C	T/C	T/C	T/C	T/C	./.	C/C	T/C	T/C	T/C	T/C	T/C	T/C	C/C	T/C	T/C	C/C	C/C	T/C	C/C	T/C	T/T	T/T	T/C	T/C	T/T	C/C	T/C	T/C	T/T	T/C	C/C	T/C	C/C	T/C	T/C	./.	C/C	T/C	C/C	C/C	T/T	T/C	T/T
NC_008467.2	30893022	A	G/G	G/G	G/G	G/G	G/G	G/G	G/G	G/G	G/G	G/G	G/G	G/G	G/G	G/G	G/G	G/G	G/G	G/G	G/G	G/G	G/G	G/G	G/G	G/G	G/G	G/G	G/G	G/G	G/G	G/G	G/G	G/G	G/G	G/G	G/G	G/G	G/G	G/G	G/G	G/G	G/G	G/G	G/G	G/G	G/G	G/G	G/G
NC_008467.2	30893040	A	G/G	G/G	G/G	G/G	G/G	G/G	G/G	G/G	G/G	G/G	G/G	G/G	G/G	G/G	G/G	G/G	G/G	G/G	G/G	G/G	G/G	G/G	G/G	G/G	G/G	G/G	G/G	G/G	G/G	G/G	G/G	G/G	G/G	G/G	G/G	G/G	G/G	G/G	G/G	G/G	G/G	G/G	G/G	G/G	G/G	G/G	G/G
NC_008467.2	30895098	A	A/G	A/G	A/G	A/G	A/G	A/G	A/G	A/G	A/G	A/A	A/G	A/G	A/G	A/G	A/G	A/A	A/A	A/G	A/G	A/A	A/A	A/G	A/A	A/G	G/G	A/G	A/G	A/G	G/G	A/A	A/G	A/G	G/G	A/G	A/A	A/G	A/G	A/G	A/G	A/A	A/A	A/G	A/A	A/A	G/G	A/G	G/G
NC_008467.2	30903512	A	C/C	C/C	C/C	C/C	C/C	C/C	C/C	C/C	C/C	C/C	C/C	C/C	C/C	C/C	C/C	C/C	C/C	C/C	C/C	C/C	C/C	C/C	C/C	C/C	C/C	C/C	C/C	C/C	C/C	C/C	C/C	C/C	C/C	C/C	C/C	C/C	C/C	./.	C/C	./.	C/C	C/C	C/C	./.	C/C	C/C	C/C
NC_008467.2	30910573	G	T/T	T/T	T/T	T/T	T/T	T/T	T/T	T/T	T/T	T/T	T/T	T/T	T/T	T/T	T/T	T/T	T/T	T/T	T/T	./.	T/T	T/T	T/T	T/T	T/T	T/T	T/T	T/T	T/T	T/T	T/T	T/T	T/T	T/T	T/T	T/T	./.	T/T	T/T	./.	T/T	T/T	T/T	T/T	T/T	T/T	T/T
NC_008467.2	30978215	A	A/C	A/C	A/C	A/C	A/C	A/C	A/C	A/C	A/C	A/C	A/C	A/C	A/C	A/C	A/C	A/C	C/C	A/C	A/C	C/C	C/C	A/C	C/C	A/C	A/A	A/C	A/C	C/C	A/A	C/C	A/C	A/C	A/A	A/C	C/C	C/C	A/C	C/C	A/A	C/C	C/C	A/C	C/C	C/C	A/A	A/C	A/A
NC_008467.2	31010666	A	A/G	A/G	A/G	A/G	A/G	A/G	A/G	A/G	G/G	G/G	G/G	G/G	G/G	G/G	G/G	G/G	A/G	G/G	G/G	A/G	A/G	A/A	A/G	A/G	G/G	G/G	A/G	G/G	G/G	A/G	G/G	G/G	G/G	A/G	A/G	A/G	G/G	A/G	A/G	./.	A/G	G/G	A/G	A/A	G/G	G/G	G/G
NC_008467.2	31011101	G	T/T	T/T	T/T	T/T	T/T	T/T	T/T	T/T	G/G	G/G	G/G	G/T	G/G	G/G	G/G	G/G	G/G	G/T	G/T	G/G	G/T	G/T	T/T	G/T	G/T	G/T	G/T	G/T	G/T	G/T	G/T	G/T	G/T	G/T	G/T	G/T	G/T	G/T	G/T	G/T	G/T	G/T	G/T	G/T	G/T	G/T	G/T
NC_008467.2	31011125	A	G/G	G/G	G/G	G/G	G/G	G/G	G/G	G/G	A/A	A/A	A/A	A/G	A/A	A/A	A/A	A/A	A/A	A/G	A/G	A/A	A/G	A/G	G/G	A/G	A/G	A/G	A/G	A/G	A/G	A/G	A/G	A/G	A/G	A/G	A/G	A/G	A/G	A/G	A/G	A/G	A/G	A/G	A/G	A/G	A/G	A/G	A/G
NC_008467.2	31050571	C	T/T	T/T	T/T	T/T	T/T	T/T	T/T	T/T	C/T	C/T	C/T	C/T	C/T	C/T	C/T	C/T	T/T	C/T	C/T	T/T	C/T	T/T	C/T	T/T	T/T	C/T	T/T	T/T	T/T	C/T	C/T	C/T	T/T	T/T	C/T	C/T	C/T	C/T	T/T	T/T	C/T	C/T	C/T	C/T	T/T	C/T	T/T
NC_008467.2	31057663	A	T/T	A/T	A/T	A/T	A/T	A/T	A/T	A/T	A/T	A/T	A/T	A/T	A/T	A/T	A/T	A/A	T/T	A/A	A/A	A/T	A/T	./.	T/T	T/T	A/T	A/A	T/T	A/T	A/T	A/T	A/T	A/A	A/T	T/T	T/T	A/T	A/A	T/T	T/T	./.	A/T	A/A	A/T	A/T	A/T	A/A	T/T
NC_008467.2	31057748	A	G/G	G/G	A/G	A/G	A/G	A/G	A/G	A/G	G/G	A/G	A/G	A/G	A/G	A/G	A/A	A/A	A/A	G/G	G/G	A/A	A/A	A/A	A/G	A/A	A/G	G/G	A/G	A/G	A/G	A/G	G/G	G/G	A/A	A/A	A/G	A/G	G/G	A/G	A/A	./.	A/G	G/G	A/G	A/A	A/G	G/G	A/G
NC_008467.2	31057754	A	A/G	G/G	A/G	A/G	A/G	A/G	A/G	A/G	G/G	A/G	A/G	A/G	A/G	A/G	A/A	A/A	A/A	G/G	G/G	A/A	A/A	A/A	A/G	A/A	A/G	G/G	A/G	A/G	A/G	A/G	G/G	G/G	A/A	A/A	A/G	A/G	G/G	A/G	A/A	./.	A/G	G/G	A/G	A/A	A/G	G/G	A/G
NC_008467.2	31057777	T	T/C	T/T	T/C	T/C	T/C	T/C	T/C	T/C	T/T	T/C	T/C	T/C	T/C	T/C	C/C	C/C	C/C	T/T	T/T	C/C	C/C	C/C	T/C	C/C	T/C	T/T	T/C	T/C	T/C	T/C	T/T	T/T	C/C	C/C	T/C	T/C	T/T	T/C	C/C	./.	T/C	T/T	T/C	C/C	T/C	T/T	T/C
NC_008467.2	31057788	T	T/A	A/A	T/A	T/A	T/A	T/A	T/A	T/A	A/A	T/A	T/A	T/A	T/A	T/A	T/T	T/T	T/T	A/A	A/A	T/T	T/T	T/T	T/A	T/T	T/A	A/A	T/A	T/A	T/A	T/A	A/A	A/A	T/T	T/T	T/A	T/A	A/A	T/A	T/T	./.	T/A	A/A	T/A	T/T	T/A	A/A	T/A
NC_008467.2	31077530	C	C/C	C/C	C/C	C/C	C/C	C/C	C/C	C/C	./.	C/C	C/C	C/C	C/C	C/C	C/C	C/C	C/C	C/C	C/C	C/C	C/C	C/C	C/C	C/C	C/C	C/C	C/C	C/C	C/C	C/C	C/C	C/C	C/C	C/C	C/C	C/C	C/C	C/C	C/C	./.	C/C	C/C	C/C	C/C	C/C	C/C	C/C
NC_008467.2	31077560	G	G/G	G/G	G/G	G/G	G/G	G/G	G/G	G/G	./.	G/G	G/G	G/G	G/G	G/G	G/G	G/G	G/G	G/G	G/G	G/G	G/G	G/G	G/G	G/G	G/G	G/G	G/G	G/G	G/G	G/G	G/G	G/G	G/G	G/G	G/G	G/G	G/G	G/G	G/G	./.	G/G	G/G	G/G	G/G	G/G	G/G	G/G
NC_008467.2	31077580	A	A/A	A/A	A/A	A/A	A/A	A/A	A/A	A/A	./.	A/A	A/A	A/A	A/A	A/A	A/A	A/A	A/A	A/A	A/A	A/A	A/A	A/A	A/A	A/A	A/A	A/A	A/A	A/A	A/A	A/A	A/A	A/A	A/A	A/A	A/A	A/A	A/A	A/A	A/A	./.	A/A	A/A	A/A	A/A	A/A	A/A	A/A
NC_008467.2	31077589	G	G/G	G/G	G/G	G/G	G/G	G/G	G/G	G/G	./.	G/G	G/G	G/G	G/G	G/G	G/G	G/G	G/G	G/G	G/G	G/G	G/G	G/G	G/G	G/G	G/G	G/G	G/G	G/G	G/G	G/G	G/G	G/G	G/G	G/G	G/G	G/G	G/G	G/G	G/G	./.	G/G	G/G	G/G	G/G	G/G	G/G	G/G
NC_008467.2	31106107	T	C/C	C/C	C/C	C/C	C/C	C/C	C/C	C/C	T/T	./.	T/T	T/T	T/T	T/T	T/T	T/T	T/C	T/C	T/C	T/C	T/C	C/C	T/C	T/C	T/C	T/C	T/C	T/C	T/C	T/C	T/C	C/C	T/C	T/T	T/C	T/C	./.	T/T	C/C	./.	T/C	T/C	T/C	C/C	T/C	T/C	T/C
NC_008467.2	31106111	C	C/C	C/C	C/C	C/C	C/C	C/C	C/C	C/C	G/G	./.	G/G	G/G	G/G	G/G	G/G	G/G	C/G	C/G	C/G	C/G	C/G	C/C	C/G	C/G	C/G	C/G	C/G	C/G	C/G	C/G	C/G	C/C	C/G	G/G	C/G	C/G	./.	G/G	C/C	./.	C/G	C/G	C/G	C/C	C/G	C/G	C/G
NC_008467.2	31106128	A	A/A	A/A	A/A	A/A	A/A	A/A	A/A	A/A	G/G	./.	G/G	G/G	G/G	G/G	G/G	G/G	A/G	A/G	A/G	A/G	A/G	A/A	A/G	A/G	A/G	A/G	A/G	A/G	A/G	A/G	A/G	A/A	A/G	G/G	A/G	A/G	./.	G/G	A/A	./.	A/G	A/G	A/G	A/A	A/G	A/G	A/G
NC_008467.2	31123809	C	A/A	A/A	A/A	A/A	A/A	A/A	A/A	A/A	A/A	C/A	C/A	C/A	C/A	C/A	C/A	C/A	A/A	C/A	C/A	C/A	C/A	A/A	C/A	A/A	A/A	C/A	A/A	A/A	A/A	C/C	C/A	C/A	A/A	A/A	C/A	C/A	C/A	C/A	A/A	A/A	C/A	C/A	C/A	C/A	A/A	C/A	A/A
NC_008467.2	31125843	A	A/G	A/G	A/G	A/G	A/G	A/G	A/G	A/G	G/G	./.	G/G	G/G	G/G	G/G	G/G	G/G	G/G	A/G	A/G	G/G	G/G	G/G	G/G	G/G	A/G	A/A	G/G	A/G	A/G	G/G	A/G	A/G	A/G	G/G	G/G	G/G	A/A	A/G	G/G	./.	G/G	A/G	G/G	G/G	A/G	A/G	A/G
NC_008467.2	31129660	G	A/A	A/A	G/A	G/A	G/A	G/A	G/A	G/A	./.	G/A	G/A	G/A	G/A	G/A	A/A	G/A	./.	G/G	G/G	G/A	G/A	A/A	G/G	A/A	G/A	G/G	A/A	G/A	G/G	A/A	G/G	G/G	G/A	A/A	G/A	./.	G/G	G/A	A/A	./.	G/A	G/G	G/A	G/A	G/A	G/G	G/A
NC_008467.2	31161142	C	A/A	A/A	A/A	A/A	A/A	A/A	A/A	A/A	C/A	C/A	C/A	C/A	C/A	C/A	C/A	C/A	A/A	C/A	C/A	C/A	C/A	A/A	C/A	A/A	A/A	C/A	A/A	A/A	C/A	C/A	C/A	C/A	A/A	A/A	C/A	C/A	A/A	A/A	A/A	A/A	C/A	C/A	C/A	C/C	A/A	C/A	A/A
NC_008467.2	31161171	A	G/G	G/G	G/G	G/G	G/G	G/G	G/G	G/G	A/G	A/G	A/G	A/G	A/G	A/G	A/G	A/G	G/G	A/G	A/G	A/G	A/G	G/G	A/G	G/G	G/G	A/G	G/G	G/G	A/G	A/G	A/G	A/G	G/G	G/G	A/G	A/G	G/G	G/G	G/G	G/G	A/G	A/G	A/G	A/A	G/G	A/G	G/G
NC_008467.2	31288038	T	T/T	C/C	T/C	T/C	T/C	T/C	T/C	T/C	C/C	C/C	T/C	T/C	C/C	T/C	T/T	C/C	T/T	T/C	T/C	T/T	T/T	C/C	T/T	T/C	T/C	C/C	T/C	C/C	C/C	T/T	T/C	T/C	C/C	T/C	T/T	T/T	T/C	T/C	T/C	./.	T/T	T/C	T/T	T/T	C/C	T/C	C/C
NC_008467.2	31288076	A	A/A	A/A	A/A	A/A	A/A	A/A	A/A	A/A	A/A	A/A	A/A	A/A	A/A	A/A	A/A	A/A	A/A	A/A	A/A	A/A	A/A	A/A	A/A	A/A	A/A	A/A	A/A	A/A	A/A	A/A	A/A	A/A	A/A	A/A	A/A	A/A	A/A	A/A	A/A	./.	A/A	A/A	A/A	A/A	A/A	A/A	A/A
NC_008467.2	31327351	A	G/G	A/G	A/G	A/G	A/G	A/G	A/G	A/G	./.	A/G	A/G	A/G	A/G	A/G	A/G	A/G	./.	A/A	A/A	A/G	A/G	G/G	A/G	G/G	A/G	A/A	G/G	A/G	A/G	A/G	A/A	A/A	A/G	G/G	A/A	A/G	./.	A/G	G/G	./.	A/G	A/A	A/G	G/G	A/G	A/A	A/G
NC_008467.2	31327371	A	G/G	A/G	A/G	A/G	A/G	A/G	A/G	A/G	./.	A/G	A/G	A/G	A/G	A/G	A/G	A/G	./.	A/A	A/A	A/G	A/G	G/G	A/G	G/G	A/G	A/A	G/G	A/G	A/G	A/G	A/A	A/A	A/G	G/G	A/A	A/G	./.	A/G	G/G	./.	A/G	A/A	A/G	G/G	A/G	A/A	A/G
NC_008467.2	31327492	C	C/G	C/G	C/G	C/G	C/G	C/G	C/G	C/G	C/G	C/G	C/G	C/G	C/G	C/G	C/G	C/G	C/C	G/G	G/G	C/G	C/G	C/C	C/G	C/C	C/G	G/G	C/C	C/G	C/G	C/G	G/G	G/G	C/G	C/C	G/G	C/G	G/G	C/G	C/C	./.	C/G	G/G	C/G	C/C	C/G	G/G	C/G
NC_008467.2	31330434	T	C/C	C/C	C/C	C/C	C/C	C/C	C/C	C/C	T/C	T/T	T/C	T/C	T/C	T/C	T/C	T/C	C/C	T/C	T/C	T/C	T/C	C/C	T/C	C/C	C/C	T/C	C/C	C/C	C/C	C/C	T/C	T/C	C/C	C/C	T/C	T/C	T/C	C/C	C/C	T/C	T/C	T/C	T/C	T/C	C/C	T/C	C/C
NC_008467.2	31363782	A	T/T	T/T	T/T	T/T	T/T	T/T	T/T	T/T	T/T	T/T	T/T	T/T	T/T	T/T	T/T	T/T	T/T	T/T	T/T	T/T	T/T	T/T	T/T	T/T	T/T	T/T	T/T	T/T	T/T	T/T	T/T	T/T	T/T	T/T	T/T	T/T	T/T	T/T	T/T	./.	T/T	T/T	T/T	T/T	T/T	T/T	T/T
NC_008467.2	31363783	C	T/T	T/T	T/T	T/T	T/T	T/T	T/T	T/T	T/T	T/T	T/T	T/T	T/T	T/T	T/T	T/T	T/T	T/T	T/T	T/T	T/T	T/T	T/T	T/T	T/T	T/T	T/T	T/T	T/T	T/T	T/T	T/T	T/T	T/T	T/T	T/T	T/T	T/T	T/T	./.	T/T	T/T	T/T	T/T	T/T	T/T	T/T
NC_008467.2	31365087	G	T/T	T/T	T/T	T/T	T/T	T/T	T/T	T/T	T/T	G/T	G/T	G/T	G/T	G/T	G/T	G/T	T/T	G/T	G/T	G/T	G/T	T/T	G/T	T/T	T/T	G/T	T/T	T/T	T/T	G/T	G/T	G/T	T/T	T/T	G/T	G/T	G/T	T/T	T/T	./.	G/T	G/T	G/T	T/T	T/T	G/T	T/T
NC_008467.2	31365139	T	C/C	C/C	C/C	C/C	C/C	C/C	C/C	C/C	C/C	T/C	T/C	T/C	T/C	T/C	T/C	T/C	C/C	T/C	T/C	T/C	T/C	C/C	T/C	C/C	C/C	T/C	C/C	C/C	C/C	T/C	T/C	T/C	C/C	C/C	T/C	T/C	T/C	C/C	C/C	./.	T/C	T/C	T/C	C/C	C/C	T/C	C/C
NC_008467.2	31372017	A	G/G	G/G	G/G	G/G	G/G	G/G	G/G	G/G	./.	G/G	G/G	G/G	G/G	G/G	G/G	G/G	G/G	G/G	G/G	G/G	G/G	G/G	G/G	G/G	G/G	G/G	G/G	G/G	G/G	G/G	G/G	G/G	G/G	G/G	G/G	G/G	G/G	G/G	G/G	./.	G/G	G/G	G/G	./.	./.	G/G	G/G
NC_008467.2	31384237	A	T/T	T/T	T/T	T/T	T/T	T/T	T/T	T/T	T/T	T/T	T/T	T/T	T/T	T/T	T/T	T/T	A/T	T/T	T/T	T/T	T/T	T/T	T/T	T/T	T/T	T/T	T/T	T/T	T/T	T/T	T/T	T/T	T/T	T/T	T/T	T/T	T/T	T/T	T/T	T/T	T/T	T/T	T/T	./.	T/T	T/T	T/T
NC_008467.2	31401165	A	T/T	T/T	T/T	T/T	T/T	T/T	T/T	T/T	A/T	A/T	A/T	A/T	A/T	A/T	A/T	A/T	T/T	T/T	T/T	T/T	T/T	./.	T/T	T/T	A/T	T/T	A/T	A/T	A/T	T/T	T/T	T/T	A/T	A/T	T/T	T/T	T/T	T/T	A/T	./.	T/T	T/T	T/T	T/T	A/T	T/T	A/T
NC_008467.2	31495399	T	C/C	C/C	C/C	C/C	C/C	C/C	C/C	C/C	C/C	C/C	C/C	C/C	C/C	C/C	C/C	C/C	C/C	C/C	C/C	C/C	C/C	C/C	C/C	C/C	C/C	C/C	C/C	C/C	C/C	C/C	C/C	C/C	C/C	C/C	C/C	C/C	./.	C/C	C/C	./.	C/C	C/C	C/C	./.	C/C	C/C	C/C
NC_008467.2	31496887	A	A/T	A/T	A/T	A/T	A/T	A/T	A/T	A/T	T/T	T/T	T/T	T/T	T/T	T/T	T/T	T/T	A/T	T/T	T/T	A/T	A/T	A/T	A/T	A/T	T/T	A/T	A/T	T/T	T/T	A/T	T/T	T/T	T/T	A/T	T/T	A/T	T/T	A/T	A/T	T/T	A/T	T/T	A/T	A/T	T/T	T/T	T/T
NC_008467.2	31586749	G	T/T	T/T	T/T	T/T	T/T	T/T	T/T	T/T	T/T	T/T	T/T	T/T	T/T	T/T	T/T	T/T	T/T	T/T	T/T	T/T	T/T	T/T	T/T	T/T	T/T	T/T	T/T	T/T	T/T	T/T	T/T	T/T	T/T	T/T	T/T	T/T	T/T	T/T	T/T	T/T	T/T	T/T	T/T	T/T	T/T	T/T	T/T
NC_008467.2	31587578	C	T/T	T/T	T/T	T/T	T/T	T/T	T/T	T/T	T/T	C/T	C/T	C/T	C/T	C/T	C/T	C/T	C/C	T/T	T/T	T/T	T/T	T/T	T/T	C/T	C/T	T/T	C/T	C/T	C/T	T/T	T/T	T/T	C/T	C/T	T/T	T/T	T/T	T/T	C/T	T/T	T/T	T/T	T/T	T/T	C/T	T/T	C/T
NC_008467.2	31596890	G	G/G	G/G	G/G	G/G	G/G	G/G	G/G	G/G	G/G	G/G	G/T	G/T	G/T	G/T	G/T	G/T	G/G	G/T	G/T	G/T	G/T	./.	G/T	G/G	G/G	G/T	G/G	G/G	G/G	G/T	G/T	G/T	G/G	G/G	G/T	G/T	T/T	G/T	G/G	./.	G/T	G/T	G/T	T/T	G/G	G/T	G/G
NC_008467.2	31602117	A	A/A	A/G	A/G	A/G	A/G	A/G	A/G	A/G	G/G	./.	G/G	G/G	G/G	A/G	G/G	G/G	./.	G/G	A/G	A/G	A/G	A/G	A/G	A/G	G/G	G/G	A/G	G/G	G/G	A/G	G/G	G/G	G/G	A/G	G/G	A/G	./.	A/G	A/G	./.	A/G	G/G	A/G	A/G	G/G	G/G	G/G
NC_008467.2	31649867	A	A/A	A/A	A/A	A/A	A/A	A/A	A/A	A/A	A/A	A/A	A/A	A/A	A/A	A/A	A/A	A/A	A/A	A/A	A/A	A/A	A/A	A/A	A/A	A/A	A/A	A/A	A/A	A/A	A/A	A/A	A/A	A/A	A/A	A/A	A/A	A/A	A/A	A/A	A/A	A/A	A/A	A/A	A/A	A/A	A/A	A/A	A/A
NC_008467.2	31651990	A	A/C	A/C	A/C	A/C	A/C	A/C	A/C	A/C	C/C	A/A	A/C	A/C	A/C	A/C	A/C	A/A	A/C	A/C	A/A	A/A	A/A	A/C	A/A	C/C	C/C	A/C	A/C	C/C	C/C	A/A	A/C	A/C	C/C	A/C	A/C	A/A	A/A	A/C	A/C	./.	A/A	A/C	A/A	A/A	C/C	A/C	A/C
NC_008467.2	31680768	A	G/G	A/G	A/G	A/G	A/G	A/G	A/G	A/G	./.	A/G	A/G	A/G	A/G	A/G	A/A	A/G	A/G	A/G	A/A	A/A	A/A	G/G	A/A	A/G	G/G	A/G	A/G	G/G	G/G	A/A	A/G	A/G	G/G	A/G	A/G	A/A	G/G	A/G	A/G	A/A	A/A	A/G	A/A	A/A	G/G	A/G	G/G
NC_008467.2	31680846	T	T/C	T/C	T/C	T/C	T/C	T/C	T/C	T/C	C/C	./.	C/C	C/C	C/C	C/C	C/C	C/C	C/C	C/C	T/C	T/C	T/C	T/T	T/C	C/C	C/C	C/C	T/C	C/C	C/C	T/C	C/C	C/C	C/C	T/C	C/C	T/C	C/C	T/C	T/C	./.	T/C	C/C	T/C	C/C	C/C	C/C	C/C
NC_008467.2	31680849	T	T/G	T/G	T/G	T/G	T/G	T/G	T/G	T/G	G/G	./.	G/G	G/G	G/G	G/G	G/G	G/G	G/G	G/G	T/G	T/G	T/G	T/T	T/G	G/G	G/G	G/G	T/G	G/G	G/G	T/G	G/G	G/G	G/G	T/G	G/G	T/G	G/G	T/G	T/G	./.	T/G	G/G	T/G	G/G	G/G	G/G	G/G
NC_008467.2	31693137	T	T/T	T/C	T/C	T/C	T/C	T/C	T/C	T/C	./.	T/T	T/C	C/C	T/C	C/C	T/C	T/C	T/C	T/C	C/C	C/C	C/C	C/C	T/C	T/C	T/T	T/C	T/C	T/T	T/T	C/C	T/C	T/C	T/T	T/C	T/C	C/C	T/T	T/C	T/C	./.	C/C	T/C	C/C	./.	T/T	T/C	T/T
NC_008467.2	31756210	C	T/T	T/T	T/T	T/T	T/T	T/T	T/T	T/T	C/T	./.	C/T	C/T	C/T	C/T	C/T	C/T	C/T	T/T	T/T	T/T	./.	./.	T/T	C/C	C/T	C/T	C/T	C/T	C/T	T/T	T/T	T/T	C/T	C/T	T/T	T/T	T/T	T/T	C/T	T/T	T/T	T/T	T/T	T/T	C/T	T/T	C/T
NC_008467.2	31821221	T	C/C	C/C	C/C	C/C	C/C	C/C	C/C	C/C	C/C	C/C	C/C	C/C	C/C	C/C	C/C	C/C	C/C	C/C	C/C	C/C	C/C	C/C	C/C	C/C	C/C	T/C	C/C	C/C	C/C	C/C	C/C	C/C	C/C	C/C	C/C	C/C	C/C	C/C	C/C	C/C	C/C	C/C	C/C	C/C	C/C	C/C	C/C
NC_008467.2	31831586	T	T/T	T/T	T/T	T/T	T/T	T/T	T/T	T/T	T/T	T/T	T/T	T/T	T/T	T/T	T/T	T/T	T/T	T/T	T/T	T/T	T/T	T/T	T/T	T/T	T/T	T/T	T/T	T/T	T/T	T/T	T/T	T/T	T/T	T/T	T/T	T/T	T/T	T/T	T/T	T/T	T/T	T/T	T/T	./.	T/T	T/T	T/T
NC_008467.2	31838543	T	C/C	C/C	C/C	C/C	C/C	C/C	C/C	C/C	C/C	C/C	C/C	C/C	C/C	C/C	C/C	C/C	C/C	C/C	C/C	C/C	C/C	C/C	C/C	C/C	C/C	C/C	C/C	C/C	C/C	C/C	C/C	C/C	C/C	C/C	C/C	C/C	C/C	./.	C/C	C/C	C/C	C/C	C/C	C/C	C/C	C/C	C/C
NC_008467.2	31914385	G	C/C	C/C	C/C	C/C	C/C	C/C	C/C	C/C	C/C	C/C	C/C	C/C	C/C	C/C	C/C	C/C	C/C	C/C	C/C	C/C	C/C	C/C	C/C	C/C	C/C	C/C	C/C	C/C	C/C	C/C	C/C	C/C	C/C	C/C	C/C	C/C	C/C	C/C	C/C	C/C	C/C	C/C	C/C	C/C	C/C	C/C	C/C
NC_008467.2	31915099	A	C/C	C/C	C/C	C/C	C/C	C/C	C/C	C/C	A/C	C/C	A/C	A/C	A/C	A/C	A/C	A/C	./.	C/C	C/C	C/C	C/C	A/C	C/C	A/C	A/C	C/C	A/C	A/C	A/C	C/C	C/C	C/C	A/C	A/C	C/C	C/C	C/C	C/C	A/C	C/C	C/C	C/C	C/C	C/C	A/C	C/C	A/C
NC_008467.2	32011427	T	T/G	T/G	T/G	T/G	T/G	T/G	T/G	T/G	G/G	G/G	G/G	G/G	T/G	G/G	G/G	G/G	G/G	T/G	G/G	G/G	G/G	G/G	G/G	G/G	T/G	T/G	G/G	T/G	T/G	T/G	T/G	T/G	T/G	G/G	T/G	G/G	T/G	T/G	G/G	T/G	G/G	T/G	G/G	G/G	T/G	T/G	T/G
NC_008467.2	32026964	T	T/T	T/T	T/T	T/T	T/T	T/T	T/T	T/T	T/T	T/T	T/T	T/T	T/T	T/T	T/T	T/T	T/T	T/T	T/T	T/T	T/T	T/T	T/T	T/T	T/T	T/T	T/T	T/T	T/T	T/T	T/T	T/T	T/T	T/T	T/T	T/T	T/T	T/T	T/T	./.	T/T	T/T	T/T	./.	T/T	T/T	T/T
NC_008467.2	32054831	A	A/A	./.	A/C	A/C	A/C	./.	A/C	A/A	C/C	C/C	C/C	A/C	A/C	A/C	A/C	A/C	./.	A/C	A/A	./.	A/A	A/C	C/C	A/C	C/C	A/A	A/C	C/C	C/C	C/C	A/C	A/C	C/C	A/C	A/C	A/A	A/A	C/C	A/C	C/C	A/A	A/C	A/A	A/A	C/C	A/C	A/C
NC_008467.2	32100961	T	C/C	C/C	C/C	C/C	C/C	C/C	C/C	C/C	C/C	C/C	C/C	C/C	C/C	C/C	C/C	C/C	C/C	C/C	C/C	C/C	C/C	C/C	C/C	C/C	C/C	C/C	C/C	C/C	C/C	C/C	C/C	C/C	C/C	C/C	C/C	C/C	C/C	C/C	C/C	C/C	C/C	C/C	C/C	C/C	C/C	C/C	C/C
NC_008467.2	32112796	A	T/T	T/T	T/T	T/T	T/T	T/T	T/T	T/T	T/T	T/T	A/T	A/T	A/T	A/T	A/T	A/A	T/T	A/T	A/T	A/T	T/T	T/T	A/T	T/T	T/T	A/T	T/T	T/T	T/T	T/T	A/T	A/T	T/T	T/T	A/T	A/T	T/T	A/T	T/T	./.	A/T	A/T	A/T	A/T	T/T	A/T	T/T
NC_008467.2	32231550	A	A/A	A/A	A/A	A/A	A/A	A/A	A/A	A/A	G/G	G/G	G/G	G/G	G/G	G/G	G/G	G/G	A/G	A/G	A/G	A/A	G/G	A/A	A/G	A/G	A/G	A/G	A/G	A/G	A/G	A/G	A/G	A/G	A/G	A/G	A/G	A/G	A/G	A/G	A/G	A/A	A/G	A/G	A/G	A/G	A/G	A/G	A/G
NC_008467.2	32234041	T	C/C	C/C	C/C	C/C	C/C	C/C	C/C	C/C	./.	./.	./.	./.	./.	./.	./.	./.	C/C	C/C	C/C	C/C	C/C	C/C	C/C	C/C	T/C	C/C	C/C	C/C	C/C	C/C	C/C	C/C	C/C	C/C	C/C	C/C	C/C	C/C	C/C	./.	C/C	C/C	C/C	C/C	C/C	C/C	C/C
NC_008467.2	32237303	C	C/C	C/T	C/T	C/T	C/T	C/T	C/T	C/T	C/T	C/T	C/T	C/T	C/T	C/T	T/T	C/T	C/C	T/T	C/T	C/C	C/T	./.	T/T	C/C	C/T	C/C	C/C	C/T	C/T	T/T	T/T	T/T	C/T	C/C	T/T	C/T	T/T	C/T	C/C	T/T	C/T	T/T	C/T	C/T	C/T	T/T	C/T
NC_008467.2	32238091	T	T/C	C/C	T/C	T/C	T/C	T/C	T/C	T/C	T/T	C/C	T/C	T/C	T/C	T/C	T/C	T/C	C/C	T/T	T/C	./.	T/C	C/C	T/T	C/C	T/C	T/T	C/C	T/C	T/T	T/T	T/T	T/T	T/C	C/C	T/T	T/C	T/T	T/C	C/C	./.	T/C	T/T	T/C	C/C	T/C	T/T	T/C
NC_008467.2	32240229	T	C/C	C/C	C/C	C/C	C/C	C/C	C/C	C/C	C/C	C/C	C/C	C/C	C/C	C/C	C/C	C/C	C/C	C/C	C/C	C/C	C/C	C/C	C/C	C/C	C/C	C/C	C/C	C/C	C/C	C/C	C/C	C/C	C/C	C/C	C/C	C/C	C/C	C/C	C/C	C/C	C/C	C/C	C/C	C/C	C/C	C/C	C/C
NC_008467.2	32240329	T	C/C	T/C	T/C	T/C	T/C	T/C	T/C	T/C	C/C	C/C	C/C	C/C	C/C	C/C	C/C	C/C	T/T	C/C	T/C	T/C	T/C	T/T	C/C	T/C	C/C	T/C	T/C	C/C	C/C	C/C	C/C	C/C	C/C	T/C	C/C	T/C	C/C	T/C	T/C	./.	T/C	C/C	T/T	./.	C/C	C/C	C/C
NC_008467.2	32244384	C	C/C	C/C	C/C	C/C	C/C	C/C	C/C	C/C	C/C	C/C	C/C	C/C	C/C	C/C	C/C	C/C	C/C	C/C	C/C	C/C	C/C	C/C	C/C	C/C	C/C	./.	C/C	C/C	C/C	C/C	C/C	C/C	C/C	C/C	C/C	C/C	C/C	C/C	C/C	C/C	C/C	C/C	C/C	C/C	C/C	C/C	C/C
NC_008467.2	32252354	C	C/T	C/T	C/T	C/T	C/T	C/T	C/T	C/T	T/T	T/T	T/T	T/T	T/T	T/T	T/T	./.	C/T	T/T	C/T	C/T	C/T	T/T	T/T	C/T	T/T	T/T	C/T	T/T	T/T	T/T	T/T	T/T	T/T	C/T	T/T	C/T	T/T	C/T	C/T	T/T	C/T	T/T	C/T	C/T	T/T	C/T	T/T
NC_008467.2	32277811	T	A/A	A/A	A/A	A/A	A/A	A/A	A/A	A/A	A/A	./.	T/A	T/A	T/A	T/A	A/A	T/A	T/A	A/A	A/A	A/A	A/A	./.	A/A	T/A	T/A	A/A	A/A	A/A	T/A	T/A	A/A	A/A	T/A	T/A	A/A	A/A	A/A	A/A	T/A	./.	A/A	A/A	A/A	A/A	A/A	A/A	T/A
NC_008467.2	32322061	C	C/T	C/T	C/T	C/T	C/T	C/T	C/C	C/T	./.	./.	C/T	C/T	C/T	T/T	C/T	C/T	C/C	T/T	C/T	C/C	T/T	C/C	T/T	C/C	C/T	T/T	C/C	C/T	C/C	C/T	T/T	T/T	C/C	C/C	T/T	C/T	T/T	C/T	C/C	./.	C/T	T/T	C/T	C/T	./.	T/T	C/T
NC_008467.2	32345520	A	T/T	T/T	T/T	T/T	T/T	T/T	T/T	T/T	T/T	T/T	T/T	T/T	T/T	T/T	T/T	T/T	T/T	T/T	T/T	T/T	T/T	T/T	T/T	T/T	T/T	T/T	T/T	T/T	T/T	T/T	T/T	T/T	T/T	T/T	T/T	T/T	./.	T/T	T/T	./.	T/T	T/T	T/T	T/T	T/T	T/T	T/T
NC_008467.2	32521963	G	C/C	C/C	C/C	C/C	C/C	C/C	C/C	C/C	./.	G/G	G/C	G/C	G/C	G/C	G/C	G/C	G/C	C/C	C/C	C/C	C/C	G/C	G/C	G/G	G/C	C/C	G/C	G/C	G/C	G/C	C/C	C/C	C/C	G/C	C/C	C/C	C/C	C/C	G/C	./.	C/C	C/C	C/C	G/C	G/C	C/C	G/C
NC_008467.2	32521969	A	G/G	G/G	G/G	G/G	G/G	G/G	G/G	G/G	./.	A/A	A/G	A/G	A/G	A/G	A/G	A/G	A/G	G/G	G/G	G/G	G/G	A/G	A/G	A/A	A/G	G/G	A/G	A/G	A/G	A/G	G/G	G/G	G/G	A/G	G/G	G/G	G/G	G/G	A/G	./.	G/G	G/G	G/G	A/G	A/G	G/G	A/G
NC_008467.2	32521974	C	A/A	A/A	A/A	A/A	A/A	A/A	A/A	A/A	./.	C/C	C/A	C/A	C/A	C/A	C/A	C/A	C/A	A/A	A/A	A/A	A/A	C/A	C/A	C/C	C/A	A/A	C/A	C/A	C/A	C/A	A/A	A/A	A/A	C/A	A/A	A/A	A/A	A/A	C/A	./.	A/A	A/A	A/A	C/A	C/A	A/A	C/A
NC_008467.2	32565322	T	A/A	A/A	A/A	A/A	A/A	A/A	A/A	A/A	A/A	A/A	A/A	A/A	A/A	A/A	A/A	A/A	A/A	A/A	A/A	A/A	A/A	A/A	A/A	A/A	A/A	A/A	A/A	A/A	A/A	A/A	A/A	A/A	A/A	A/A	A/A	A/A	A/A	A/A	A/A	./.	A/A	A/A	A/A	A/A	A/A	A/A	A/A
NC_008467.2	32578561	G	T/T	T/T	T/T	T/T	T/T	T/T	T/T	T/T	T/T	T/T	T/T	T/T	T/T	T/T	T/T	T/T	T/T	T/T	T/T	T/T	T/T	T/T	T/T	T/T	T/T	T/T	T/T	T/T	T/T	T/T	T/T	T/T	T/T	T/T	T/T	T/T	T/T	T/T	T/T	T/T	T/T	T/T	T/T	T/T	T/T	T/T	T/T
NC_008467.2	32622144	C	G/G	G/G	G/G	G/G	G/G	G/G	G/G	G/G	C/G	C/C	C/G	C/G	C/G	C/G	C/G	C/G	G/G	G/G	G/G	G/G	G/G	C/G	C/G	C/G	C/G	G/G	C/G	C/G	C/G	C/G	G/G	G/G	G/G	C/G	G/G	G/G	G/G	G/G	C/G	./.	C/G	G/G	G/G	G/G	C/G	G/G	C/G
NC_008467.2	32699916	A	G/G	G/G	G/G	G/G	G/G	G/G	G/G	G/G	./.	A/G	A/G	A/G	A/G	A/G	A/A	A/G	G/G	A/G	A/G	A/G	./.	G/G	G/G	G/G	G/G	A/A	G/G	G/G	G/G	G/G	A/G	A/G	A/G	G/G	A/G	A/G	./.	A/G	G/G	./.	A/G	A/G	A/G	G/G	G/G	A/G	G/G
NC_008467.2	32719225	T	C/C	C/C	C/C	C/C	C/C	C/C	C/C	C/C	./.	./.	C/C	C/C	C/C	C/C	C/C	C/C	C/C	C/C	C/C	C/C	C/C	C/C	C/C	C/C	C/C	C/C	C/C	C/C	C/C	C/C	C/C	C/C	C/C	C/C	C/C	C/C	./.	C/C	C/C	C/C	C/C	C/C	C/C	C/C	C/C	C/C	C/C
NC_008467.2	32798372	A	C/C	C/C	C/C	C/C	C/C	C/C	C/C	C/C	C/C	C/C	C/C	C/C	C/C	C/C	C/C	C/C	C/C	C/C	C/C	C/C	C/C	C/C	C/C	C/C	C/C	C/C	C/C	C/C	C/C	C/C	C/C	C/C	C/C	C/C	C/C	C/C	C/C	C/C	C/C	C/C	C/C	C/C	C/C	C/C	C/C	C/C	C/C
NC_008467.2	32812705	A	T/T	./.	T/T	T/T	T/T	T/T	T/T	T/T	./.	T/T	T/T	T/T	T/T	T/T	T/T	T/T	./.	T/T	T/T	./.	T/T	T/T	T/T	T/T	T/T	./.	T/T	T/T	T/T	T/T	T/T	T/T	T/T	T/T	T/T	T/T	T/T	T/T	T/T	T/T	T/T	T/T	T/T	T/T	T/T	T/T	T/T
NC_008467.2	32812721	A	A/A	./.	A/A	A/A	A/A	A/A	A/A	A/A	./.	A/A	A/A	A/A	A/A	A/A	A/A	A/A	./.	A/A	A/A	./.	A/A	A/A	A/A	A/A	A/A	./.	A/A	A/A	A/A	A/A	A/A	A/A	A/A	A/A	A/A	A/A	A/A	A/A	A/A	A/A	A/A	A/A	A/A	A/A	A/A	A/A	A/A
NC_008467.2	32857097	G	G/G	G/T	G/G	G/G	G/G	G/G	G/G	G/G	./.	T/T	T/T	T/T	T/T	G/T	T/T	T/T	T/T	G/T	G/T	G/T	G/T	T/T	G/T	G/T	G/T	G/T	G/T	T/T	G/T	G/T	G/T	G/T	G/G	G/T	G/T	G/T	G/T	G/T	T/T	G/G	G/T	G/T	G/T	G/T	G/T	G/T	G/T
NC_008467.2	32877459	G	G/G	G/T	G/T	G/T	G/T	G/T	G/T	G/T	./.	G/G	G/G	G/G	G/G	G/G	G/G	G/G	G/G	G/G	G/G	G/T	G/T	G/T	G/G	G/T	G/G	G/T	G/T	G/G	G/G	G/T	G/G	G/G	G/G	G/T	G/G	G/T	G/G	G/T	G/G	G/G	G/T	G/G	G/T	G/T	G/T	G/G	G/G
NC_008467.2	32878824	A	A/C	A/C	A/C	A/C	A/C	A/C	A/C	A/C	C/C	C/C	C/C	C/C	C/C	C/C	C/C	C/C	A/C	C/C	A/C	A/C	A/C	A/C	C/C	A/C	C/C	A/C	A/C	C/C	C/C	C/C	C/C	C/C	C/C	A/C	C/C	A/C	C/C	A/C	C/C	C/C	A/C	C/C	A/C	A/C	C/C	C/C	C/C
NC_008467.2	32942673	G	A/A	A/A	A/A	A/A	A/A	A/A	A/A	A/A	./.	A/A	A/A	A/A	A/A	A/A	A/A	A/A	A/A	A/A	A/A	A/A	A/A	A/A	A/A	A/A	A/A	A/A	A/A	A/A	A/A	A/A	A/A	A/A	A/A	A/A	A/A	A/A	A/A	A/A	A/A	./.	A/A	A/A	A/A	A/A	A/A	A/A	A/A
NC_008467.2	33005688	C	G/G	G/G	G/G	G/G	G/G	G/G	G/G	G/G	G/G	./.	C/G	C/G	C/G	C/G	C/G	C/G	G/G	C/G	C/G	C/G	C/C	G/G	G/G	G/G	G/G	C/G	G/G	G/G	G/G	G/G	C/G	C/G	C/G	G/G	C/G	C/G	C/G	C/G	G/G	G/G	C/G	C/G	C/G	G/G	G/G	C/G	G/G
NC_008467.2	33030576	A	A/G	A/G	A/G	A/G	A/G	A/G	A/G	A/G	A/G	A/G	A/G	A/G	A/G	A/G	A/G	A/G	A/A	G/G	A/G	A/G	A/G	A/A	A/G	A/A	A/G	A/G	A/A	A/G	A/G	A/G	G/G	G/G	G/G	A/A	G/G	A/G	./.	G/G	A/G	G/G	A/G	G/G	A/A	./.	A/G	G/G	A/G
NC_008467.2	33033406	C	./.	./.	C/A	C/A	C/C	C/C	C/C	C/C	C/C	C/A	C/A	C/A	C/A	C/A	A/A	C/A	A/A	C/C	C/A	C/C	C/C	A/A	C/A	A/A	C/A	C/A	A/A	A/A	C/A	C/A	C/C	C/C	C/C	A/A	C/C	C/A	C/C	C/A	C/A	C/C	C/A	C/C	C/A	A/A	C/A	C/C	C/A
NC_008467.2	33033425	C	./.	./.	C/A	C/A	C/C	C/C	C/C	C/C	C/C	C/A	C/A	C/A	C/A	C/A	A/A	C/A	A/A	C/C	C/A	C/C	C/C	A/A	C/A	A/A	C/A	C/A	A/A	A/A	C/A	C/A	C/C	C/C	C/C	A/A	C/C	C/A	C/C	C/A	C/A	C/C	C/A	C/C	C/A	A/A	C/A	C/C	C/A
NC_008467.2	33114607	G	A/A	G/A	G/A	G/A	G/A	G/A	G/A	G/A	A/A	G/G	G/A	G/A	G/A	G/A	G/A	G/A	G/A	G/A	G/G	G/G	G/G	./.	A/A	G/A	A/A	G/G	G/A	A/A	A/A	A/A	G/A	G/A	A/A	G/A	G/A	G/G	G/A	G/A	A/A	G/A	G/G	G/A	G/G	G/A	A/A	G/A	A/A
NC_008467.2	33114644	T	A/A	A/A	A/A	A/A	A/A	A/A	A/A	T/A	A/A	T/T	T/A	T/A	T/A	T/A	T/A	T/A	A/A	T/A	T/A	T/A	A/A	./.	A/A	A/A	A/A	A/A	A/A	A/A	A/A	A/A	T/A	T/A	A/A	A/A	T/A	T/A	T/A	A/A	A/A	T/A	T/A	T/A	T/A	A/A	A/A	T/A	A/A
NC_008467.2	33114659	A	A/A	A/A	A/A	A/A	A/A	A/A	A/A	A/A	A/A	C/C	A/C	A/C	A/C	A/C	A/C	A/C	A/A	A/C	A/C	A/C	A/A	./.	A/A	A/A	A/A	A/A	A/A	A/A	A/A	A/A	A/C	A/C	A/A	A/A	A/C	A/C	A/C	A/A	A/A	A/C	A/C	A/C	A/C	A/A	A/A	A/C	A/A
NC_008467.2	33118216	G	A/A	./.	A/A	A/A	A/A	A/A	A/A	A/A	G/A	G/A	G/A	G/A	G/A	G/A	G/G	G/A	./.	A/A	A/A	./.	A/A	G/A	G/G	G/A	G/A	A/A	G/A	G/A	G/A	G/G	A/A	A/A	A/A	G/A	A/A	A/A	A/A	A/A	G/G	./.	A/A	A/A	A/A	G/G	G/G	A/A	G/A
NC_008467.2	33118235	C	T/T	./.	T/T	T/T	T/T	T/T	T/T	T/T	C/T	C/T	C/T	C/T	C/T	C/T	C/C	C/T	./.	T/T	T/T	./.	T/T	C/T	C/C	C/T	C/T	T/T	C/T	C/T	C/T	C/C	T/T	T/T	T/T	C/T	T/T	T/T	T/T	T/T	C/C	./.	T/T	T/T	T/T	C/C	C/C	T/T	C/T
NC_008467.2	33118236	A	G/G	./.	G/G	G/G	G/G	G/G	G/G	G/G	A/G	A/G	A/G	A/G	A/G	A/G	A/A	A/G	./.	G/G	G/G	./.	G/G	A/G	A/A	A/G	A/G	G/G	A/G	A/G	A/G	A/A	G/G	G/G	G/G	A/G	G/G	G/G	G/G	G/G	A/A	./.	G/G	G/G	G/G	A/A	A/A	G/G	A/G
NC_008467.2	33119570	T	C/C	C/C	C/C	C/C	C/C	C/C	C/C	C/C	C/C	T/T	T/C	T/C	T/C	T/C	T/C	T/T	C/C	T/C	T/C	T/C	T/C	C/C	C/C	C/C	C/C	T/C	C/C	C/C	C/C	C/C	T/C	T/C	C/C	C/C	T/C	T/C	T/C	T/C	C/C	./.	T/C	T/C	T/C	C/C	C/C	T/C	C/C
NC_008467.2	33172250	T	T/T	T/T	T/T	T/T	T/T	T/T	T/T	T/T	T/T	T/T	T/T	T/T	T/T	T/T	T/T	T/T	T/T	T/T	T/T	T/T	T/T	T/T	T/T	T/T	T/T	T/T	T/T	T/T	T/T	T/T	T/T	T/T	T/T	T/T	T/T	T/T	T/T	T/T	T/T	T/T	T/T	T/T	T/T	T/T	T/T	T/T	T/T
NC_008467.2	33174324	T	T/A	T/A	T/A	T/A	T/A	T/A	T/A	T/A	A/A	A/A	A/A	T/A	A/A	A/A	A/A	A/A	./.	A/A	T/A	A/A	T/A	A/A	A/A	T/A	A/A	T/T	T/A	A/A	A/A	A/A	A/A	A/A	A/A	T/A	A/A	T/A	./.	T/A	A/A	./.	T/A	A/A	A/A	T/A	A/A	A/A	A/A
NC_008467.2	33174336	T	T/A	T/A	T/A	T/A	T/A	T/A	T/A	T/A	A/A	A/A	A/A	A/A	A/A	A/A	A/A	A/A	./.	A/A	T/A	A/A	T/A	A/A	A/A	T/A	A/A	T/T	T/A	A/A	A/A	A/A	A/A	A/A	A/A	T/A	A/A	T/A	./.	T/A	A/A	./.	T/A	A/A	A/A	T/A	A/A	A/A	A/A
NC_008467.2	33177004	C	C/A	C/A	C/A	C/A	C/A	C/A	C/A	C/A	C/C	C/A	C/A	C/A	C/A	C/A	C/A	C/A	A/A	C/C	C/A	C/A	C/A	A/A	C/A	A/A	C/A	C/A	A/A	C/A	C/A	C/A	C/C	C/C	C/C	A/A	C/C	C/A	C/C	C/A	C/A	C/C	C/A	C/C	C/A	A/A	C/A	C/C	C/A
NC_008467.2	33177040	A	A/G	A/G	A/G	A/G	A/G	A/G	A/G	A/G	G/G	A/G	A/G	A/G	A/G	A/G	A/G	A/G	A/A	G/G	A/G	A/G	A/G	A/A	A/G	A/A	A/G	A/G	A/A	A/G	A/G	A/G	G/G	G/G	G/G	A/A	G/G	A/G	G/G	A/G	A/G	G/G	A/G	G/G	A/G	A/A	A/G	G/G	A/G
NC_008467.2	33177095	G	G/T	G/T	G/T	G/T	G/T	G/T	G/T	G/T	G/G	G/G	G/T	T/T	G/G	G/T	G/T	G/T	G/T	G/T	T/T	T/T	T/T	G/T	G/G	G/T	G/G	T/T	G/T	G/G	G/G	G/G	G/T	G/T	G/T	G/T	G/T	T/T	G/G	G/T	G/T	./.	T/T	G/T	T/T	G/T	G/G	G/T	G/G
NC_008467.2	33178540	C	C/C	C/C	C/C	C/C	C/C	C/C	C/C	C/C	C/C	C/C	C/C	C/C	C/C	C/C	C/C	C/C	C/C	C/C	C/C	C/C	C/C	C/C	C/C	C/C	C/C	C/C	C/C	C/C	C/C	C/C	C/C	C/C	C/C	C/C	C/C	C/C	C/C	C/C	C/C	C/C	C/C	C/C	C/C	C/C	C/C	C/C	C/C
NC_008467.2	33193867	T	T/T	T/T	T/T	T/C	T/T	T/T	T/T	T/T	./.	T/C	C/C	C/C	C/C	C/C	C/C	C/C	T/C	T/C	T/C	T/C	T/C	T/C	T/C	T/C	T/C	T/T	T/C	T/C	T/C	T/C	T/C	T/C	T/C	T/C	T/C	T/C	C/C	T/C	T/T	T/C	T/C	T/C	T/C	T/T	T/C	T/C	T/C
NC_008467.2	33267106	C	C/A	C/A	C/A	C/A	C/A	C/A	C/A	C/A	A/A	A/A	A/A	A/A	A/A	A/A	A/A	A/A	C/A	A/A	C/A	C/A	C/A	C/A	A/A	C/A	A/A	C/A	C/A	A/A	A/A	A/A	A/A	A/A	A/A	C/A	A/A	C/A	A/A	C/A	A/A	A/A	C/A	A/A	C/A	C/A	A/A	A/A	A/A
NC_008467.2	33311810	A	A/A	A/A	A/A	A/A	A/A	A/A	A/A	A/A	G/G	G/G	G/G	G/G	G/G	G/G	G/G	G/G	./.	A/G	A/G	A/G	A/G	A/A	A/G	A/A	A/G	A/G	A/A	A/G	G/G	A/G	A/G	A/G	./.	A/G	A/G	A/G	A/A	A/G	A/G	./.	A/G	A/G	A/G	A/G	A/G	A/G	A/G
NC_008467.2	33312113	A	T/T	T/T	T/T	T/T	T/T	T/T	T/T	T/T	T/T	A/T	A/T	A/T	A/T	A/T	./.	A/T	T/T	T/T	T/T	T/T	T/T	A/T	A/T	A/T	A/T	T/T	A/T	A/T	A/T	A/T	T/T	T/T	T/T	A/T	T/T	T/T	./.	T/T	A/T	T/T	T/T	T/T	T/T	A/T	A/T	T/T	A/T
NC_008467.2	33330675	T	C/C	C/C	C/C	C/C	C/C	./.	C/C	C/C	./.	C/C	T/C	T/C	T/C	T/C	T/C	T/C	./.	T/C	T/C	C/C	T/C	C/C	C/C	T/C	C/C	T/C	./.	C/C	C/C	C/C	T/C	T/C	T/C	C/C	T/C	T/C	T/C	T/C	C/C	C/C	T/C	T/C	T/C	./.	C/C	T/C	C/C
NC_008467.2	33330745	A	T/T	T/T	T/T	T/T	T/T	T/T	T/T	T/T	A/T	A/T	A/T	A/T	A/T	A/T	A/T	A/T	T/T	A/T	A/T	A/T	A/T	T/T	T/T	T/T	T/T	A/T	T/T	T/T	T/T	T/T	A/T	A/T	A/T	T/T	A/T	A/T	A/T	A/T	T/T	A/A	A/T	A/T	A/T	T/T	T/T	A/T	T/T
NC_008467.2	33346237	G	A/A	A/A	A/A	A/A	A/A	A/A	A/A	A/A	./.	G/A	G/A	G/A	G/A	G/A	./.	G/A	./.	G/A	G/A	G/A	G/A	A/A	A/A	A/A	A/A	G/A	A/A	A/A	A/A	A/A	G/A	G/A	G/A	A/A	G/A	G/A	A/A	G/A	A/A	A/A	G/A	G/A	G/A	A/A	A/A	G/A	A/A
NC_008467.2	33346240	T	C/C	C/C	C/C	C/C	C/C	C/C	C/C	C/C	./.	T/C	T/C	T/C	T/C	T/C	./.	T/C	./.	T/C	T/C	T/C	T/C	C/C	C/C	C/C	C/C	T/C	C/C	C/C	C/C	C/C	T/C	T/C	T/C	C/C	T/C	T/C	C/C	T/C	C/C	C/C	T/C	T/C	T/C	C/C	C/C	T/C	C/C
NC_008467.2	33346260	A	G/G	G/G	G/G	G/G	G/G	G/G	G/G	G/G	./.	A/G	A/G	A/G	A/G	A/G	./.	A/G	./.	A/G	A/G	A/G	A/G	G/G	G/G	G/G	G/G	A/G	G/G	G/G	G/G	G/G	A/G	A/G	A/G	G/G	A/G	A/G	G/G	A/G	G/G	G/G	A/G	A/G	A/G	G/G	G/G	A/G	G/G
NC_008467.2	33346279	G	A/A	A/A	A/A	A/A	A/A	A/A	A/A	A/A	./.	G/A	G/A	G/A	G/A	G/A	./.	G/A	./.	G/A	G/A	G/A	G/A	A/A	A/A	A/A	A/A	G/A	A/A	A/A	A/A	A/A	G/A	G/A	G/A	A/A	G/A	G/A	A/A	G/A	A/A	A/A	G/A	G/A	G/A	A/A	A/A	G/A	A/A
NC_008467.2	33346289	C	G/G	G/G	G/G	G/G	G/G	G/G	G/G	G/G	./.	C/G	C/G	C/G	C/G	C/G	./.	C/G	./.	C/G	C/G	C/G	C/G	G/G	G/G	G/G	G/G	C/G	G/G	G/G	G/G	G/G	C/G	C/G	C/G	G/G	C/G	C/G	G/G	C/G	G/G	G/G	C/G	C/G	C/G	G/G	G/G	C/G	G/G
NC_008467.2	33350667	G	A/A	A/A	A/A	A/A	A/A	A/A	A/A	A/A	A/A	A/A	A/A	A/A	A/A	A/A	A/A	A/A	./.	A/A	A/A	A/A	A/A	A/A	A/A	A/A	A/A	A/A	A/A	A/A	A/A	A/A	A/A	A/A	A/A	A/A	A/A	A/A	./.	A/A	A/A	A/A	A/A	A/A	A/A	A/A	A/A	A/A	A/A
NC_008467.2	33352841	A	A/A	A/A	A/A	A/A	A/A	A/A	A/A	A/A	./.	A/A	A/A	A/A	A/A	A/A	A/A	A/A	A/A	A/A	A/A	A/A	A/A	A/A	A/A	A/A	A/A	A/A	A/A	A/A	A/A	A/A	A/A	A/A	A/A	A/A	A/A	A/A	A/A	A/A	A/A	A/A	A/A	A/A	A/A	A/A	A/A	A/A	A/A
NC_008467.2	33362812	A	G/G	G/G	G/G	G/G	G/G	G/G	G/G	G/G	A/A	A/A	A/G	A/G	A/G	A/G	G/G	A/G	G/G	A/G	A/G	A/G	A/G	G/G	G/G	G/G	G/G	A/G	G/G	G/G	G/G	G/G	A/G	A/G	A/A	G/G	A/G	A/G	A/G	G/G	G/G	./.	A/G	A/G	A/G	G/G	G/G	A/G	G/G
NC_008467.2	33443228	A	G/G	G/G	G/G	G/G	G/G	G/G	G/G	G/G	A/A	G/G	A/G	A/G	A/G	A/G	A/G	A/G	G/G	G/G	G/G	G/G	G/G	A/G	A/G	A/G	A/G	G/G	A/G	A/G	A/G	A/G	G/G	G/G	G/G	A/G	G/G	G/G	G/G	G/G	A/G	G/G	G/G	A/G	G/G	A/G	A/G	G/G	A/G
NC_008467.2	33483216	G	A/A	A/A	A/A	A/A	A/A	A/A	A/A	A/A	G/A	G/A	G/A	G/A	G/A	G/A	G/A	G/A	G/A	A/A	A/A	A/A	A/A	./.	G/A	G/A	G/A	A/A	G/G	G/A	G/A	G/A	A/A	A/A	A/A	G/A	A/A	A/A	A/A	A/A	G/A	A/A	A/A	A/A	A/A	G/A	G/A	A/A	G/A
NC_008467.2	33483256	T	C/C	./.	C/C	C/C	C/C	C/C	C/C	C/C	C/C	C/C	C/C	C/C	C/C	C/C	C/C	C/C	C/C	C/C	C/C	C/C	C/C	C/C	C/C	C/C	C/C	C/C	C/C	C/C	C/C	C/C	C/C	C/C	C/C	C/C	C/C	C/C	C/C	C/C	C/C	C/C	C/C	C/C	C/C	C/C	C/C	C/C	C/C
NC_008467.2	33519357	A	T/T	T/T	T/T	T/T	T/T	T/T	T/T	T/T	A/T	A/T	A/T	A/T	A/T	A/T	A/T	A/T	A/T	T/T	T/T	T/T	A/T	A/T	A/T	A/A	A/T	T/T	A/T	A/T	A/T	A/T	T/T	T/T	T/T	A/T	T/T	T/T	T/T	T/T	A/T	A/T	T/T	T/T	T/T	A/T	A/T	T/T	A/T
NC_008467.2	33537516	C	T/T	T/T	T/T	T/T	T/T	T/T	T/T	T/T	T/T	T/T	T/T	T/T	T/T	T/T	T/T	T/T	T/T	T/T	T/T	T/T	T/T	T/T	T/T	T/T	T/T	T/T	T/T	T/T	T/T	T/T	T/T	T/T	T/T	T/T	T/T	T/T	T/T	T/T	T/T	./.	T/T	T/T	T/T	T/T	T/T	T/T	T/T
NC_008467.2	33540520	T	C/C	C/C	C/C	C/C	C/C	C/C	C/C	C/C	./.	C/C	C/C	C/C	C/C	C/C	C/C	C/C	C/C	C/C	C/C	C/C	C/C	C/C	C/C	C/C	C/C	C/C	C/C	C/C	C/C	C/C	C/C	C/C	C/C	C/C	C/C	C/C	C/C	C/C	C/C	C/C	C/C	C/C	C/C	C/C	C/C	C/C	C/C
NC_008467.2	33543415	G	A/A	A/A	A/A	A/A	A/A	A/A	A/A	A/A	./.	A/A	A/A	A/A	A/A	A/A	A/A	A/A	A/A	A/A	A/A	A/A	A/A	A/A	A/A	A/A	A/A	A/A	A/A	A/A	A/A	A/A	A/A	A/A	A/A	A/A	A/A	A/A	A/A	A/A	A/A	./.	A/A	A/A	A/A	A/A	A/A	A/A	A/A
NC_008467.2	33608770	T	C/C	C/C	C/C	C/C	C/C	C/C	C/C	C/C	./.	C/C	C/C	C/C	C/C	C/C	C/C	C/C	C/C	C/C	C/C	C/C	C/C	C/C	C/C	C/C	C/C	./.	C/C	C/C	C/C	C/C	C/C	C/C	./.	C/C	C/C	C/C	./.	C/C	C/C	./.	C/C	C/C	C/C	./.	C/C	C/C	C/C
NC_008467.2	33643602	G	C/C	C/C	C/C	C/C	C/C	C/C	C/C	C/C	C/C	C/C	C/C	C/C	C/C	C/C	C/C	C/C	C/C	C/C	C/C	C/C	C/C	C/C	C/C	C/C	C/C	C/C	C/C	C/C	C/C	C/C	C/C	C/C	C/C	C/C	C/C	C/C	C/C	C/C	C/C	C/C	C/C	C/C	C/C	C/C	C/C	C/C	C/C
NC_008467.2	33646832	A	A/C	A/C	A/C	A/C	A/C	A/C	A/C	A/C	A/A	C/C	A/C	A/C	A/C	A/C	A/C	A/C	A/C	A/C	A/A	A/A	A/C	C/C	C/C	A/C	C/C	A/A	A/C	C/C	C/C	C/C	A/C	A/A	A/C	A/C	A/C	A/A	A/C	A/C	A/C	C/C	A/A	A/C	A/A	A/C	C/C	A/C	C/C
NC_008467.2	33653982	A	G/G	G/G	G/G	G/G	G/G	G/G	G/G	G/G	A/G	A/G	A/G	A/G	A/G	A/G	A/G	A/G	A/G	G/G	G/G	G/G	G/G	A/G	A/G	A/G	A/G	G/G	A/G	A/G	A/G	A/G	G/G	G/G	G/G	A/G	G/G	G/G	G/G	G/G	A/G	G/G	G/G	G/G	G/G	A/G	A/G	G/G	A/G
NC_008467.2	33653985	G	A/A	A/A	A/A	A/A	A/A	A/A	A/A	A/A	G/A	G/A	G/A	G/A	G/A	G/A	G/A	G/A	G/A	A/A	A/A	A/A	A/A	G/A	G/A	G/A	G/A	A/A	G/A	G/A	G/A	G/A	A/A	A/A	A/A	G/A	A/A	A/A	A/A	A/A	G/A	A/A	A/A	A/A	A/A	G/A	G/A	A/A	G/A
NC_008467.2	33654024	C	T/T	T/T	T/T	T/T	T/T	T/T	T/T	T/T	C/T	C/T	C/T	C/T	C/T	C/T	C/T	C/T	C/T	T/T	T/T	T/T	T/T	C/T	C/T	C/T	C/T	T/T	C/T	C/T	C/T	C/T	T/T	T/T	T/T	C/T	T/T	T/T	T/T	T/T	C/T	T/T	T/T	T/T	T/T	C/T	C/T	T/T	C/T
NC_008467.2	33811550	C	G/G	G/G	G/G	G/G	G/G	G/G	G/G	G/G	G/G	G/G	G/G	G/G	G/G	G/G	G/G	G/G	G/G	G/G	G/G	G/G	G/G	G/G	G/G	G/G	G/G	G/G	G/G	G/G	G/G	G/G	G/G	G/G	G/G	G/G	G/G	G/G	G/G	G/G	G/G	G/G	G/G	G/G	G/G	G/G	G/G	G/G	G/G
NC_008467.2	33811567	C	A/A	A/A	A/A	A/A	A/A	A/A	A/A	A/A	C/A	C/C	C/A	C/A	C/A	C/A	C/A	C/A	A/A	C/A	C/A	C/A	C/A	A/A	A/A	A/A	A/A	C/A	A/A	A/A	A/A	A/A	C/A	C/A	C/A	A/A	C/A	C/A	A/A	C/A	A/A	C/C	C/A	C/A	C/A	A/A	A/A	C/A	A/A
NC_008467.2	33827679	A	G/G	A/G	A/G	A/G	A/G	A/G	A/G	A/G	A/A	A/A	A/A	A/A	A/A	A/A	A/A	A/A	A/A	A/G	A/A	A/A	A/G	A/A	A/G	A/A	A/G	A/A	A/A	A/G	A/G	A/G	A/G	A/G	A/G	A/A	A/G	A/A	G/G	A/G	A/A	G/G	A/A	A/G	A/A	A/A	A/G	A/G	A/G
NC_008467.2	33827724	C	C/C	C/T	C/T	C/T	C/T	C/T	C/T	C/T	T/T	T/T	T/T	T/T	T/T	T/T	T/T	T/T	T/T	C/T	T/T	T/T	C/T	T/T	C/T	T/T	C/T	T/T	T/T	C/T	C/T	C/T	C/T	C/T	C/T	T/T	C/T	T/T	C/C	C/T	T/T	C/C	T/T	C/T	T/T	T/T	C/T	C/T	C/T
NC_008467.2	33827732	C	A/A	C/A	C/A	C/A	C/A	C/A	C/A	C/A	C/C	C/C	C/C	C/C	C/C	C/C	C/C	C/C	C/C	C/A	C/C	C/C	C/A	C/C	C/A	C/C	C/A	C/C	C/C	C/A	C/A	C/A	C/A	C/A	C/A	C/C	C/A	C/C	A/A	C/A	C/C	A/A	C/C	C/A	C/C	C/C	C/A	C/A	C/A
NC_008467.2	33827736	T	T/T	T/A	T/A	T/A	T/A	T/A	T/A	T/A	A/A	A/A	A/A	A/A	A/A	A/A	A/A	A/A	A/A	T/A	A/A	A/A	T/A	A/A	T/A	A/A	T/A	A/A	A/A	T/A	T/A	T/A	T/A	T/A	T/A	A/A	T/A	A/A	T/T	T/A	A/A	T/T	A/A	T/A	A/A	A/A	T/A	T/A	T/A
NC_008467.2	33827755	A	G/G	A/G	A/G	A/G	A/G	A/G	A/G	A/G	A/A	A/A	A/A	A/A	A/A	A/A	A/A	A/A	A/A	A/G	A/A	A/A	A/G	A/A	A/G	A/A	A/G	A/A	A/A	A/G	A/G	A/G	A/G	A/G	A/G	A/A	A/G	A/A	G/G	A/G	A/A	G/G	A/A	A/G	A/A	A/A	A/G	A/G	A/G
NC_008467.2	33827762	T	T/T	T/G	T/G	T/G	T/G	T/G	T/G	T/G	G/G	G/G	G/G	G/G	G/G	G/G	G/G	G/G	G/G	T/G	G/G	G/G	T/G	G/G	T/G	G/G	T/G	G/G	G/G	T/G	T/G	T/G	T/G	T/G	T/G	G/G	T/G	G/G	T/T	T/G	G/G	T/T	G/G	T/G	G/G	G/G	T/G	T/G	T/G
NC_008467.2	33830212	C	T/T	T/T	T/T	T/T	T/T	T/T	T/T	T/T	T/T	T/T	T/T	T/T	T/T	T/T	T/T	T/T	./.	T/T	T/T	T/T	T/T	T/T	T/T	T/T	T/T	T/T	T/T	T/T	T/T	T/T	T/T	T/T	T/T	T/T	T/T	T/T	T/T	T/T	T/T	./.	T/T	T/T	T/T	T/T	T/T	T/T	T/T
NC_008467.2	33833505	A	T/T	T/T	T/T	T/T	T/T	T/T	T/T	T/T	A/A	A/T	A/T	A/T	A/T	A/T	A/T	A/A	./.	A/T	A/T	A/T	A/T	T/T	T/T	T/T	T/T	A/T	T/T	T/T	T/T	T/T	A/T	A/T	A/T	T/T	A/T	A/T	T/T	A/T	T/T	./.	A/T	A/T	A/T	./.	T/T	A/T	T/T
NC_008467.2	33833511	A	G/G	G/G	G/G	G/G	G/G	G/G	G/G	G/G	A/A	A/G	A/G	A/G	A/G	A/G	A/G	A/A	./.	A/G	A/G	A/G	A/G	G/G	G/G	G/G	G/G	A/G	G/G	G/G	G/G	G/G	A/G	A/G	A/G	G/G	A/G	A/G	G/G	A/G	G/G	./.	A/G	A/G	A/G	./.	G/G	A/G	G/G
NC_008467.2	33895463	A	A/G	A/G	A/G	A/G	A/G	A/G	A/G	A/G	./.	G/G	G/G	G/G	G/G	G/G	G/G	G/G	G/G	A/G	G/G	G/G	G/G	G/G	A/G	G/G	A/G	G/G	G/G	A/G	A/G	A/G	A/G	A/G	A/G	G/G	A/G	G/G	A/A	A/G	A/G	A/A	G/G	A/G	G/G	G/G	A/G	A/G	A/G
NC_008467.2	33951635	A	G/G	./.	G/G	G/G	G/G	G/G	G/G	G/G	./.	G/G	G/G	G/G	G/G	G/G	G/G	G/G	G/G	G/G	G/G	G/G	G/G	G/G	G/G	G/G	G/G	G/G	G/G	G/G	G/G	G/G	G/G	G/G	G/G	A/G	G/G	G/G	G/G	G/G	G/G	G/G	G/G	G/G	G/G	G/G	G/G	G/G	G/G
NC_008467.2	33987554	G	A/A	A/A	A/A	A/A	A/A	A/A	A/A	A/A	G/G	A/A	G/A	G/A	G/A	G/A	G/A	G/A	A/A	G/A	G/A	G/A	G/A	A/A	A/A	A/A	A/A	G/G	A/A	A/A	A/A	A/A	G/A	G/A	G/A	A/A	G/A	G/A	G/G	G/A	A/A	A/A	G/A	G/A	G/A	A/A	A/A	G/A	A/A
NC_008467.2	33987722	A	G/G	G/G	G/G	G/G	G/G	G/G	G/G	G/G	G/G	A/A	A/G	A/G	A/G	A/G	A/A	A/G	G/G	A/G	A/G	G/G	G/G	G/G	G/G	G/G	G/G	G/G	G/G	G/G	G/G	G/G	A/G	A/G	A/G	G/G	A/G	A/G	A/A	A/G	G/G	G/G	A/G	A/G	A/G	G/G	G/G	A/G	G/G
NC_008467.2	33991466	C	A/A	A/A	A/A	A/A	A/A	A/A	A/A	A/A	./.	A/A	A/A	A/A	A/A	A/A	A/A	A/A	A/A	A/A	A/A	A/A	A/A	A/A	A/A	A/A	A/A	A/A	A/A	A/A	A/A	A/A	A/A	A/A	A/A	A/A	C/A	A/A	./.	A/A	A/A	./.	A/A	A/A	A/A	A/A	A/A	A/A	A/A
NC_008467.2	33991483	T	C/C	C/C	C/C	C/C	C/C	C/C	C/C	C/C	./.	C/C	C/C	C/C	C/C	C/C	C/C	C/C	C/C	C/C	C/C	C/C	C/C	C/C	C/C	C/C	C/C	C/C	C/C	C/C	C/C	C/C	C/C	C/C	C/C	C/C	T/C	C/C	./.	C/C	C/C	./.	C/C	C/C	C/C	C/C	C/C	C/C	C/C
NC_008467.2	33991504	G	A/A	A/A	A/A	A/A	A/A	A/A	A/A	A/A	./.	A/A	A/A	A/A	A/A	A/A	A/A	A/A	A/A	A/A	A/A	A/A	A/A	A/A	A/A	A/A	A/A	A/A	A/A	A/A	A/A	A/A	A/A	A/A	A/A	A/A	G/A	A/A	./.	A/A	A/A	./.	A/A	A/A	A/A	A/A	A/A	A/A	A/A
NC_008467.2	34010536	T	T/A	T/A	T/A	T/A	T/A	T/A	T/A	T/A	T/T	T/A	T/A	T/A	T/A	T/A	T/A	T/A	A/A	T/T	T/A	T/A	T/A	./.	T/A	A/A	T/A	T/A	A/A	T/A	T/A	T/A	T/T	T/T	T/T	A/A	T/T	T/A	./.	T/A	A/A	./.	T/A	T/T	T/A	A/A	T/A	T/T	T/A
NC_008467.2	34010538	T	A/A	A/A	A/A	A/A	A/A	A/A	A/A	A/A	T/T	T/A	T/A	T/A	T/A	T/A	T/A	T/A	A/A	T/A	T/A	T/A	T/A	./.	A/A	A/A	A/A	T/A	A/A	A/A	A/A	A/A	T/A	T/A	T/A	A/A	T/A	T/A	./.	T/A	A/A	./.	T/A	T/A	T/A	A/A	A/A	T/A	A/A
NC_008467.2	34019583	A	G/G	G/G	G/G	G/G	G/G	G/G	G/G	G/G	G/G	G/G	G/G	G/G	G/G	G/G	G/G	G/G	G/G	G/G	G/G	G/G	G/G	G/G	G/G	G/G	G/G	G/G	G/G	G/G	G/G	G/G	G/G	G/G	G/G	G/G	G/G	G/G	G/G	G/G	G/G	G/G	G/G	G/G	G/G	G/G	G/G	G/G	G/G
NC_008467.2	34019613	G	G/G	G/G	G/G	G/G	G/G	G/G	G/G	G/G	G/G	G/G	G/G	G/G	G/G	G/G	G/G	G/G	G/G	G/G	G/G	G/G	G/G	G/G	G/G	G/G	G/G	G/G	G/G	G/G	G/G	G/G	G/G	G/G	G/G	G/G	G/G	G/G	G/G	G/G	G/G	G/G	G/G	G/G	G/G	G/G	G/G	G/G	G/G
NC_008467.2	34025214	T	C/C	C/C	C/C	C/C	C/C	C/C	C/C	C/C	C/C	C/C	C/C	C/C	C/C	C/C	C/C	C/C	C/C	C/C	C/C	C/C	C/C	C/C	C/C	C/C	C/C	C/C	C/C	C/C	C/C	C/C	C/C	C/C	C/C	C/C	C/C	C/C	C/C	C/C	C/C	C/C	C/C	C/C	C/C	C/C	C/C	C/C	C/C
NC_008467.2	34042224	C	A/A	A/A	A/A	A/A	A/A	A/A	A/A	A/A	./.	A/A	C/A	C/A	C/A	C/A	C/A	C/A	A/A	C/A	C/A	C/A	C/A	A/A	A/A	A/A	A/A	C/C	A/A	A/A	A/A	A/A	C/A	C/A	C/A	A/A	C/C	C/A	C/A	C/A	A/A	./.	C/A	C/A	C/A	A/A	A/A	C/A	A/A
NC_008467.2	34044326	T	T/T	T/T	T/T	T/T	T/T	T/T	T/T	T/T	T/T	T/T	T/T	T/T	T/T	T/T	T/T	T/T	T/T	T/T	T/T	T/T	T/T	./.	T/T	T/T	T/T	T/T	T/T	T/T	T/T	T/T	T/T	T/T	T/T	T/T	T/T	T/T	T/T	T/T	T/T	T/T	T/T	T/T	T/T	T/T	T/T	T/T	T/T
NC_008467.2	34044333	T	A/A	A/A	A/A	A/A	A/A	A/A	A/A	A/A	T/A	T/A	T/A	T/A	T/A	T/A	T/A	T/A	A/A	T/A	T/A	T/A	T/A	./.	A/A	A/A	A/A	A/A	A/A	A/A	A/A	A/A	T/A	T/A	A/A	A/A	T/A	T/A	T/A	T/A	A/A	A/A	T/A	T/A	T/A	A/A	A/A	T/A	A/A
NC_008467.2	34061262	A	C/C	C/C	C/C	C/C	C/C	C/C	C/C	C/C	A/A	A/C	A/C	A/C	A/C	A/C	A/C	C/C	C/C	A/C	A/C	A/C	A/C	C/C	C/C	C/C	C/C	A/C	C/C	C/C	C/C	C/C	A/C	A/C	A/C	C/C	A/C	A/C	C/C	A/C	C/C	./.	A/C	A/C	A/C	C/C	C/C	A/C	C/C
NC_008467.2	34063220	A	A/A	A/A	A/A	A/A	A/A	A/A	A/A	A/A	A/T	./.	A/A	A/A	A/A	A/A	A/A	A/A	A/A	A/A	A/A	A/A	A/A	A/A	A/A	A/A	A/A	A/A	A/A	A/A	A/A	A/A	A/A	A/A	A/A	A/A	A/A	A/A	A/A	A/A	A/A	A/A	A/A	A/A	A/A	A/A	A/A	A/A	A/A
NC_008467.2	34080040	G	G/T	G/T	G/T	G/T	G/T	G/T	G/T	G/T	T/T	T/T	T/T	T/T	T/T	T/T	T/T	T/T	G/G	T/T	G/T	G/T	G/T	G/T	T/T	G/T	T/T	G/T	G/T	T/T	T/T	T/T	T/T	T/T	T/T	G/T	T/T	G/T	T/T	G/T	G/G	T/T	G/T	T/T	G/T	G/T	T/T	T/T	T/T
NC_008467.2	34110881	G	T/T	T/T	T/T	T/T	T/T	T/T	T/T	T/T	T/T	T/T	T/T	T/T	T/T	T/T	T/T	T/T	T/T	T/T	T/T	T/T	T/T	./.	T/T	T/T	T/T	T/T	T/T	T/T	T/T	T/T	T/T	T/T	T/T	T/T	T/T	T/T	T/T	T/T	T/T	T/T	T/T	T/T	T/T	T/T	T/T	T/T	T/T
NC_008467.2	34110905	C	G/G	G/G	G/G	G/G	G/G	G/G	G/G	G/G	G/G	G/G	G/G	G/G	G/G	G/G	G/G	G/G	G/G	G/G	G/G	G/G	G/G	./.	G/G	G/G	G/G	G/G	G/G	G/G	G/G	G/G	G/G	G/G	G/G	G/G	G/G	G/G	G/G	G/G	G/G	G/G	G/G	G/G	G/G	G/G	G/G	G/G	G/G
NC_008467.2	34111350	G	T/T	T/T	T/T	T/T	T/T	T/T	T/T	T/T	T/T	./.	T/T	T/T	T/T	T/T	T/T	T/T	T/T	T/T	T/T	T/T	T/T	T/T	T/T	T/T	T/T	T/T	T/T	T/T	T/T	T/T	T/T	T/T	T/T	T/T	T/T	T/T	T/T	T/T	T/T	T/T	T/T	T/T	T/T	T/T	T/T	T/T	T/T
NC_008467.2	34184935	C	C/G	C/G	C/G	C/G	C/G	C/G	C/G	C/G	G/G	G/G	G/G	G/G	G/G	G/G	G/G	G/G	G/G	C/G	G/G	G/G	G/G	C/G	C/G	G/G	C/G	G/G	G/G	C/G	C/G	C/G	C/G	C/G	C/G	G/G	C/G	G/G	./.	C/C	G/G	./.	G/G	C/G	G/G	G/G	C/G	C/G	C/G
NC_008467.2	34374739	A	T/T	T/T	T/T	T/T	T/T	T/T	T/T	T/T	T/T	T/T	T/T	T/T	T/T	T/T	T/T	T/T	T/T	T/T	T/T	T/T	T/T	T/T	T/T	T/T	T/T	T/T	T/T	T/T	T/T	T/T	T/T	T/T	T/T	T/T	T/T	T/T	T/T	T/T	T/T	T/T	T/T	T/T	T/T	T/T	T/T	T/T	T/T
NC_008467.2	34404539	T	T/C	T/C	T/C	T/C	T/C	T/C	T/C	T/C	C/C	C/C	C/C	C/C	C/C	C/C	C/C	C/C	C/C	C/C	T/C	T/C	C/C	C/C	T/C	T/C	T/C	T/C	C/C	T/C	C/C	T/C	T/C	T/T	C/C	T/C	C/C	T/C	C/C	T/C	T/C	C/C	C/C	C/C	C/C	T/C	T/C	T/C	T/C
NC_008467.2	34404579	A	A/G	A/G	A/G	A/G	A/G	A/G	A/G	A/G	G/G	G/G	G/G	G/G	G/G	G/G	G/G	G/G	G/G	G/G	A/G	A/G	G/G	G/G	A/G	A/G	A/G	A/G	G/G	A/G	G/G	A/G	A/G	A/A	G/G	A/G	G/G	A/G	G/G	A/G	A/G	G/G	G/G	G/G	G/G	A/G	A/G	A/G	A/G
NC_008467.2	34404605	C	C/A	C/A	C/A	C/A	C/A	C/A	C/A	C/A	A/A	A/A	A/A	A/A	A/A	A/A	A/A	A/A	A/A	A/A	C/A	C/A	A/A	A/A	C/A	C/A	C/A	C/A	A/A	C/A	A/A	C/A	C/A	C/C	A/A	C/A	A/A	C/A	A/A	C/A	C/A	A/A	A/A	A/A	A/A	C/A	C/A	C/A	C/A
NC_008467.2	34495308	C	G/G	./.	G/G	G/G	G/G	G/G	G/G	G/G	G/G	G/G	G/G	G/G	G/G	G/G	G/G	G/G	G/G	G/G	G/G	./.	G/G	G/G	G/G	G/G	G/G	G/G	G/G	G/G	G/G	G/G	G/G	G/G	G/G	G/G	G/G	G/G	G/G	G/G	G/G	./.	G/G	G/G	G/G	G/G	G/G	G/G	G/G
NC_008467.2	34525267	A	G/G	G/G	G/G	G/G	G/G	G/G	G/G	G/G	G/G	G/G	G/G	G/G	G/G	G/G	G/G	G/G	G/G	G/G	G/G	G/G	G/G	G/G	G/G	G/G	G/G	G/G	G/G	G/G	G/G	G/G	G/G	G/G	G/G	G/G	G/G	G/G	G/G	G/G	G/G	G/G	G/G	G/G	G/G	G/G	G/G	G/G	G/G
NC_008467.2	34560392	A	G/G	G/G	G/G	G/G	G/G	G/G	G/G	G/G	A/G	A/G	A/G	A/G	A/G	A/G	G/G	A/G	G/G	G/G	G/G	G/G	G/G	A/G	A/G	A/G	A/G	G/G	A/G	A/G	A/G	A/G	G/G	G/G	A/G	A/G	G/G	G/G	G/G	G/G	A/G	G/G	G/G	G/G	G/G	A/G	A/G	G/G	A/G
NC_008467.2	34563943	G	G/G	G/A	G/A	G/A	G/A	G/A	G/A	G/A	G/G	./.	G/A	G/A	G/A	G/A	G/G	G/G	A/A	G/G	G/A	G/A	G/A	A/A	G/A	A/A	G/A	G/A	A/A	G/A	G/A	G/A	G/G	G/G	A/A	A/A	G/G	G/A	G/G	G/A	A/A	G/G	G/A	G/G	G/A	A/A	G/A	G/G	G/A
NC_008467.2	34563946	T	C/C	T/C	T/C	T/C	T/C	T/C	T/C	T/C	C/C	./.	C/C	C/C	C/C	C/C	C/C	C/C	C/C	C/C	T/C	T/C	T/C	C/C	C/C	T/C	C/C	T/C	T/C	C/C	C/C	C/C	C/C	C/C	C/C	T/C	C/C	T/C	C/C	T/C	C/C	C/C	T/C	C/C	T/C	C/C	C/C	C/C	C/C
NC_008467.2	34571400	C	T/T	T/T	T/T	T/T	T/T	T/T	T/T	T/T	T/T	T/T	T/T	T/T	T/T	T/T	T/T	T/T	T/T	T/T	T/T	T/T	T/T	T/T	T/T	T/T	T/T	T/T	T/T	T/T	T/T	T/T	T/T	T/T	T/T	T/T	T/T	T/T	T/T	T/T	T/T	./.	T/T	T/T	T/T	./.	T/T	T/T	T/T
NC_008467.2	34650007	A	G/G	G/G	G/G	G/G	G/G	G/G	G/G	G/G	G/G	G/G	G/G	G/G	G/G	G/G	G/G	G/G	G/G	G/G	G/G	G/G	G/G	G/G	G/G	G/G	G/G	G/G	G/G	G/G	G/G	G/G	G/G	G/G	G/G	G/G	G/G	G/G	G/G	G/G	G/G	G/G	G/G	G/G	G/G	G/G	G/G	G/G	G/G
NC_008467.2	34683977	C	T/T	T/T	T/T	T/T	T/T	T/T	T/T	T/T	T/T	T/T	T/T	T/T	T/T	T/T	T/T	T/T	T/T	T/T	T/T	./.	T/T	T/T	T/T	T/T	T/T	T/T	T/T	T/T	T/T	T/T	T/T	T/T	T/T	T/T	T/T	T/T	T/T	T/T	T/T	T/T	T/T	T/T	T/T	T/T	T/T	T/T	T/T
NC_008467.2	34683982	A	G/G	G/G	G/G	G/G	G/G	G/G	G/G	G/G	G/G	G/G	G/G	G/G	G/G	G/G	G/G	G/G	G/G	G/G	G/G	./.	G/G	G/G	G/G	G/G	G/G	G/G	G/G	G/G	G/G	G/G	G/G	G/G	G/G	G/G	G/G	G/G	G/G	G/G	G/G	G/G	G/G	G/G	G/G	G/G	G/G	G/G	G/G
NC_008467.2	34684006	A	G/G	G/G	G/G	G/G	G/G	G/G	G/G	G/G	G/G	G/G	G/G	G/G	G/G	G/G	G/G	G/G	G/G	G/G	G/G	./.	G/G	G/G	G/G	G/G	G/G	G/G	G/G	G/G	G/G	G/G	G/G	G/G	G/G	G/G	G/G	G/G	G/G	G/G	G/G	G/G	G/G	G/G	G/G	G/G	G/G	G/G	G/G
NC_008467.2	34703409	T	T/T	T/T	T/T	T/T	T/T	T/T	T/T	T/T	T/T	T/T	T/T	T/T	T/T	T/T	T/T	T/T	T/T	T/T	T/T	T/T	T/T	T/T	T/T	T/T	T/T	T/T	T/T	T/T	T/T	T/T	T/T	T/T	T/T	T/T	T/T	T/T	T/T	T/T	T/T	T/T	T/T	T/T	T/T	T/T	T/T	T/T	T/T
NC_008467.2	34703416	A	A/A	A/A	A/A	A/A	A/A	A/A	A/A	A/A	A/A	A/A	A/A	A/A	A/A	A/A	A/A	A/A	A/A	A/A	A/A	A/A	A/A	A/A	A/A	A/A	A/A	A/A	A/A	A/A	A/A	A/A	A/A	A/A	A/A	A/A	A/A	A/A	A/A	A/A	A/A	A/A	A/A	A/A	A/A	A/A	A/A	A/A	A/A
NC_008467.2	34703429	T	T/T	T/T	T/T	T/T	T/T	T/T	T/T	T/T	T/T	T/T	T/T	T/T	T/T	T/T	T/T	T/T	T/T	T/T	T/T	T/T	T/T	T/T	T/T	T/T	T/T	T/T	T/T	T/T	T/T	T/T	T/T	T/T	T/T	T/T	T/T	T/T	T/T	T/T	T/T	T/T	T/T	T/T	T/T	T/T	T/T	T/T	T/T
NC_008467.2	34703440	A	A/A	A/A	A/A	A/A	A/A	A/A	A/A	A/A	A/A	A/A	A/A	A/A	A/A	A/A	A/A	A/A	A/A	A/A	A/A	A/A	A/A	A/A	A/A	A/A	A/A	A/A	A/A	A/A	A/A	A/A	A/A	A/A	A/A	A/A	A/A	A/A	A/A	A/A	A/A	A/A	A/A	A/A	A/A	A/A	A/A	A/A	A/A
NC_008467.2	34703442	A	G/G	G/G	G/G	G/G	G/G	G/G	G/G	G/G	G/G	G/G	G/G	G/G	G/G	G/G	G/G	G/G	G/G	G/G	G/G	G/G	G/G	G/G	G/G	G/G	G/G	G/G	G/G	G/G	G/G	G/G	G/G	G/G	G/G	G/G	G/G	G/G	G/G	G/G	G/G	G/G	G/G	G/G	G/G	G/G	G/G	G/G	G/G
NC_008467.2	34718066	T	C/C	C/C	C/C	C/C	C/C	C/C	C/C	C/C	C/C	C/C	C/C	C/C	C/C	C/C	./.	C/C	C/C	C/C	C/C	./.	C/C	C/C	C/C	C/C	C/C	./.	C/C	C/C	C/C	C/C	C/C	C/C	C/C	C/C	C/C	C/C	C/C	C/C	C/C	./.	C/C	C/C	C/C	./.	C/C	C/C	C/C
NC_008467.2	34755058	T	T/C	T/C	T/C	T/C	T/C	T/C	T/C	T/C	C/C	C/C	C/C	C/C	C/C	C/C	C/C	C/C	./.	T/C	C/C	C/C	T/C	C/C	T/C	C/C	T/C	C/C	C/C	T/C	T/C	T/C	T/C	T/C	T/C	C/C	T/C	C/C	T/T	C/C	C/C	./.	C/C	T/C	C/C	./.	T/C	T/C	T/C
NC_008467.2	34755683	A	A/A	A/A	A/A	A/A	A/A	A/A	A/A	A/A	A/A	A/A	A/A	A/A	A/A	A/A	A/A	A/A	A/A	A/A	A/A	A/A	A/A	./.	A/A	A/A	A/A	A/A	A/A	A/A	A/A	A/A	A/A	A/A	A/A	A/A	A/A	A/A	A/A	A/A	A/A	./.	A/A	A/A	A/A	A/A	A/A	A/A	A/A
NC_008467.2	34783045	C	C/A	C/A	C/A	C/A	C/A	C/A	C/A	C/A	C/C	C/A	C/A	C/A	C/A	C/A	C/A	C/A	C/C	C/A	C/A	C/A	C/A	C/A	C/A	C/A	C/A	C/A	C/A	C/A	C/A	C/A	C/A	C/A	C/A	C/A	C/A	C/A	C/A	C/A	C/A	C/C	C/A	C/A	C/A	C/A	C/A	C/A	C/A
NC_008467.2	34783052	A	A/G	A/G	A/G	A/G	A/G	A/G	A/G	A/G	A/A	A/G	A/G	A/G	A/G	A/G	A/G	A/G	A/A	A/G	A/G	A/G	A/G	A/G	A/G	A/G	A/G	A/G	A/G	A/G	A/G	A/G	A/G	A/G	A/G	A/G	A/G	A/G	A/G	A/G	A/G	A/A	A/G	A/G	A/G	A/G	A/G	A/G	A/G
NC_008467.2	34795625	A	G/G	G/G	G/G	G/G	G/G	G/G	G/G	G/G	./.	A/G	A/G	A/G	A/G	A/G	A/G	A/G	A/G	G/G	G/G	G/G	G/G	A/A	A/G	A/G	A/G	G/G	A/G	A/G	A/G	A/G	G/G	G/G	A/G	A/G	G/G	G/G	G/G	G/G	A/G	G/G	G/G	G/G	G/G	A/G	A/G	G/G	A/G
NC_008467.2	34835586	A	A/A	A/A	A/A	A/A	A/A	A/A	A/A	A/A	A/A	A/A	A/A	A/A	A/A	A/A	A/A	A/A	A/A	A/A	A/A	A/A	A/A	A/A	A/A	A/A	A/A	A/A	A/A	A/A	A/A	A/A	./.	A/A	A/A	A/A	A/A	A/A	A/A	A/A	A/A	./.	A/A	A/A	A/A	A/A	A/A	A/A	A/A
NC_008467.2	34843077	T	T/T	T/T	T/T	T/T	T/T	T/T	T/T	T/T	./.	T/T	T/T	T/T	T/T	T/T	T/T	T/T	T/T	T/T	T/T	T/T	T/T	T/T	T/T	T/T	T/T	T/T	T/T	T/T	T/T	T/T	T/T	T/T	T/T	T/T	T/T	T/T	T/T	T/T	T/T	./.	T/T	T/T	T/T	T/T	T/T	T/T	T/T
NC_008467.2	34849332	T	C/C	C/C	C/C	C/C	C/C	C/C	C/C	C/C	C/C	C/C	C/C	C/C	C/C	C/C	C/C	C/C	C/C	C/C	C/C	C/C	C/C	C/C	C/C	C/C	C/C	C/C	C/C	C/C	C/C	C/C	C/C	C/C	C/C	C/C	C/C	C/C	C/C	C/C	C/C	C/C	C/C	C/C	C/C	C/C	C/C	C/C	C/C
NC_008467.2	34852745	T	C/C	C/C	C/C	C/C	C/C	C/C	C/C	C/C	C/C	C/C	C/C	C/C	C/C	C/C	C/C	C/C	C/C	C/C	C/C	C/C	C/C	C/C	C/C	C/C	C/C	C/C	C/C	C/C	C/C	C/C	C/C	C/C	C/C	C/C	C/C	C/C	C/C	C/C	C/C	./.	C/C	C/C	C/C	C/C	C/C	C/C	C/C
NC_008467.2	34852754	G	A/A	A/A	A/A	A/A	A/A	A/A	A/A	A/A	A/A	A/A	A/A	A/A	A/A	A/A	A/A	A/A	A/A	A/A	A/A	A/A	A/A	A/A	A/A	A/A	A/A	A/A	A/A	A/A	A/A	A/A	A/A	A/A	A/A	A/A	A/A	A/A	A/A	A/A	A/A	./.	A/A	A/A	A/A	A/A	A/A	A/A	A/A
NC_008467.2	34865589	A	A/G	A/G	A/G	A/G	A/G	A/G	A/G	A/G	A/G	A/G	A/G	A/G	A/G	A/G	A/G	A/G	A/G	A/G	A/A	A/A	A/A	A/A	G/G	A/G	G/G	A/A	A/G	G/G	G/G	G/G	A/G	A/G	G/G	A/G	A/G	A/A	A/A	A/G	A/G	A/A	A/A	A/G	A/A	A/G	G/G	A/G	G/G
NC_008467.2	34865590	A	A/T	A/T	A/T	A/T	A/T	A/T	A/T	A/T	A/T	A/T	A/T	A/T	A/T	A/T	A/T	A/T	A/T	A/T	T/T	T/T	T/T	T/T	A/A	A/T	A/A	T/T	A/T	A/A	A/A	A/A	A/T	A/T	A/A	A/T	A/T	T/T	T/T	A/T	A/T	T/T	T/T	A/T	T/T	A/T	A/A	A/T	A/A
NC_008467.2	34865790	T	T/G	T/G	T/G	T/G	T/G	T/G	T/G	T/G	T/T	T/C	T/C	T/C	T/C	T/C	T/C	T/C	T/C	T/G	T/T	T/T	T/T	T/C	C/G	T/C	C/G	T/T	T/C	C/G	C/G	C/G	T/G	T/G	C/G	T/C	T/G	T/T	T/T	T/G	T/C	T/G	T/T	T/G	T/T	T/C	C/G	T/G	C/G
NC_008467.2	34867887	G	T/T	T/T	T/T	T/T	T/T	T/T	T/T	T/T	T/T	G/T	G/T	G/T	G/T	G/T	G/T	G/T	G/T	T/T	T/T	T/T	T/T	T/T	G/T	G/T	G/T	T/T	T/T	G/T	G/T	G/T	T/T	T/T	G/T	G/T	T/T	T/T	T/T	T/T	G/T	T/T	T/T	T/T	T/T	T/T	G/T	T/T	G/T
NC_008467.2	34867934	T	C/C	C/C	C/C	C/C	C/C	C/C	C/C	C/C	C/C	T/C	T/C	T/C	T/C	T/C	T/C	T/C	T/C	C/C	C/C	C/C	C/C	C/C	T/C	T/C	T/C	C/C	C/C	T/C	T/C	T/C	C/C	C/C	T/C	T/C	C/C	C/C	C/C	C/C	T/C	C/C	C/C	C/C	C/C	C/C	T/C	C/C	T/C
NC_008467.2	34898575	G	T/T	T/T	T/T	T/T	T/T	T/T	T/T	T/T	T/T	T/T	T/T	T/T	T/T	T/T	T/T	T/T	T/T	T/T	T/T	T/T	T/T	T/T	T/T	T/T	T/T	G/T	T/T	T/T	T/T	T/T	T/T	T/T	T/T	T/T	T/T	T/T	T/T	T/T	T/T	T/T	T/T	T/T	T/T	T/T	T/T	T/T	T/T
NC_008467.2	34918016	C	T/T	T/T	T/T	T/T	T/T	T/T	T/T	T/T	C/C	C/C	C/C	C/C	C/C	C/C	C/C	C/C	T/T	C/T	C/T	C/T	C/T	C/T	C/T	T/T	C/T	./.	C/T	C/T	C/T	C/T	C/T	C/T	C/T	C/T	C/T	C/T	T/T	T/T	C/T	C/T	C/T	C/T	C/T	C/T	C/T	C/T	C/T
NC_008467.2	35200191	T	T/G	T/G	T/G	T/G	T/G	T/G	T/G	T/G	T/T	./.	T/T	T/T	T/T	T/T	T/T	T/T	T/G	T/T	T/G	T/G	T/G	T/G	T/T	T/G	T/T	T/G	T/G	T/T	T/T	T/T	T/T	T/T	T/T	T/G	T/T	T/G	./.	T/G	T/T	./.	T/G	T/T	T/G	G/G	T/T	T/T	T/T
NC_008467.2	35237160	T	T/A	./.	T/A	T/A	T/A	T/A	A/A	T/A	T/T	T/T	T/A	T/A	T/A	T/A	T/A	T/A	T/T	A/A	T/A	T/A	T/A	./.	T/A	T/T	T/A	./.	T/T	T/A	T/A	T/A	A/A	T/A	A/A	T/T	A/A	T/A	A/A	A/A	T/A	./.	T/A	A/A	A/A	./.	T/A	A/A	T/A
NC_008467.2	35304488	T	C/C	C/C	C/C	C/C	C/C	C/C	C/C	C/C	C/C	C/C	C/C	C/C	C/C	C/C	C/C	C/C	C/C	C/C	C/C	C/C	C/C	C/C	C/C	C/C	C/C	C/C	C/C	C/C	C/C	C/C	C/C	C/C	C/C	C/C	C/C	C/C	C/C	C/C	C/C	C/C	C/C	C/C	C/C	C/C	C/C	C/C	C/C
NC_008467.2	35304551	T	T/C	T/C	T/C	T/C	T/C	T/C	T/C	T/C	C/C	C/C	C/C	C/C	C/C	C/C	C/C	C/C	C/C	C/C	T/C	T/T	T/C	T/C	C/C	T/C	C/C	T/C	T/C	C/C	C/C	C/C	C/C	C/C	C/C	T/C	C/C	T/C	C/C	T/C	C/C	C/C	T/C	C/C	T/C	T/C	C/C	C/C	C/C
NC_008467.2	35306657	A	G/G	G/G	G/G	G/G	G/G	G/G	G/G	G/G	G/G	G/G	G/G	G/G	G/G	G/G	G/G	G/G	G/G	G/G	G/G	G/G	G/G	G/G	G/G	G/G	G/G	G/G	A/G	G/G	G/G	G/G	G/G	G/G	G/G	A/G	G/G	G/G	G/G	G/G	G/G	G/G	G/G	G/G	G/G	G/G	G/G	G/G	G/G
NC_008467.2	35314129	A	G/G	G/G	G/G	G/G	G/G	G/G	G/G	G/G	G/G	G/G	G/G	G/G	G/G	G/G	G/G	G/G	./.	G/G	G/G	G/G	G/G	G/G	G/G	G/G	G/G	G/G	G/G	G/G	G/G	G/G	G/G	G/G	G/G	G/G	G/G	G/G	G/G	G/G	G/G	./.	G/G	G/G	G/G	G/G	G/G	G/G	G/G
NC_008467.2	35314199	C	C/C	C/C	C/C	C/C	C/C	C/C	C/C	C/C	C/C	C/C	C/C	C/C	C/C	C/C	C/C	C/C	C/C	C/C	C/C	C/C	C/C	C/C	C/C	C/C	C/C	C/C	C/C	C/C	C/C	C/C	C/C	C/C	C/C	C/C	C/C	C/C	C/C	C/C	C/C	./.	C/C	C/C	C/C	C/C	C/C	C/C	C/C
NC_008467.2	35317140	C	G/G	./.	G/G	G/G	G/G	G/G	G/G	G/G	G/G	G/G	G/G	G/G	G/G	G/G	G/G	G/G	./.	G/G	G/G	G/G	G/G	G/G	G/G	G/G	G/G	G/G	G/G	G/G	G/G	G/G	G/G	G/G	G/G	G/G	G/G	G/G	G/G	G/G	G/G	G/G	G/G	G/G	G/G	G/G	G/G	G/G	G/G
NC_008467.2	35317931	G	A/A	A/A	G/A	G/A	G/A	G/A	G/A	G/A	A/A	./.	A/A	A/A	A/A	A/A	A/A	A/A	G/A	A/A	G/A	A/A	G/A	G/G	A/A	G/A	A/A	G/G	G/A	A/A	A/A	./.	A/A	A/A	A/A	G/A	A/A	G/A	A/A	G/A	A/A	A/A	G/A	A/A	G/A	G/A	A/A	A/A	A/A
NC_008467.2	35331293	T	G/G	T/G	G/G	G/G	G/G	G/G	G/G	G/G	G/G	G/G	G/G	G/G	G/G	G/G	G/G	G/G	G/G	G/G	G/G	G/G	G/G	G/G	G/G	G/G	G/G	G/G	G/G	G/G	G/G	G/G	G/G	G/G	G/G	T/G	G/G	G/G	G/G	G/G	G/G	./.	G/G	G/G	G/G	G/G	G/G	G/G	G/G
NC_008467.2	35334224	T	A/A	A/A	A/A	A/A	A/A	A/A	A/A	A/A	./.	A/A	A/A	A/A	A/A	A/A	A/A	./.	A/A	A/A	A/A	A/A	A/A	A/A	A/A	A/A	A/A	./.	A/A	A/A	A/A	A/A	A/A	A/A	A/A	A/A	A/A	A/A	A/A	A/A	A/A	./.	A/A	A/A	A/A	A/A	A/A	A/A	A/A
NC_008467.2	35334270	A	G/G	G/G	G/G	G/G	G/G	G/G	G/G	G/G	G/G	G/G	G/G	G/G	G/G	G/G	./.	A/G	G/G	G/G	G/G	G/G	G/G	G/G	G/G	G/G	G/G	G/G	G/G	G/G	G/G	G/G	G/G	G/G	G/G	G/G	G/G	G/G	G/G	G/G	G/G	G/G	G/G	G/G	G/G	G/G	G/G	G/G	G/G
NC_008467.2	35363955	A	G/G	G/G	G/G	G/G	G/G	G/G	G/G	G/G	A/A	A/A	A/G	A/G	A/G	A/G	A/G	A/G	A/G	G/G	G/G	G/G	G/G	G/G	A/G	A/G	A/G	G/G	A/G	A/G	A/G	A/G	G/G	A/G	G/G	A/G	G/G	G/G	G/G	G/G	A/G	G/G	G/G	G/G	G/G	A/G	A/G	G/G	A/G
NC_008467.2	35363959	G	A/A	A/A	A/A	A/A	A/A	A/A	A/A	A/A	G/G	G/G	G/A	G/A	G/A	G/A	G/A	G/A	G/A	A/A	A/A	A/A	A/A	A/A	G/A	G/A	G/A	A/A	G/A	G/A	G/A	G/A	A/A	G/A	A/A	G/A	A/A	A/A	A/A	A/A	G/A	A/A	A/A	A/A	A/A	G/A	G/A	A/A	G/A
NC_008467.2	35363972	C	T/T	T/T	T/T	T/T	T/T	T/T	T/T	T/T	C/C	C/C	C/T	C/T	C/T	C/T	C/T	C/T	C/T	T/T	T/T	T/T	T/T	T/T	C/T	C/T	C/T	T/T	C/T	C/T	C/T	C/T	T/T	C/T	T/T	C/T	T/T	T/T	T/T	T/T	C/T	T/T	T/T	T/T	T/T	C/T	C/T	T/T	C/T
NC_008467.2	35378115	G	G/T	T/T	T/T	T/T	T/T	T/T	T/T	G/T	G/G	T/T	G/T	G/T	G/T	G/T	G/T	G/T	T/T	G/T	G/T	T/T	G/T	T/T	T/T	T/T	T/T	G/T	T/T	T/T	T/T	T/T	G/T	T/T	G/T	T/T	G/T	G/G	./.	G/G	T/T	./.	G/T	G/T	G/T	T/T	T/T	G/T	T/T
NC_008467.2	35378116	C	C/T	T/T	T/T	T/T	T/T	T/T	T/T	C/T	C/C	T/T	C/T	C/T	C/T	C/T	C/T	C/T	T/T	C/T	C/T	T/T	C/T	T/T	T/T	T/T	T/T	C/T	T/T	T/T	T/T	T/T	C/T	T/T	C/T	T/T	C/T	C/C	./.	C/C	T/T	./.	C/T	C/T	C/T	T/T	T/T	C/T	T/T
NC_008467.2	35378151	T	T/G	G/G	G/G	G/G	G/G	G/G	G/G	T/G	T/T	G/G	T/G	T/G	T/G	T/G	T/G	T/G	G/G	T/G	T/G	G/G	T/G	G/G	G/G	G/G	G/G	T/G	G/G	G/G	G/G	G/G	T/G	G/G	T/G	G/G	T/G	T/T	./.	T/T	G/G	./.	T/G	T/G	T/G	G/G	G/G	T/G	G/G
NC_008467.2	35391248	T	A/A	A/A	A/A	A/A	A/A	A/A	A/A	A/A	A/A	T/A	T/A	T/A	T/A	T/A	T/A	T/A	A/A	T/A	T/A	T/A	T/A	A/A	A/A	A/A	A/A	T/A	A/A	A/A	A/A	A/A	T/A	A/A	T/A	T/A	T/A	T/A	T/A	T/A	A/A	./.	T/A	T/A	T/A	A/A	A/A	T/A	A/A
NC_008467.2	35391359	T	T/C	T/C	T/C	T/C	T/C	T/C	T/C	T/C	C/C	C/C	C/C	C/C	C/C	C/C	C/C	C/C	T/T	C/C	T/C	T/C	T/C	T/T	C/C	T/C	C/C	T/T	T/C	C/C	C/C	C/C	C/C	C/C	C/C	T/C	C/C	T/C	C/C	T/C	T/C	./.	T/C	C/C	T/C	T/C	C/C	C/C	C/C
NC_008467.2	35480305	G	A/A	./.	A/A	A/A	A/A	A/A	A/A	A/A	./.	A/A	A/A	A/A	A/A	A/A	A/A	A/A	A/A	A/A	A/A	A/A	A/A	A/A	A/A	A/A	A/A	A/A	A/A	A/A	A/A	A/A	A/A	A/A	A/A	A/A	A/A	A/A	A/A	A/A	A/A	./.	A/A	A/A	A/A	A/A	A/A	A/A	A/A
NC_008467.2	35493205	A	G/G	G/G	G/G	G/G	G/G	G/G	G/G	G/G	G/G	G/G	G/G	G/G	G/G	G/G	G/G	G/G	G/G	G/G	G/G	G/G	G/G	G/G	G/G	G/G	G/G	G/G	G/G	G/G	G/G	G/G	G/G	G/G	G/G	G/G	G/G	G/G	G/G	G/G	G/G	G/G	G/G	G/G	G/G	G/G	G/G	G/G	G/G
NC_008467.2	35521958	C	T/T	T/T	T/T	T/T	T/T	T/T	T/T	T/T	T/T	T/T	T/T	T/T	T/T	T/T	T/T	T/T	./.	T/T	T/T	T/T	T/T	T/T	T/T	T/T	T/T	T/T	T/T	T/T	T/T	T/T	T/T	T/T	T/T	T/T	T/T	T/T	T/T	T/T	T/T	T/T	T/T	T/T	T/T	T/T	T/T	T/T	T/T
NC_008467.2	35537580	A	G/G	G/G	G/G	G/G	G/G	G/G	G/G	G/G	G/G	G/G	G/G	G/G	G/G	G/G	G/G	G/G	G/G	G/G	G/G	G/G	G/G	G/G	G/G	G/G	G/G	G/G	G/G	G/G	G/G	G/G	G/G	G/G	G/G	G/G	G/G	G/G	G/G	G/G	G/G	G/G	G/G	G/G	G/G	G/G	G/G	G/G	G/G
NC_008467.2	35560122	G	./.	C/C	C/C	C/C	C/C	C/C	C/C	C/C	C/C	C/C	C/C	C/C	C/C	C/C	C/C	C/C	C/C	C/C	C/C	./.	C/C	C/C	C/C	C/C	C/C	C/C	C/C	C/C	C/C	C/C	C/C	C/C	C/C	C/C	C/C	C/C	./.	C/C	C/C	./.	C/C	C/C	C/C	C/C	C/C	C/C	C/C
NC_008467.2	35560353	C	C/C	C/C	C/C	C/C	C/C	C/C	C/C	C/C	C/C	C/C	C/C	C/C	C/C	C/C	C/C	C/C	C/C	C/C	C/C	C/C	C/C	C/C	C/C	C/C	C/C	C/C	C/C	C/C	C/C	C/C	C/C	C/C	C/C	C/C	C/C	C/C	C/C	C/C	C/C	C/C	C/C	C/C	C/C	C/C	C/C	C/C	C/C
NC_008467.2	35560390	A	G/G	G/G	G/G	G/G	G/G	G/G	G/G	G/G	G/G	G/G	G/G	G/G	G/G	G/G	G/G	G/G	G/G	G/G	G/G	G/G	G/G	G/G	G/G	G/G	G/G	G/G	G/G	G/G	G/G	G/G	G/G	G/G	G/G	G/G	G/G	G/G	G/G	G/G	G/G	G/G	G/G	G/G	G/G	G/G	G/G	G/G	G/G
NC_008467.2	35567063	G	T/T	T/T	T/T	T/T	T/T	T/T	T/T	T/T	./.	T/T	T/T	T/T	T/T	T/T	T/T	T/T	T/T	T/T	T/T	T/T	T/T	T/T	T/T	T/T	T/T	T/T	T/T	T/T	T/T	T/T	T/T	T/T	T/T	T/T	T/T	T/T	T/T	T/T	T/T	./.	T/T	T/T	T/T	T/T	T/T	T/T	T/T
NC_008467.2	35567378	T	A/A	A/A	A/A	A/A	A/A	A/A	A/A	A/A	A/A	A/A	A/A	A/A	A/A	A/A	A/A	A/A	A/A	A/A	T/A	A/A	A/A	A/A	A/A	A/A	A/A	A/A	A/A	A/A	A/A	A/A	A/A	A/A	A/A	A/A	A/A	A/A	./.	A/A	A/A	A/A	A/A	A/A	A/A	A/A	A/A	A/A	A/A
NC_008467.2	35567431	A	C/C	C/C	C/C	C/C	C/C	C/C	C/C	C/C	C/C	C/C	C/C	C/C	C/C	C/C	C/C	C/C	C/C	C/C	C/C	C/C	C/C	C/C	C/C	C/C	C/C	C/C	C/C	C/C	C/C	C/C	C/C	C/C	C/C	C/C	C/C	C/C	./.	C/C	C/C	C/C	C/C	C/C	C/C	C/C	C/C	C/C	C/C
NC_008467.2	35625094	T	T/T	T/C	T/C	T/C	C/C	T/C	T/C	C/C	T/T	C/C	T/C	T/C	T/C	T/C	T/T	T/C	./.	T/C	T/C	T/C	C/C	T/T	T/C	T/T	T/C	T/T	T/C	T/C	T/C	T/C	T/C	T/C	C/C	T/C	T/C	T/C	./.	T/C	C/C	./.	T/C	T/C	T/C	T/C	T/C	T/C	T/C
NC_008467.2	35679158	A	G/G	./.	G/G	G/G	G/G	G/G	G/G	G/G	G/G	G/G	G/G	G/G	G/G	G/G	G/G	G/G	G/G	G/G	G/G	G/G	G/G	G/G	G/G	G/G	G/G	G/G	G/G	G/G	G/G	G/G	G/G	G/G	G/G	G/G	G/G	G/G	./.	G/G	G/G	G/G	G/G	G/G	G/G	G/G	G/G	G/G	G/G
NC_008467.2	35730032	C	G/G	G/G	G/G	G/G	G/G	G/G	G/G	G/G	C/C	C/C	C/G	C/C	C/C	C/C	C/C	C/C	C/C	C/G	C/G	C/G	C/G	G/G	C/G	C/G	C/G	C/G	C/G	C/G	C/G	C/G	C/G	C/G	C/G	C/G	C/G	C/G	C/C	C/G	C/G	C/G	C/G	C/G	C/G	C/G	C/G	C/G	C/G
NC_008467.2	35744361	C	T/T	T/T	T/T	T/T	T/T	T/T	T/T	T/T	T/T	T/T	T/T	T/T	T/T	T/T	T/T	T/T	T/T	T/T	T/T	./.	T/T	T/T	T/T	T/T	T/T	T/T	T/T	T/T	T/T	T/T	T/T	T/T	T/T	T/T	T/T	T/T	T/T	T/T	T/T	T/T	T/T	T/T	T/T	T/T	T/T	T/T	T/T
NC_008467.2	35838016	G	G/C	G/C	G/C	G/C	G/C	G/C	G/C	G/C	./.	C/C	G/C	G/C	G/C	G/C	G/C	G/C	G/C	G/C	G/G	G/G	G/G	G/G	C/C	G/C	C/C	G/G	G/C	C/C	C/C	C/C	G/C	C/C	G/C	G/C	G/C	G/G	C/C	G/G	C/C	C/C	G/C	G/C	G/G	./.	C/C	G/C	C/C
NC_008467.2	35895099	A	A/T	A/A	A/T	A/T	A/T	A/T	T/T	A/T	A/T	./.	A/T	A/T	A/T	A/T	A/T	A/T	./.	A/T	T/T	T/T	T/T	./.	A/A	A/T	A/A	T/T	A/T	A/A	A/A	A/A	A/T	A/A	A/T	A/T	A/T	T/T	T/T	T/T	A/A	./.	A/T	A/T	T/T	A/T	A/A	A/T	A/A
NC_008467.2	35895165	A	G/G	G/G	G/G	G/G	G/G	G/G	G/G	G/G	./.	G/G	G/G	G/G	G/G	G/G	G/G	G/G	G/G	G/G	G/G	G/G	G/G	G/G	G/G	G/G	G/G	G/G	G/G	G/G	G/G	G/G	G/G	./.	G/G	G/G	G/G	G/G	G/G	G/G	G/G	./.	G/G	G/G	G/G	G/G	G/G	G/G	G/G
NC_008467.2	35976694	G	G/G	G/A	G/A	G/A	G/A	G/A	G/A	G/A	A/A	A/A	A/A	A/A	A/A	A/A	G/A	A/A	G/G	A/A	G/A	G/A	G/A	G/A	A/A	G/A	A/A	G/A	G/A	A/A	A/A	A/A	A/A	A/A	A/A	G/A	A/A	G/A	./.	A/A	A/A	A/A	A/A	A/A	G/A	G/A	A/A	A/A	A/A
NC_008467.2	35976714	C	C/C	C/T	C/T	C/T	C/T	C/T	C/T	C/T	T/T	T/T	T/T	T/T	T/T	T/T	C/T	T/T	C/C	T/T	C/T	C/T	C/T	C/T	T/T	C/T	T/T	C/T	C/T	T/T	T/T	T/T	T/T	T/T	T/T	C/T	T/T	C/T	./.	T/T	T/T	T/T	T/T	T/T	C/T	C/T	T/T	T/T	T/T
NC_008467.2	36073810	T	T/C	C/C	T/C	T/C	T/C	T/C	T/C	T/C	C/C	C/C	C/C	C/C	C/C	C/C	C/C	C/C	T/T	C/C	T/C	T/T	T/C	C/C	C/C	T/C	C/C	T/C	T/C	T/C	C/C	C/C	C/C	C/C	C/C	T/C	C/C	T/C	C/C	T/T	C/C	./.	C/C	C/C	T/C	T/T	C/C	C/C	C/C
NC_008467.2	36163928	T	C/C	C/C	C/C	C/C	C/C	C/C	C/C	C/C	./.	C/C	C/C	C/C	C/C	C/C	C/C	C/C	./.	C/C	C/C	C/C	C/C	C/C	C/C	C/C	C/C	C/C	C/C	T/C	C/C	C/C	C/C	C/C	C/C	C/C	C/C	C/C	C/C	C/C	C/C	./.	C/C	C/C	C/C	C/C	C/C	C/C	C/C
NC_008467.2	36163935	A	G/G	G/G	G/G	G/G	G/G	G/G	G/G	G/G	./.	G/G	G/G	G/G	G/G	G/G	G/G	G/G	./.	G/G	G/G	G/G	G/G	G/G	G/G	G/G	G/G	G/G	G/G	G/G	G/G	G/G	G/G	G/G	G/G	G/G	G/G	G/G	G/G	G/G	G/G	./.	G/G	G/G	G/G	G/G	G/G	G/G	G/G
NC_008467.2	36163967	A	T/T	T/T	T/T	T/T	T/T	T/T	T/T	T/T	./.	T/T	T/T	T/T	T/T	T/T	T/T	T/T	./.	T/T	T/T	T/T	T/T	T/T	T/T	T/T	T/T	T/T	T/T	T/T	T/T	T/T	T/T	T/T	T/T	T/T	T/T	T/T	T/T	T/T	T/T	./.	T/T	T/T	T/T	T/T	T/T	T/T	T/T
NC_008467.2	36168321	A	G/G	G/G	G/G	G/G	G/G	G/G	G/G	G/G	G/G	G/G	G/G	G/G	G/G	G/G	G/G	G/G	G/G	G/G	G/G	G/G	G/G	G/G	G/G	G/G	G/G	G/G	G/G	G/G	G/G	G/G	G/G	G/G	G/G	G/G	G/G	G/G	G/G	G/G	G/G	./.	G/G	G/G	G/G	G/G	G/G	G/G	G/G
NC_008467.2	36168372	C	T/T	T/T	T/T	T/T	T/T	T/T	T/T	T/T	T/T	T/T	T/T	T/T	T/T	T/T	T/T	T/T	T/T	T/T	T/T	T/T	T/T	T/T	T/T	T/T	T/T	T/T	T/T	T/T	T/T	T/T	T/T	T/T	T/T	T/T	T/T	T/T	T/T	T/T	T/T	./.	T/T	T/T	T/T	T/T	T/T	T/T	T/T
NC_008467.2	36171431	T	C/G	G/G	C/G	C/G	C/G	C/G	C/G	C/G	T/T	T/T	T/C	T/C	T/C	T/C	T/C	T/C	./.	T/C	T/G	./.	T/G	G/G	C/C	C/G	C/C	G/G	C/G	C/C	C/C	C/C	T/C	C/C	T/C	C/G	T/C	T/G	C/C	T/G	C/C	C/C	T/C	T/C	T/G	G/G	C/C	T/C	C/C
NC_008467.2	36227556	T	T/T	T/T	T/T	T/T	T/T	T/T	T/T	T/T	T/T	T/T	T/T	T/T	T/T	T/T	T/T	T/T	T/T	T/T	T/T	T/T	T/T	T/T	T/T	T/T	T/T	T/T	T/T	T/T	T/T	T/T	T/T	T/T	T/T	T/T	T/T	T/T	T/T	T/T	T/T	T/T	T/T	T/T	T/T	T/T	T/T	T/T	T/T
NC_008467.2	36227595	T	A/A	A/A	A/A	A/A	A/A	A/A	A/A	A/A	A/A	A/A	A/A	A/A	A/A	A/A	A/A	A/A	A/A	A/A	A/A	A/A	A/A	A/A	A/A	A/A	A/A	A/A	A/A	A/A	A/A	A/A	A/A	A/A	A/A	A/A	A/A	A/A	A/A	A/A	A/A	A/A	A/A	A/A	A/A	A/A	A/A	A/A	A/A
NC_008467.2	36227644	A	G/G	G/G	G/G	G/G	G/G	G/G	G/G	G/G	G/G	G/G	G/G	G/G	G/G	G/G	G/G	G/G	G/G	G/G	G/G	G/G	G/G	G/G	G/G	G/G	G/G	G/G	G/G	G/G	G/G	G/G	G/G	G/G	G/G	G/G	G/G	G/G	G/G	G/G	G/G	G/G	G/G	G/G	A/G	G/G	G/G	G/G	G/G
NC_008467.2	36267518	C	C/C	C/C	C/C	C/C	C/C	C/C	C/C	C/C	./.	C/C	C/C	C/C	C/C	C/C	C/C	C/C	./.	C/C	C/C	./.	C/C	C/C	C/C	C/C	C/C	C/C	C/C	C/C	C/C	C/C	C/C	C/C	C/C	C/C	C/C	C/C	C/C	./.	C/C	./.	C/C	C/C	C/C	./.	C/C	C/C	C/C
NC_008467.2	36267519	A	A/A	A/A	A/A	A/A	A/A	A/A	A/A	A/A	./.	A/A	A/A	A/A	A/A	A/A	A/A	A/A	./.	A/A	A/A	./.	A/A	A/A	A/A	A/A	A/A	A/A	A/A	A/A	A/A	A/A	A/A	A/A	A/A	A/A	A/A	A/A	A/A	./.	A/A	./.	A/A	A/A	A/A	./.	A/A	A/A	A/A
NC_008467.2	36267537	A	A/A	A/A	A/A	A/A	A/A	A/A	A/A	A/A	./.	A/A	A/A	A/A	A/A	A/A	A/A	A/A	./.	A/A	A/A	./.	A/A	A/A	A/A	A/A	A/A	A/A	A/A	A/A	A/A	A/A	A/A	A/A	A/A	A/A	A/A	A/A	A/A	./.	A/A	./.	A/A	A/A	A/A	./.	A/A	A/A	A/A
NC_008467.2	36268082	G	G/C	G/C	G/C	G/C	G/C	G/C	G/C	G/C	./.	C/C	C/C	C/C	C/C	C/C	C/C	C/C	G/C	C/C	G/C	G/C	G/C	./.	C/C	G/C	C/C	C/C	C/C	G/C	C/C	C/C	C/C	G/C	C/C	G/C	C/C	G/C	C/C	C/C	C/C	./.	C/C	C/C	C/C	G/C	C/C	C/C	C/C
NC_008467.2	36342276	C	C/T	C/T	C/T	C/T	C/T	C/T	C/T	C/T	C/T	C/T	C/T	C/T	C/T	C/T	C/T	C/T	C/T	C/T	T/T	T/T	T/T	C/T	C/C	C/T	C/C	C/T	C/T	C/T	C/C	C/C	C/T	C/C	C/T	C/T	C/T	T/T	C/C	C/T	C/C	C/C	C/T	C/T	T/T	T/T	C/C	C/T	C/C
NC_008467.2	36454833	T	G/G	G/G	G/G	G/G	G/G	G/G	G/G	G/G	T/T	T/T	T/T	T/T	T/T	T/T	T/T	T/T	G/G	T/G	T/G	T/G	T/G	G/G	T/G	T/G	T/G	T/G	T/G	T/G	T/G	T/G	T/G	T/G	T/G	T/G	T/G	T/G	T/G	T/G	T/G	T/T	T/G	T/G	T/G	T/G	T/G	T/G	T/G
NC_008467.2	36513129	T	A/A	A/A	A/A	A/A	A/A	A/A	A/A	A/A	A/A	A/A	A/A	A/A	A/A	A/A	A/A	A/A	A/A	A/A	A/A	A/A	A/A	A/A	A/A	A/A	A/A	A/A	A/A	A/A	A/A	A/A	A/A	A/A	A/A	A/A	A/A	A/A	./.	A/A	A/A	./.	A/A	A/A	A/A	A/A	A/A	A/A	A/A
NC_008467.2	36515697	A	A/A	A/A	A/A	A/A	A/A	A/A	A/A	A/A	A/A	A/A	A/A	A/A	A/A	A/A	A/A	A/A	A/A	A/A	A/A	A/A	A/A	A/A	A/A	A/A	A/A	A/A	A/A	A/A	A/A	A/A	A/A	A/A	A/A	A/A	A/A	A/A	A/A	A/A	A/A	./.	A/A	A/A	A/A	A/A	A/A	A/A	A/A
NC_008467.2	36545836	G	T/T	./.	T/T	T/T	T/T	T/T	T/T	T/T	T/T	T/T	T/T	T/T	T/T	T/T	T/T	T/T	./.	T/T	T/T	./.	T/T	./.	T/T	T/T	T/T	T/T	T/T	T/T	./.	T/T	T/T	T/T	T/T	T/T	T/T	T/T	./.	T/T	T/T	T/T	T/T	T/T	T/T	T/T	T/T	T/T	T/T
NC_008467.2	36546228	T	T/T	T/T	T/T	T/T	T/T	T/T	T/T	T/T	T/T	./.	T/T	T/T	T/T	T/T	T/T	T/T	T/T	T/T	T/T	T/T	T/T	T/T	T/T	T/T	T/T	T/T	T/T	T/T	T/T	T/T	T/T	T/T	T/T	T/T	T/T	T/T	T/T	T/T	T/T	T/T	T/T	T/T	T/T	T/T	T/T	T/T	T/T
NC_008467.2	36546240	C	C/C	C/C	C/C	C/C	C/C	C/C	C/C	C/C	C/C	./.	C/C	C/C	C/C	C/C	C/C	C/C	C/C	C/C	C/C	C/C	C/C	C/C	C/C	C/C	C/C	C/C	C/C	C/C	C/C	C/C	C/C	C/C	C/C	C/C	C/C	C/C	C/C	C/C	C/C	C/C	C/C	C/C	C/C	C/C	C/C	C/C	C/C
NC_008467.2	36580528	G	A/A	A/A	A/A	A/A	A/A	A/A	A/A	A/A	G/A	G/A	G/A	G/A	G/G	G/G	A/A	G/A	A/A	G/A	G/A	A/A	G/A	A/A	A/A	A/A	A/A	G/A	A/A	A/A	A/A	A/A	G/A	A/A	A/A	A/A	G/A	G/A	G/A	G/A	A/A	./.	G/A	G/A	G/A	A/A	A/A	G/A	A/A
NC_008467.2	36642005	T	A/A	A/A	A/A	A/A	A/A	A/A	A/A	A/A	./.	A/A	A/A	A/A	A/A	A/A	A/A	A/A	A/A	A/A	A/A	A/A	A/A	A/A	A/A	A/A	A/A	A/A	A/A	A/A	A/A	A/A	A/A	A/A	A/A	A/A	A/A	A/A	A/A	A/A	A/A	./.	A/A	A/A	A/A	A/A	A/A	A/A	A/A
NC_008467.2	36642224	T	C/C	C/C	C/C	C/C	C/C	C/C	C/C	C/C	C/C	C/C	C/C	C/C	C/C	C/C	C/C	C/C	C/C	C/C	C/C	C/C	C/C	C/C	C/C	C/C	C/C	C/C	C/C	C/C	C/C	C/C	C/C	C/C	C/C	C/C	C/C	C/C	C/C	C/C	C/C	C/C	C/C	C/C	C/C	./.	C/C	C/C	C/C
NC_008467.2	36678458	A	C/C	C/C	C/C	C/C	C/C	C/C	C/C	C/C	C/C	C/C	C/C	C/C	C/C	C/C	C/C	C/C	C/C	C/C	C/C	C/C	C/C	C/C	C/C	C/C	C/C	C/C	C/C	C/C	C/C	C/C	C/C	C/C	C/C	C/C	C/C	C/C	./.	C/C	C/C	./.	C/C	C/C	C/C	./.	C/C	C/C	C/C
NC_008467.2	36678815	C	T/T	T/T	T/T	T/T	T/T	T/T	T/T	T/T	T/T	T/T	T/T	T/T	T/T	T/T	T/T	T/T	T/T	T/T	T/T	T/T	T/T	T/T	T/T	T/T	T/T	T/T	T/T	T/T	T/T	T/T	T/T	T/T	T/T	T/T	T/T	T/T	T/T	T/T	T/T	T/T	T/T	T/T	T/T	T/T	T/T	T/T	T/T
NC_008467.2	36685180	A	G/G	A/G	A/G	A/G	A/G	A/G	A/G	A/G	G/G	G/G	G/G	G/G	G/G	G/G	G/G	G/G	A/G	G/G	A/G	A/G	A/G	G/G	G/G	A/G	G/G	A/A	A/G	A/G	G/G	G/G	G/G	G/G	G/G	A/G	G/G	A/G	G/G	A/G	G/G	G/G	G/G	G/G	A/G	A/G	G/G	G/G	G/G
NC_008467.2	36794497	C	T/T	T/T	T/T	T/T	T/T	T/T	T/T	T/T	T/T	T/T	T/T	T/T	T/T	T/T	T/T	T/T	./.	T/T	T/T	T/T	T/T	T/T	T/T	T/T	T/T	T/T	T/T	T/T	T/T	T/T	T/T	T/T	./.	T/T	T/T	T/T	T/T	T/T	T/T	./.	T/T	T/T	T/T	T/T	T/T	T/T	T/T
NC_008467.2	36843505	C	T/T	T/T	T/T	T/T	T/T	T/T	T/T	T/T	T/T	T/T	T/T	T/T	T/T	T/T	T/T	T/T	T/T	T/T	T/T	T/T	T/T	T/T	T/T	T/T	T/T	T/T	T/T	T/T	T/T	T/T	T/T	T/T	T/T	T/T	T/T	T/T	T/T	T/T	T/T	T/T	T/T	T/T	T/T	T/T	T/T	T/T	T/T
NC_008467.2	36843546	T	A/A	A/A	A/A	A/A	A/A	A/A	A/A	A/A	T/T	T/A	T/A	T/A	T/A	T/A	T/A	T/A	A/A	T/A	T/A	T/A	T/A	A/A	A/A	A/A	A/A	T/A	A/A	A/A	A/A	A/A	T/A	A/A	T/A	A/A	T/A	T/A	T/A	T/A	A/A	A/A	T/A	T/A	T/A	A/A	A/A	T/A	A/A
NC_008467.2	36879716	T	A/A	./.	A/A	A/A	A/A	A/A	A/A	A/A	A/A	A/A	A/A	A/A	A/A	A/A	A/A	A/A	./.	A/A	A/A	A/A	A/A	A/A	A/A	A/A	A/A	A/A	A/A	A/A	A/A	A/A	A/A	A/A	A/A	A/A	A/A	A/A	A/A	A/A	A/A	A/A	A/A	A/A	A/A	A/A	A/A	A/A	A/A
NC_008467.2	36909270	C	T/T	T/T	T/T	T/T	T/T	T/T	T/T	T/T	T/T	T/T	T/T	T/T	T/T	T/T	T/T	T/T	./.	T/T	T/T	T/T	T/T	T/T	T/T	T/T	T/T	T/T	T/T	T/T	T/T	T/T	T/T	T/T	T/T	T/T	T/T	T/T	./.	T/T	T/T	T/T	T/T	T/T	T/T	T/T	T/T	T/T	T/T
NC_008467.2	36920063	G	C/C	C/C	C/C	C/C	C/C	C/C	C/C	C/C	./.	C/C	C/C	C/C	C/C	C/C	C/C	C/C	C/C	C/C	C/C	C/C	C/C	./.	C/C	C/C	C/C	C/C	C/C	C/C	C/C	C/C	C/C	C/C	C/C	C/C	C/C	C/C	C/C	C/C	C/C	C/C	C/C	C/C	./.	C/C	C/C	C/C	C/C
NC_008467.2	37011191	G	G/G	G/G	G/G	G/G	G/G	G/G	G/G	G/G	G/G	./.	G/G	G/G	G/G	G/G	G/G	G/G	G/G	G/G	G/G	G/G	G/G	G/G	G/G	G/G	G/G	G/G	G/G	G/G	G/G	G/G	G/G	G/G	G/G	G/G	G/G	G/G	G/G	G/G	G/G	./.	G/G	G/G	G/G	G/G	G/G	G/G	G/G
NC_008467.2	37011213	T	T/T	T/T	T/T	T/T	T/T	T/T	T/T	T/T	T/T	./.	T/T	T/T	T/T	T/T	T/T	T/T	T/T	T/T	T/T	T/T	T/T	T/T	T/T	T/T	T/T	T/T	T/T	T/T	T/T	T/T	T/T	T/T	T/T	T/T	T/T	T/T	T/T	T/T	T/T	./.	T/T	T/T	T/T	T/T	T/T	T/T	T/T
NC_008467.2	37011239	C	A/A	A/A	A/A	A/A	A/A	A/A	A/A	A/A	A/A	./.	A/A	A/A	A/A	A/A	A/A	A/A	A/A	A/A	A/A	A/A	A/A	A/A	A/A	A/A	A/A	A/A	A/A	A/A	A/A	A/A	A/A	A/A	A/A	A/A	A/A	A/A	A/A	A/A	A/A	./.	A/A	A/A	A/A	A/A	A/A	A/A	A/A
NC_008467.2	37064650	A	C/C	C/C	C/C	C/C	C/C	C/C	C/C	C/C	C/C	C/C	C/C	C/C	C/C	C/C	C/C	C/C	C/C	C/C	C/C	C/C	C/C	C/C	C/C	C/C	C/C	C/C	C/C	C/C	C/C	C/C	C/C	C/C	C/C	C/C	C/C	C/C	C/C	C/C	C/C	C/C	C/C	C/C	C/C	C/C	C/C	C/C	C/C
NC_008467.2	37077451	G	G/A	G/G	G/A	G/A	G/A	G/A	G/A	G/A	./.	A/A	A/A	G/A	G/A	A/A	A/A	A/A	G/G	A/A	G/G	G/A	G/A	G/A	A/A	G/G	A/A	A/A	A/A	G/A	A/A	A/A	A/A	A/A	A/A	G/A	A/A	G/A	A/A	A/A	A/A	./.	A/A	A/A	A/A	A/A	A/A	A/A	A/A
NC_008467.2	37077513	A	A/G	A/A	A/G	A/G	A/G	A/G	A/G	A/G	./.	G/G	G/G	A/G	A/G	G/G	G/G	G/G	A/A	G/G	A/A	A/G	A/G	A/G	G/G	A/A	G/G	G/G	G/G	A/G	G/G	G/G	G/G	G/G	G/G	A/G	G/G	A/G	G/G	G/G	G/G	./.	G/G	G/G	G/G	G/G	G/G	G/G	G/G
NC_008467.2	37077521	C	T/T	T/T	T/T	T/T	T/T	T/T	T/T	C/T	./.	T/T	T/T	T/T	T/T	T/T	T/T	T/T	T/T	T/T	T/T	T/T	T/T	T/T	T/T	T/T	T/T	T/T	T/T	T/T	T/T	T/T	T/T	T/T	T/T	T/T	T/T	T/T	T/T	T/T	T/T	T/T	T/T	T/T	T/T	T/T	T/T	T/T	T/T
NC_008467.2	37081245	C	A/A	A/A	A/A	A/A	A/A	A/A	A/A	A/A	A/A	A/A	A/A	A/A	A/A	A/A	A/A	A/A	A/A	A/A	A/A	./.	A/A	./.	A/A	A/A	A/A	C/A	A/A	A/A	A/A	A/A	A/A	A/A	A/A	A/A	A/A	A/A	A/A	A/A	A/A	A/A	A/A	A/A	A/A	A/A	A/A	A/A	A/A
NC_008467.2	37105686	A	G/G	G/G	G/G	G/G	G/G	G/G	G/G	G/G	G/G	A/G	A/G	A/G	A/G	A/G	A/G	A/G	A/G	G/G	G/G	G/G	G/G	A/A	A/G	A/G	A/G	G/G	A/G	A/G	A/G	A/G	G/G	A/G	G/G	A/G	G/G	G/G	G/G	A/G	A/G	A/A	G/G	G/G	G/G	A/G	A/G	G/G	A/G
NC_008467.2	37152429	G	G/A	G/A	G/A	G/A	G/A	G/A	G/A	G/A	A/A	./.	A/A	A/A	A/A	A/A	A/A	A/A	G/A	A/A	G/A	G/A	G/A	G/G	A/A	G/A	A/A	G/G	G/A	G/A	A/A	A/A	A/A	A/A	A/A	G/A	A/A	G/A	A/A	A/A	A/A	A/A	A/A	A/A	G/A	./.	A/A	A/A	A/A
NC_008467.2	37155121	C	C/G	C/G	C/G	C/G	C/G	C/G	C/G	C/G	G/G	G/G	G/G	G/G	G/G	G/G	G/G	G/G	C/C	G/G	C/G	C/G	C/G	G/G	G/G	C/G	G/G	C/G	C/G	C/G	G/G	G/G	G/G	G/G	G/G	C/G	G/G	C/G	G/G	C/G	G/G	G/G	G/G	G/G	C/G	C/G	G/G	G/G	G/G
NC_008467.2	37192338	G	C/C	G/C	G/C	G/C	G/C	G/C	G/C	G/C	C/C	C/C	C/C	C/C	C/C	C/C	C/C	C/C	./.	G/C	C/C	C/C	C/C	C/C	G/C	C/C	G/C	C/C	C/C	C/C	G/C	G/C	G/C	G/C	G/C	C/C	G/C	C/C	G/G	C/C	G/C	./.	G/C	G/C	C/C	C/C	G/G	G/C	G/C
NC_008467.2	37192365	G	A/A	G/A	G/A	G/A	G/A	G/A	G/A	G/A	G/G	G/G	G/A	G/A	G/A	G/A	G/A	G/A	./.	G/A	A/A	A/A	A/A	G/G	G/G	G/A	G/G	A/A	A/A	G/A	G/G	G/G	G/A	G/G	G/A	G/A	G/A	A/A	G/G	G/G	G/G	./.	G/A	G/A	A/A	G/A	G/G	G/A	G/G
NC_008467.2	37192407	T	C/C	T/C	T/C	T/C	T/C	T/C	T/C	T/C	C/C	C/C	C/C	C/C	C/C	C/C	C/C	C/C	./.	T/C	C/C	C/C	C/C	C/C	T/C	C/C	T/C	C/C	C/C	C/C	T/C	T/C	T/C	T/C	T/C	C/C	T/C	C/C	T/T	C/C	T/C	./.	T/C	T/C	C/C	C/C	T/T	T/C	T/C
NC_008467.2	37303836	G	G/A	G/A	G/A	G/A	G/A	G/A	G/A	G/A	A/A	G/G	G/A	G/A	G/A	G/A	G/A	G/A	A/A	G/G	G/A	G/G	G/A	A/A	G/A	A/A	G/A	G/A	A/A	A/A	A/A	G/A	G/G	G/A	G/G	A/A	G/G	G/A	./.	G/A	G/A	A/A	G/G	G/G	G/A	A/A	G/A	G/G	G/A
NC_008467.2	37303851	C	C/G	C/G	C/G	C/G	C/G	C/G	C/G	C/G	G/G	C/C	C/G	C/G	C/G	C/G	C/G	C/G	G/G	C/C	C/G	C/C	C/G	G/G	C/G	G/G	C/G	C/G	G/G	G/G	G/G	C/G	C/C	C/G	C/C	G/G	C/C	C/G	./.	C/G	C/G	G/G	C/C	C/C	C/G	G/G	C/G	C/C	C/G
NC_008467.2	37326309	T	C/C	C/C	C/C	C/C	C/C	C/C	C/C	C/C	C/C	C/C	C/C	C/C	C/C	C/C	C/C	C/C	C/C	C/C	C/C	./.	C/C	C/C	C/C	C/C	C/C	C/C	C/C	C/C	C/C	C/C	C/C	C/C	C/C	C/C	C/C	C/C	C/C	C/C	C/C	./.	C/C	C/C	C/C	C/C	C/C	C/C	C/C
NC_008467.2	37517869	G	T/T	T/T	T/T	T/T	T/T	T/T	T/T	T/T	T/T	T/T	T/T	T/T	T/T	T/T	T/T	T/T	T/T	T/T	T/T	T/T	T/T	T/T	T/T	T/T	T/T	T/T	T/T	T/T	T/T	T/T	T/T	T/T	T/T	T/T	T/T	T/T	T/T	T/T	T/T	T/T	T/T	T/T	T/T	T/T	T/T	T/T	T/T
NC_008467.2	37569879	T	T/C	T/T	T/C	T/C	T/C	T/C	T/C	T/C	C/C	C/C	C/C	C/C	C/C	C/C	C/C	C/C	T/T	C/C	T/C	T/C	C/C	./.	C/C	T/C	C/C	T/C	T/C	C/C	C/C	C/C	C/C	C/C	C/C	T/C	C/C	T/C	C/C	C/C	C/C	C/C	C/C	C/C	C/C	C/C	C/C	C/C	C/C
NC_008467.2	37653760	T	C/C	C/C	C/C	C/C	C/C	C/C	C/C	C/C	C/C	C/C	C/C	C/C	C/C	C/C	C/C	C/C	C/C	C/C	C/C	C/C	C/C	./.	C/C	C/C	C/C	C/C	C/C	C/C	C/C	C/C	C/C	C/C	C/C	C/C	C/C	C/C	C/C	C/C	C/C	./.	C/C	C/C	C/C	C/C	C/C	C/C	C/C
NC_008467.2	37653772	A	A/A	A/A	A/A	A/A	A/A	A/A	A/A	A/A	A/A	A/A	A/A	A/A	A/A	A/A	A/A	A/A	A/A	A/A	A/A	A/A	A/A	./.	A/A	A/A	A/A	A/A	A/A	A/A	A/A	A/A	A/A	A/A	A/A	A/A	A/A	A/A	A/A	A/A	A/A	./.	A/A	A/A	A/A	A/A	A/A	A/A	A/A
NC_008467.2	37653792	T	C/C	C/C	C/C	C/C	C/C	C/C	C/C	C/C	C/C	C/C	C/C	C/C	C/C	C/C	C/C	C/C	C/C	C/C	C/C	C/C	C/C	./.	C/C	C/C	C/C	C/C	C/C	C/C	C/C	C/C	C/C	C/C	C/C	C/C	C/C	C/C	C/C	C/C	C/C	./.	C/C	C/C	C/C	C/C	C/C	C/C	C/C
NC_008467.2	37654992	A	G/G	G/G	G/G	G/G	G/G	G/G	G/G	G/G	./.	./.	G/G	G/G	G/G	G/G	G/G	G/G	G/G	G/G	G/G	G/G	G/G	G/G	./.	G/G	G/G	G/G	G/G	G/G	G/G	G/G	G/G	G/G	G/G	G/G	G/G	G/G	G/G	G/G	G/G	./.	G/G	G/G	G/G	G/G	G/G	G/G	G/G
NC_008467.2	37655050	A	G/G	G/G	G/G	G/G	G/G	G/G	G/G	G/G	./.	./.	G/G	G/G	G/G	G/G	G/G	G/G	G/G	G/G	G/G	G/G	G/G	G/G	./.	G/G	G/G	G/G	G/G	G/G	G/G	G/G	G/G	G/G	G/G	G/G	G/G	G/G	G/G	G/G	G/G	./.	G/G	G/G	G/G	G/G	G/G	G/G	G/G
NC_008467.2	37655069	G	A/A	A/A	A/A	A/A	A/A	A/A	A/A	A/A	./.	./.	A/A	A/A	A/A	A/A	A/A	A/A	A/A	A/A	A/A	A/A	A/A	A/A	./.	A/A	A/A	A/A	A/A	A/A	A/A	A/A	A/A	A/A	A/A	A/A	A/A	A/A	A/A	A/A	A/A	./.	A/A	A/A	A/A	A/A	A/A	A/A	A/A
NC_008467.2	37655105	A	T/T	T/T	T/T	T/T	T/T	T/T	T/T	T/T	./.	./.	T/T	T/T	T/T	T/T	T/T	T/T	T/T	T/T	T/T	T/T	T/T	T/T	./.	T/T	T/T	T/T	T/T	T/T	T/T	T/T	T/T	T/T	T/T	T/T	T/T	T/T	T/T	T/T	T/T	./.	T/T	T/T	T/T	T/T	T/T	T/T	T/T
NC_008467.2	37779017	G	A/A	A/A	A/A	A/A	A/A	A/A	A/A	A/A	G/G	G/A	G/A	G/A	G/A	G/A	G/A	G/G	G/A	A/A	A/A	A/A	A/A	G/A	G/A	G/A	G/A	A/A	G/A	G/A	G/A	G/A	A/A	G/A	A/A	G/A	A/A	A/A	A/A	G/A	G/A	G/A	A/A	A/A	A/A	G/A	G/A	A/A	G/A
NC_008467.2	37785859	T	T/C	T/C	T/C	T/C	T/C	T/C	T/C	T/C	C/C	C/C	C/C	C/C	C/C	C/C	C/C	C/C	T/C	C/C	T/C	T/C	T/C	C/C	C/C	T/C	C/C	T/C	T/C	T/C	C/C	C/C	C/C	C/C	C/C	T/C	C/C	T/C	C/C	T/C	C/C	C/C	C/C	C/C	T/C	T/C	C/C	C/C	C/C
NC_008467.2	37785875	A	A/G	A/G	A/G	A/G	A/G	A/G	A/G	A/G	G/G	G/G	G/G	G/G	G/G	G/G	G/G	G/G	A/G	G/G	A/G	A/G	A/G	G/G	G/G	A/G	G/G	A/G	A/G	A/G	G/G	G/G	G/G	G/G	G/G	A/G	G/G	A/G	G/G	A/G	G/G	G/G	G/G	G/G	A/G	A/G	G/G	G/G	G/G
NC_008467.2	37785945	G	A/A	A/A	A/A	A/A	A/A	A/A	A/A	A/A	A/A	A/A	A/A	A/A	A/A	A/A	A/A	A/A	./.	A/A	A/A	A/A	A/A	A/A	A/A	A/A	A/A	A/A	A/A	A/A	A/A	A/A	A/A	A/A	A/A	A/A	A/A	A/A	A/A	A/A	A/A	A/A	A/A	A/A	A/A	A/A	A/A	A/A	A/A
NC_008467.2	37811504	G	T/T	T/T	T/T	T/T	T/T	T/T	T/T	T/T	G/G	G/G	G/T	G/T	G/T	G/T	G/T	G/T	T/T	G/T	G/T	G/T	G/T	./.	T/T	T/T	T/T	G/T	T/T	T/T	./.	T/T	G/T	T/T	./.	T/T	G/T	G/T	G/T	T/T	T/T	./.	G/T	G/T	G/T	./.	T/T	G/G	T/T
NC_008467.2	37885920	A	A/T	A/T	A/T	A/T	A/T	A/A	A/T	A/T	A/T	A/T	A/T	A/T	A/T	A/T	T/T	A/T	./.	A/T	T/T	T/T	T/T	A/T	A/A	A/T	A/A	T/T	A/T	A/T	A/A	A/A	A/T	A/A	A/T	A/T	A/T	T/T	A/T	A/A	A/A	./.	A/T	A/T	T/T	A/T	A/A	A/T	A/A
NC_008467.2	37887438	A	A/G	A/G	A/G	A/G	A/G	A/G	A/G	A/G	A/A	A/A	A/G	A/G	A/G	A/G	A/A	A/G	A/A	G/G	A/G	A/G	A/G	A/A	A/G	A/A	A/G	A/G	A/A	A/A	A/G	A/G	G/G	A/G	G/G	A/G	G/G	A/G	G/G	G/G	A/G	A/A	G/G	G/G	G/G	A/A	A/G	G/G	A/G
NC_008467.2	37896822	T	C/C	C/C	C/C	C/C	C/C	C/C	C/C	C/C	T/C	C/C	T/C	T/C	T/C	T/C	T/C	T/T	C/C	T/C	T/C	C/C	T/C	C/C	C/C	C/C	C/C	T/C	C/C	C/C	C/C	C/C	T/C	C/C	T/C	C/C	T/C	T/C	T/T	C/C	C/C	./.	T/C	T/C	T/T	C/C	C/C	T/C	C/C
NC_008467.2	37900551	C	A/A	A/A	A/A	A/A	A/A	A/A	A/A	A/A	A/A	A/A	A/A	A/A	A/A	A/A	A/A	A/A	A/A	A/A	A/A	A/A	A/A	A/A	A/A	A/A	A/A	A/A	A/A	A/A	A/A	A/A	A/A	A/A	A/A	A/A	A/A	A/A	A/A	A/A	A/A	A/A	A/A	A/A	A/A	./.	A/A	A/A	A/A
NC_008467.2	37928332	G	G/C	G/G	G/G	G/C	G/C	G/C	G/C	G/C	C/C	C/C	C/C	C/C	C/C	C/C	C/C	C/C	C/C	G/C	C/C	C/C	C/C	C/C	G/C	C/C	G/C	C/C	C/C	C/C	G/C	G/C	G/C	G/C	G/G	C/C	G/C	C/C	G/C	G/C	G/C	C/C	G/G	G/C	C/C	C/C	G/C	G/C	G/C
NC_008467.2	38066189	A	G/G	G/G	G/G	G/G	G/G	G/G	G/G	G/G	./.	./.	G/G	G/G	G/G	G/G	G/G	G/G	./.	G/G	G/G	G/G	G/G	G/G	G/G	G/G	G/G	G/G	G/G	G/G	G/G	G/G	G/G	G/G	G/G	G/G	G/G	G/G	./.	G/G	G/G	./.	G/G	G/G	G/G	G/G	G/G	G/G	G/G
NC_008467.2	38109853	A	A/C	A/C	A/C	A/C	A/C	A/C	A/C	A/C	C/C	C/C	C/C	C/C	C/C	C/C	C/C	C/C	C/C	A/C	C/C	C/C	C/C	C/C	A/A	C/C	A/C	C/C	C/C	C/C	A/C	A/C	A/C	A/C	A/C	C/C	A/C	C/C	A/C	A/C	A/C	A/C	A/C	A/C	A/C	C/C	A/C	A/C	A/C
NC_008467.2	38110924	A	G/G	G/G	G/G	G/G	G/G	G/G	G/G	G/G	./.	A/G	A/G	A/G	A/G	A/G	A/G	A/G	G/G	A/G	A/G	A/A	A/G	G/G	G/G	G/G	G/G	A/G	G/G	G/G	A/G	G/G	A/G	G/G	A/G	G/G	A/G	A/G	A/A	G/G	G/G	G/G	G/G	A/G	G/G	G/G	G/G	A/G	G/G
NC_008467.2	38110926	G	A/A	A/A	A/A	A/A	A/A	A/A	A/A	A/A	./.	G/A	G/A	G/A	G/A	G/A	G/A	G/A	A/A	G/A	G/A	G/G	G/A	A/A	A/A	A/A	A/A	G/A	A/A	A/A	G/A	A/A	G/A	A/A	G/A	A/A	G/A	G/A	G/G	A/A	A/A	A/A	A/A	G/A	A/A	A/A	A/A	G/A	A/A
NC_008467.2	38145928	A	A/G	A/G	A/G	A/G	A/G	A/G	A/G	A/G	A/G	G/G	A/G	A/G	A/G	A/G	A/G	A/G	A/A	G/G	A/G	A/G	A/G	A/A	A/G	A/A	A/G	A/G	A/A	A/A	G/G	A/G	G/G	A/G	G/G	A/A	G/G	A/G	G/G	./.	A/G	A/A	A/G	G/G	A/G	A/A	A/G	G/G	A/G
NC_008467.2	38145936	G	G/A	G/A	G/A	G/A	G/A	G/A	G/A	G/A	G/A	G/G	G/A	G/A	G/A	G/A	G/A	G/A	A/A	G/G	G/A	G/A	G/A	A/A	G/A	A/A	G/A	G/A	A/A	A/A	G/G	G/A	G/G	G/A	G/G	A/A	G/G	G/A	G/G	./.	G/A	A/A	G/A	G/G	G/A	A/A	G/A	G/G	G/A
NC_008467.2	38145958	G	G/A	G/A	G/A	G/A	G/A	G/A	G/A	G/A	G/A	A/A	G/A	G/A	G/A	G/A	G/A	G/A	G/G	A/A	G/A	G/A	G/A	G/G	G/A	G/G	G/A	G/A	G/G	G/G	A/A	G/A	A/A	G/A	A/A	G/G	A/A	G/A	A/A	./.	G/A	G/G	G/A	A/A	G/A	G/G	G/A	A/A	G/A
NC_008467.2	38176994	G	G/A	G/A	G/A	G/A	G/A	G/A	G/A	G/A	A/A	A/A	A/A	A/A	A/A	A/A	A/A	A/A	A/A	G/A	A/A	A/A	A/A	A/A	G/A	A/A	G/A	A/A	A/A	A/A	G/G	G/A	G/A	G/A	G/G	A/A	G/A	A/A	./.	G/A	G/A	A/A	G/A	G/A	G/A	./.	G/A	G/A	G/A
NC_008467.2	38271716	A	G/G	G/G	G/G	G/G	G/G	G/G	G/G	G/G	G/G	G/G	G/G	G/G	G/G	G/G	G/G	G/G	G/G	G/G	G/G	G/G	G/G	G/G	G/G	G/G	G/G	G/G	G/G	G/G	G/G	G/G	G/G	G/G	G/G	G/G	G/G	G/G	G/G	G/G	G/G	G/G	G/G	G/G	G/G	G/G	G/G	G/G	G/G
NC_008467.2	38414189	T	./.	./.	C/C	C/C	C/C	C/C	C/C	C/C	./.	./.	T/C	C/C	C/C	C/C	C/C	C/C	C/C	C/C	C/C	C/C	C/C	C/C	C/C	C/C	C/C	C/C	C/C	C/C	C/C	C/C	C/C	C/C	C/C	C/C	C/C	C/C	C/C	C/C	C/C	./.	C/C	C/C	C/C	C/C	C/C	C/C	C/C
NC_008467.2	38456957	A	A/T	T/T	A/T	A/T	A/T	A/T	A/T	A/T	./.	T/T	T/T	T/T	T/T	T/T	T/T	T/T	T/T	T/T	A/T	T/T	A/T	T/T	T/T	A/T	T/T	A/T	A/T	A/T	T/T	T/T	T/T	T/T	T/T	A/T	T/T	A/T	T/T	A/T	T/T	./.	T/T	T/T	A/T	A/T	T/T	T/T	T/T
NC_008467.2	38483246	T	T/C	T/C	T/C	T/C	T/C	T/C	T/C	T/C	C/C	C/C	C/C	C/C	C/C	C/C	C/C	C/C	T/T	C/C	T/C	T/C	T/C	T/C	C/C	T/C	C/C	T/C	T/C	T/C	C/C	C/C	C/C	C/C	C/C	T/C	C/C	T/C	C/C	T/C	C/C	C/C	C/C	C/C	T/C	T/T	C/C	C/C	C/C
NC_008467.2	38489402	G	G/T	G/T	G/T	G/T	G/T	G/T	G/T	G/T	T/T	G/G	G/T	G/T	G/T	G/T	G/T	G/T	./.	G/T	T/T	T/T	T/T	G/T	G/G	G/T	G/G	T/T	T/T	G/T	G/T	G/G	G/T	G/G	T/T	G/T	G/T	T/T	G/G	T/T	G/G	G/G	G/G	G/T	T/T	G/T	G/G	G/T	G/G
NC_008467.2	38494048	C	T/T	C/T	C/T	C/T	C/T	C/T	C/T	C/T	./.	T/T	C/T	C/T	C/T	T/T	C/T	C/C	C/C	C/T	T/T	T/T	T/T	C/T	C/C	C/T	C/C	T/T	C/T	C/T	C/T	C/C	C/T	C/C	C/T	C/C	C/T	T/T	T/T	C/T	C/C	C/C	C/C	C/T	T/T	C/T	C/C	C/T	C/C
NC_008467.2	38709527	C	C/C	C/C	C/C	C/C	C/C	C/C	C/C	C/C	T/T	T/T	T/T	T/T	T/T	T/T	T/T	T/T	C/T	C/T	C/T	T/T	C/T	C/T	T/T	C/T	C/T	C/T	C/T	C/T	T/T	C/T	C/T	C/T	C/T	C/T	C/T	C/T	T/T	C/T	T/T	C/T	C/T	C/T	C/T	C/T	T/T	C/T	C/T
NC_008467.2	38767392	G	A/A	A/A	A/A	A/A	A/A	A/A	A/A	A/A	A/A	A/A	A/A	A/A	A/A	A/A	A/A	A/A	A/A	A/A	A/A	A/A	A/A	A/A	A/A	A/A	A/A	A/A	A/A	A/A	A/A	A/A	A/A	A/A	A/A	A/A	A/A	A/A	./.	A/A	A/A	./.	A/A	A/A	A/A	A/A	A/A	A/A	A/A
NC_008467.2	38768132	C	G/G	G/G	G/G	G/G	G/G	G/G	G/G	G/G	G/G	G/G	G/G	G/G	G/G	G/G	G/G	G/G	G/G	G/G	G/G	G/G	G/G	G/G	G/G	G/G	G/G	G/G	G/G	G/G	G/G	G/G	G/G	G/G	G/G	G/G	G/G	G/G	G/G	G/G	G/G	G/G	G/G	G/G	G/G	G/G	G/G	G/G	G/G
NC_008467.2	38786468	A	A/A	A/T	A/T	A/T	A/T	A/T	A/T	A/T	A/A	A/T	A/T	A/T	A/T	A/T	A/T	A/T	A/A	T/T	A/T	./.	A/T	A/T	A/T	A/A	A/T	A/A	A/A	A/A	T/T	A/T	T/T	A/T	T/T	A/A	T/T	A/T	T/T	A/A	A/T	./.	A/T	T/T	A/A	A/A	A/T	T/T	A/T
NC_008467.2	38786576	C	C/C	C/T	C/T	C/T	C/T	C/T	C/T	C/T	C/C	C/T	C/T	C/T	C/T	C/T	C/T	C/T	C/C	T/T	C/T	./.	C/T	C/T	C/T	C/C	C/T	C/C	C/C	C/C	T/T	C/T	T/T	C/T	T/T	C/C	T/T	C/T	T/T	C/C	C/T	./.	C/T	T/T	C/C	C/C	C/T	T/T	C/T
NC_008467.2	38823278	G	G/T	G/T	G/T	G/T	G/T	G/T	G/T	G/T	T/T	T/T	T/T	T/T	T/T	T/T	T/T	T/T	T/T	G/T	T/T	T/T	T/T	T/T	G/T	T/T	G/T	T/T	T/T	T/T	G/T	G/T	G/T	G/T	T/T	T/T	G/T	T/T	G/T	T/T	G/T	T/T	G/T	G/T	T/T	./.	G/T	G/T	G/T
NC_008467.2	38829609	C	C/T	C/T	C/T	C/T	C/T	C/T	C/T	C/T	./.	T/T	T/T	T/T	T/T	T/T	T/T	T/T	T/T	C/T	T/T	T/T	C/T	T/T	C/T	T/T	C/T	T/T	T/T	T/T	C/T	C/T	C/T	C/T	./.	T/T	C/T	T/T	./.	T/T	C/T	./.	C/C	C/T	T/T	T/T	C/T	C/T	T/T
NC_008467.2	38829615	T	T/A	T/A	T/A	T/A	T/A	T/A	T/A	T/A	./.	T/T	T/A	T/A	T/A	T/A	T/A	T/A	A/A	T/T	T/A	A/A	T/A	A/A	T/A	A/A	T/A	T/A	A/A	A/A	T/T	T/A	T/T	T/A	./.	A/A	T/T	T/A	./.	A/A	T/A	./.	T/T	T/T	A/A	A/A	T/A	T/T	A/A
NC_008467.2	39300987	T	G/G	G/G	G/G	T/G	G/G	G/G	G/G	G/G	T/T	./.	G/G	G/G	G/G	G/G	G/G	G/G	G/G	G/G	G/G	G/G	G/G	G/G	G/G	G/G	G/G	G/G	G/G	G/G	G/G	G/G	G/G	G/G	G/G	G/G	G/G	G/G	./.	G/G	G/G	G/G	G/G	G/G	G/G	G/G	G/G	G/G	G/G
NC_008467.2	39308752	T	T/A	T/A	T/A	T/A	T/A	T/A	T/A	T/A	A/A	A/A	A/A	A/A	A/A	A/A	A/A	A/A	T/A	A/A	T/A	T/A	T/A	T/A	A/A	T/A	A/A	T/A	T/A	T/A	A/A	A/A	A/A	T/A	A/A	T/A	A/A	T/A	A/A	T/A	A/A	./.	T/A	A/A	T/A	T/A	A/A	A/A	A/A
NC_008467.2	39416648	A	C/C	C/C	A/C	A/C	A/C	A/C	A/C	A/C	C/C	C/C	C/C	C/C	C/C	C/C	C/C	C/C	C/C	C/C	A/C	A/C	A/C	C/C	C/C	A/C	C/C	A/C	A/C	A/C	C/C	C/C	C/C	A/C	C/C	A/C	C/C	A/C	C/C	A/C	C/C	C/C	A/C	C/C	A/C	A/C	C/C	C/C	C/C
NC_008467.2	39416669	C	A/A	A/A	A/A	C/A	A/A	A/A	A/A	A/A	C/A	C/C	C/A	C/A	C/A	C/A	C/A	C/A	A/A	C/A	C/A	C/A	C/A	A/A	A/A	A/A	A/A	C/A	A/A	A/A	C/A	A/A	C/A	A/A	C/C	A/A	C/A	C/A	C/A	A/A	A/A	A/A	A/A	C/A	C/A	A/A	A/A	C/A	A/A
NC_008467.2	39494532	C	C/T	T/T	C/T	C/T	C/T	C/T	T/T	C/T	./.	./.	T/T	T/T	T/T	T/T	T/T	T/T	T/T	T/T	C/T	C/T	C/T	T/T	T/T	C/T	T/T	C/T	C/T	C/T	T/T	T/T	T/T	C/C	T/T	C/T	T/T	C/T	./.	T/T	T/T	T/T	C/C	T/T	C/T	C/C	T/T	T/T	T/T
NC_008467.2	39638798	C	T/T	T/T	T/T	T/T	T/T	T/T	T/T	T/T	T/T	T/T	T/T	T/T	T/T	T/T	T/T	T/T	T/T	T/T	T/T	T/T	T/T	T/T	T/T	T/T	T/T	T/T	T/T	T/T	T/T	T/T	T/T	T/T	T/T	T/T	T/T	T/T	T/T	T/T	T/T	T/T	T/T	T/T	T/T	T/T	T/T	T/T	T/T
NC_008467.2	39658374	C	C/G	C/G	C/G	C/G	C/G	C/G	C/C	C/G	T/T	T/T	C/T	C/T	C/T	C/T	C/T	C/T	C/C	G/T	C/T	C/T	C/T	./.	C/G	C/C	G/T	T/T	C/C	C/C	G/T	C/G	G/T	C/C	T/T	C/C	G/T	C/T	G/G	C/C	G/G	./.	C/C	G/T	C/T	C/C	C/G	G/T	C/G
NC_008467.2	39697873	T	C/C	T/C	T/C	T/C	T/C	T/C	T/C	T/C	C/C	C/C	C/C	C/C	C/C	C/C	C/C	C/C	T/T	C/C	T/C	T/C	T/C	T/C	C/C	T/C	C/C	T/C	T/C	T/C	C/C	C/C	C/C	T/C	C/C	T/C	C/C	T/C	C/C	T/C	C/C	C/C	T/C	C/C	T/C	./.	C/C	C/C	C/C
NC_008467.2	39697886	T	C/C	T/C	T/C	T/C	T/C	T/C	T/C	T/C	C/C	C/C	C/C	C/C	C/C	C/C	C/C	C/C	T/T	C/C	T/C	T/C	T/C	T/C	C/C	T/C	C/C	T/C	T/C	T/C	C/C	C/C	C/C	T/C	C/C	T/C	C/C	T/C	C/C	T/C	C/C	C/C	T/C	C/C	T/C	./.	C/C	C/C	C/C
NC_008467.2	39697900	T	T/A	T/A	T/A	T/A	T/A	T/A	T/A	T/A	A/A	A/A	A/A	A/A	A/A	A/A	A/A	A/A	T/A	A/A	T/A	T/A	T/A	A/A	A/A	T/T	A/A	T/A	T/A	T/A	A/A	A/A	A/A	T/A	A/A	T/A	A/A	T/A	A/A	T/A	A/A	A/A	T/A	A/A	T/A	T/A	A/A	A/A	A/A
NC_008467.2	39697905	G	G/A	G/A	G/A	G/A	G/A	G/A	G/A	G/A	A/A	A/A	A/A	A/A	A/A	A/A	A/A	A/A	G/A	A/A	G/A	G/A	G/A	A/A	A/A	G/G	A/A	G/A	G/A	G/A	A/A	A/A	A/A	G/A	A/A	G/A	A/A	G/A	A/A	G/A	A/A	A/A	G/A	A/A	G/A	G/A	A/A	A/A	A/A
NC_008467.2	39697975	A	A/G	A/G	A/G	A/G	A/G	A/G	A/G	A/G	G/G	G/G	G/G	G/G	G/G	G/G	G/G	G/G	A/G	G/G	A/G	A/G	A/G	G/G	G/G	A/G	G/G	A/G	A/G	A/G	G/G	G/G	G/G	A/G	G/G	A/G	G/G	A/G	G/G	A/G	G/G	G/G	A/G	G/G	A/G	A/G	G/G	G/G	G/G
NC_008467.2	39714914	G	C/C	C/C	C/C	C/C	C/C	C/C	C/C	C/C	G/C	C/C	G/C	G/C	G/C	G/C	G/C	G/C	C/C	G/C	G/C	G/G	G/C	C/C	C/C	C/C	G/C	G/G	C/C	C/C	C/C	C/C	G/C	C/C	C/C	C/C	G/C	G/G	G/C	C/C	C/C	C/C	C/C	G/C	C/C	C/C	C/C	G/C	C/C
NC_008467.2	39714927	T	C/C	C/C	C/C	C/C	C/C	C/C	C/C	C/C	C/C	C/C	C/C	C/C	C/C	C/C	C/C	C/C	C/C	C/C	C/C	C/C	C/C	C/C	C/C	C/C	C/C	C/C	C/C	C/C	C/C	C/C	C/C	C/C	C/C	C/C	C/C	C/C	C/C	C/C	C/C	C/C	C/C	C/C	C/C	C/C	C/C	C/C	C/C
NC_008467.2	39714950	A	A/A	A/A	A/A	A/A	A/A	A/A	A/A	A/A	A/A	A/A	A/A	A/A	A/A	A/A	A/A	A/A	A/A	A/A	A/A	A/A	A/A	A/A	A/A	A/A	A/A	A/A	A/A	A/A	A/A	A/A	A/A	A/A	A/A	A/A	A/A	A/A	A/A	A/A	A/A	A/A	A/A	A/A	A/A	A/A	A/A	A/A	A/A
NC_008467.2	39717220	G	C/C	C/C	C/C	C/C	C/C	C/C	C/C	C/C	C/C	C/C	C/C	C/C	C/C	C/C	C/C	C/C	C/C	C/C	C/C	C/C	C/C	C/C	C/C	C/C	C/C	C/C	C/C	C/C	C/C	C/C	C/C	C/C	C/C	C/C	C/C	C/C	C/C	C/C	C/C	./.	C/C	C/C	C/C	C/C	C/C	C/C	C/C
NC_008467.2	39722954	G	T/T	T/T	T/T	T/T	T/T	T/T	T/T	T/T	T/T	./.	T/T	T/T	T/T	T/T	T/T	T/T	T/T	T/T	T/T	T/T	./.	T/T	T/T	T/T	T/T	T/T	T/T	T/T	T/T	T/T	T/T	T/T	T/T	T/T	T/T	T/T	T/T	T/T	T/T	T/T	T/T	T/T	T/T	T/T	T/T	T/T	T/T
NC_008467.2	39722963	T	C/C	C/C	C/C	C/C	C/C	C/C	C/C	C/C	C/C	./.	C/C	C/C	C/C	C/C	C/C	C/C	C/C	C/C	C/C	C/C	./.	C/C	C/C	C/C	C/C	C/C	C/C	C/C	C/C	C/C	C/C	C/C	C/C	C/C	C/C	C/C	C/C	C/C	C/C	C/C	C/C	C/C	C/C	C/C	C/C	C/C	C/C
NC_008467.2	39723874	A	G/G	G/G	G/G	G/G	G/G	G/G	G/G	G/G	G/G	./.	G/G	G/G	G/G	G/G	G/G	G/G	G/G	G/G	G/G	./.	G/G	G/G	G/G	G/G	G/G	G/G	G/G	G/G	G/G	G/G	G/G	G/G	G/G	G/G	G/G	G/G	./.	G/G	G/G	./.	G/G	G/G	./.	G/G	G/G	G/G	G/G
NC_008467.2	39723912	G	A/A	A/A	A/A	A/A	A/A	A/A	A/A	A/A	A/A	./.	A/A	A/A	A/A	A/A	A/A	A/A	A/A	A/A	A/A	./.	A/A	A/A	A/A	A/A	A/A	A/A	A/A	A/A	A/A	A/A	A/A	A/A	A/A	A/A	A/A	A/A	./.	A/A	A/A	./.	A/A	A/A	./.	A/A	A/A	A/A	A/A
NC_008467.2	39724466	A	G/G	G/G	G/G	G/G	G/G	G/G	G/G	G/G	./.	G/G	G/G	G/G	G/G	G/G	G/G	G/G	G/G	G/G	G/G	G/G	G/G	G/G	G/G	G/G	G/G	G/G	G/G	G/G	G/G	G/G	G/G	G/G	G/G	G/G	G/G	G/G	G/G	G/G	G/G	./.	G/G	G/G	G/G	G/G	G/G	G/G	G/G
NC_008467.2	39724520	A	G/G	G/G	G/G	G/G	G/G	G/G	G/G	G/G	./.	G/G	G/G	G/G	G/G	G/G	G/G	G/G	G/G	G/G	G/G	G/G	G/G	G/G	G/G	G/G	G/G	G/G	G/G	G/G	G/G	G/G	G/G	G/G	G/G	G/G	G/G	G/G	G/G	G/G	G/G	./.	G/G	G/G	G/G	G/G	G/G	G/G	G/G
NC_008467.2	39734893	G	A/A	A/A	A/A	A/A	A/A	A/A	A/A	A/A	A/A	./.	A/A	A/A	A/A	A/A	A/A	A/A	A/A	A/A	A/A	A/A	A/A	./.	A/A	A/A	A/A	A/A	A/A	A/A	A/A	A/A	A/A	A/A	A/A	A/A	A/A	A/A	A/A	A/A	A/A	./.	A/A	A/A	A/A	A/A	A/A	A/A	A/A
NC_008467.2	39734969	T	T/T	T/T	T/T	T/T	T/T	T/T	T/T	T/T	T/T	./.	T/T	T/T	T/T	T/T	T/T	T/T	T/T	T/T	T/T	T/T	T/T	./.	T/T	T/T	T/T	T/T	T/T	T/T	T/T	T/T	T/T	T/T	T/T	T/T	T/T	T/T	T/T	T/T	T/T	./.	T/T	T/T	T/T	T/T	T/T	T/T	T/T
NC_008467.2	39734985	G	G/G	G/G	G/G	G/G	G/G	G/G	G/G	G/G	G/G	./.	G/G	G/G	G/G	G/G	G/G	G/G	G/G	G/G	G/G	G/G	G/G	./.	G/G	G/G	G/G	G/G	G/G	G/G	G/G	G/G	G/G	G/G	G/G	G/G	G/G	G/G	G/G	G/G	G/G	./.	G/G	G/G	G/G	G/G	G/G	G/G	G/G
NC_008467.2	39843226	A	G/G	G/G	G/G	G/G	G/G	G/G	G/G	G/G	G/G	G/G	G/G	G/G	G/G	G/G	G/G	G/G	G/G	G/G	G/G	G/G	G/G	G/G	G/G	G/G	G/G	G/G	G/G	G/G	G/G	G/G	G/G	G/G	G/G	G/G	G/G	G/G	G/G	G/G	G/G	./.	G/G	G/G	G/G	G/G	G/G	G/G	G/G
NC_008467.2	39843288	G	C/C	C/C	C/C	C/C	C/C	C/C	C/C	C/C	C/C	C/C	C/C	C/C	C/C	C/C	C/C	C/C	C/C	C/C	C/C	C/C	C/C	C/C	C/C	C/C	C/C	C/C	C/C	C/C	C/C	C/C	C/C	C/C	C/C	C/C	C/C	C/C	C/C	C/C	C/C	./.	C/C	C/C	C/C	C/C	C/C	C/C	C/C
NC_008467.2	39896925	G	T/T	T/T	T/T	T/T	T/T	T/T	T/T	T/T	T/T	T/T	T/T	T/T	T/T	T/T	T/T	T/T	T/T	T/T	T/T	T/T	T/T	T/T	T/T	T/T	T/T	T/T	T/T	T/T	T/T	T/T	T/T	T/T	T/T	T/T	T/T	T/T	T/T	T/T	T/T	T/T	T/T	T/T	T/T	T/T	T/T	T/T	T/T
NC_008467.2	39922726	A	T/T	T/T	T/T	T/T	T/T	T/T	T/T	T/T	./.	T/T	T/T	T/T	T/T	T/T	T/T	T/T	T/T	T/T	T/T	T/T	T/T	T/T	T/T	T/T	T/T	./.	T/T	T/T	T/T	T/T	T/T	T/T	T/T	T/T	T/T	T/T	./.	T/T	T/T	./.	T/T	T/T	T/T	./.	T/T	T/T	T/T
NC_008467.2	39984656	A	A/G	G/G	A/G	A/G	A/G	A/G	A/G	A/G	G/G	G/G	G/G	G/G	G/G	G/G	G/G	G/G	A/G	G/G	A/G	A/G	A/G	A/G	G/G	A/G	G/G	A/G	G/G	A/G	G/G	G/G	G/G	A/A	G/G	A/G	G/G	A/G	./.	A/G	G/G	G/G	A/G	G/G	A/G	A/G	G/G	G/G	G/G
NC_008467.2	39984691	G	G/A	A/A	G/A	G/A	G/A	G/A	G/A	G/A	A/A	A/A	A/A	A/A	A/A	A/A	A/A	A/A	G/A	A/A	G/A	G/A	G/A	G/A	A/A	G/A	A/A	G/A	A/A	G/A	A/A	A/A	A/A	G/G	A/A	G/A	A/A	G/A	./.	G/A	A/A	A/A	G/A	A/A	G/A	G/A	A/A	A/A	A/A
NC_008467.2	39993025	G	C/C	C/C	C/C	C/C	C/C	C/C	C/C	C/C	C/C	C/C	C/C	C/C	C/C	C/C	C/C	C/C	C/C	C/C	C/C	C/C	C/C	C/C	C/C	C/C	C/C	C/C	C/C	C/C	C/C	C/C	C/C	C/C	C/C	G/C	C/C	C/C	C/C	C/C	C/C	C/C	C/C	C/C	C/C	C/C	C/C	C/C	C/C
NC_008467.2	39994804	A	T/T	T/T	T/T	T/T	T/T	T/T	T/T	T/T	T/T	T/T	T/T	T/T	T/T	T/T	T/T	T/T	T/T	T/T	T/T	T/T	T/T	T/T	T/T	T/T	T/T	T/T	T/T	T/T	T/T	T/T	T/T	T/T	T/T	T/T	T/T	T/T	T/T	T/T	T/T	T/T	T/T	T/T	T/T	T/T	T/T	T/T	T/T
NC_008467.2	39994812	G	G/A	A/A	G/A	G/A	G/A	G/A	G/A	G/A	A/A	A/A	A/A	G/A	A/A	A/A	A/A	A/A	G/A	A/A	G/A	A/A	G/G	G/A	A/A	G/A	A/A	G/A	A/A	G/A	A/A	A/A	A/A	G/A	A/A	G/A	A/A	G/A	A/A	G/A	A/A	A/A	G/A	A/A	G/A	G/G	A/A	A/A	A/A
NC_008467.2	40281625	A	G/G	G/G	G/G	G/G	G/G	G/G	G/G	G/G	A/G	A/G	A/G	A/G	A/G	A/G	A/G	A/G	G/G	A/G	A/G	A/G	A/G	G/G	G/G	G/G	A/G	A/G	G/G	G/G	A/G	G/G	A/G	G/G	A/G	G/G	A/G	A/G	A/G	G/G	G/G	G/G	G/G	A/G	A/G	G/G	G/G	G/G	G/G
NC_008467.2	40304750	G	A/A	A/A	A/A	A/A	A/A	A/A	A/A	A/A	A/A	A/A	A/A	A/A	A/A	A/A	A/A	A/A	A/A	A/A	A/A	A/A	A/A	A/A	A/A	A/A	A/A	A/A	A/A	A/A	A/A	A/A	A/A	A/A	A/A	A/A	A/A	A/A	A/A	A/A	A/A	A/A	A/A	A/A	A/A	A/A	A/A	A/A	A/A
NC_008467.2	40340489	C	A/A	A/A	A/A	A/A	A/A	A/A	A/A	A/A	A/A	A/A	A/A	A/A	A/A	A/A	A/A	A/A	A/A	A/A	A/A	A/A	A/A	A/A	A/A	A/A	A/A	A/A	A/A	A/A	A/A	A/A	A/A	A/A	A/A	A/A	A/A	A/A	A/A	A/A	A/A	A/A	A/A	A/A	A/A	A/A	A/A	A/A	A/A
NC_008467.2	40364114	G	G/A	G/A	G/A	G/A	G/A	G/A	G/A	G/A	./.	A/A	G/A	G/A	G/A	G/A	G/A	G/A	G/G	A/A	G/A	G/A	G/A	G/G	G/A	G/A	A/A	G/A	G/A	G/G	A/A	G/A	A/A	G/G	A/A	G/G	A/A	G/A	A/A	G/A	G/A	./.	G/G	A/A	G/A	./.	G/A	G/A	G/A
NC_008467.2	40405384	T	T/T	T/T	T/T	T/T	T/T	T/T	T/T	T/T	T/T	T/T	T/T	T/T	T/T	T/T	T/T	T/T	T/T	T/T	T/T	T/T	T/T	T/T	T/T	./.	T/T	T/T	T/T	T/T	T/T	T/T	T/T	T/T	T/T	T/T	T/T	T/T	T/T	T/T	T/T	./.	T/T	T/T	T/T	T/T	T/T	T/T	T/T
NC_008467.2	40407457	A	T/T	T/T	T/T	T/T	T/T	T/T	T/T	T/T	T/T	T/T	T/T	T/T	T/T	T/T	T/T	T/T	./.	T/T	T/T	T/T	T/T	T/T	T/T	T/T	T/T	T/T	T/T	T/T	T/T	T/T	T/T	T/T	T/T	T/T	T/T	T/T	./.	T/T	T/T	./.	T/T	T/T	T/T	T/T	T/T	T/T	T/T
NC_008467.2	40439490	C	G/G	G/G	G/G	G/G	G/G	G/G	G/G	G/G	./.	G/G	G/G	G/G	G/G	G/G	G/G	G/G	G/G	G/G	G/G	G/G	G/G	G/G	G/G	G/G	G/G	G/G	G/G	G/G	G/G	G/G	G/G	G/G	G/G	G/G	G/G	G/G	G/G	G/G	G/G	G/G	G/G	G/G	G/G	G/G	G/G	G/G	G/G
NC_008467.2	40439535	T	T/C	T/C	T/C	T/C	T/C	T/C	T/C	T/C	./.	T/C	T/C	T/C	T/C	T/C	T/C	T/C	T/C	T/C	C/C	C/C	T/C	T/T	T/T	T/T	T/C	C/C	T/T	T/C	T/C	T/T	T/C	T/C	T/C	T/C	T/C	C/C	T/C	C/C	T/T	T/T	T/C	T/C	C/C	T/C	T/T	T/T	T/T
NC_008467.2	40467223	A	G/G	G/G	G/G	G/G	G/G	G/G	G/G	G/G	G/G	G/G	G/G	G/G	G/G	G/G	G/G	./.	G/G	G/G	G/G	G/G	G/G	./.	G/G	G/G	G/G	G/G	G/G	G/G	G/G	G/G	G/G	G/G	G/G	G/G	G/G	G/G	G/G	G/G	G/G	G/G	G/G	G/G	G/G	G/G	G/G	G/G	G/G
NC_008467.2	40467461	G	C/C	C/C	C/C	C/C	C/C	C/C	C/C	C/C	./.	C/C	C/C	C/C	./.	C/C	C/C	C/C	C/C	C/C	C/C	C/C	C/C	C/C	C/C	C/C	C/C	C/C	C/C	C/C	C/C	C/C	C/C	C/C	C/C	C/C	C/C	C/C	C/C	C/C	C/C	C/C	C/C	C/C	C/C	C/C	C/C	C/C	C/C
NC_008467.2	40472896	G	G/A	G/A	G/A	A/A	G/A	G/A	G/A	G/A	A/A	./.	A/A	A/A	A/A	A/A	A/A	./.	A/A	G/A	A/A	A/A	A/A	A/A	G/A	G/A	G/A	A/A	G/A	A/A	./.	G/A	G/A	A/A	G/A	A/A	G/A	A/A	G/G	G/A	G/A	./.	A/A	G/A	A/A	A/A	G/A	G/A	G/A
NC_008467.2	40472913	T	T/C	T/C	T/C	C/C	T/C	T/C	T/C	T/C	C/C	./.	C/C	C/C	C/C	C/C	C/C	./.	C/C	T/C	C/C	C/C	C/C	C/C	T/C	T/C	T/C	C/C	T/C	C/C	./.	T/C	T/C	C/C	T/C	C/C	T/C	C/C	T/T	T/C	T/C	./.	C/C	T/C	C/C	C/C	T/C	T/C	T/C
NC_008467.2	40474256	A	C/C	C/C	C/C	C/C	C/C	C/C	C/C	C/C	C/C	C/C	C/C	C/C	C/C	C/C	C/C	C/C	C/C	C/C	C/C	C/C	C/C	C/C	C/C	C/C	C/C	C/C	C/C	C/C	C/C	C/C	C/C	C/C	C/C	C/C	C/C	C/C	C/C	C/C	C/C	C/C	C/C	C/C	C/C	C/C	C/C	C/C	C/C
NC_008467.2	40537164	A	A/C	A/C	A/C	A/C	A/C	A/C	A/C	A/C	A/C	A/C	A/C	A/C	A/C	A/C	A/C	A/C	A/A	A/C	A/C	A/C	A/C	A/C	A/C	A/C	A/C	A/A	A/C	A/C	A/C	A/C	A/C	A/C	A/C	A/C	A/C	A/C	A/A	A/C	A/C	./.	A/C	A/C	A/C	A/C	A/C	A/C	A/C
NC_008467.2	40554382	A	C/C	C/C	C/C	C/C	C/C	C/C	C/C	C/C	./.	A/C	A/C	A/C	A/A	A/C	A/C	A/A	A/C	A/C	C/C	C/C	C/C	A/A	A/C	A/C	C/C	C/C	C/C	A/C	C/C	A/A	C/C	A/C	C/C	A/C	C/C	C/C	./.	C/C	A/C	./.	A/C	A/C	C/C	A/C	A/A	A/C	A/C
NC_008467.2	40631732	T	C/C	T/C	T/C	T/C	T/C	T/C	T/C	T/C	./.	T/T	T/C	T/C	T/C	T/C	T/C	T/T	C/C	T/C	T/T	T/T	T/T	T/T	C/C	C/C	T/C	T/T	C/C	T/C	T/C	C/C	T/C	C/C	T/C	T/C	T/T	T/T	T/T	C/C	C/C	./.	T/C	T/C	T/T	T/C	C/C	C/C	C/C
NC_008467.2	40660248	A	T/T	T/T	T/T	T/T	T/T	T/T	T/T	A/T	A/A	A/A	A/A	A/A	A/A	A/A	A/A	A/A	A/A	A/T	A/T	A/T	A/T	A/A	A/T	A/T	A/T	A/T	A/T	A/T	A/T	A/T	A/T	A/T	A/T	A/T	A/T	A/T	A/A	A/T	A/T	./.	A/T	A/T	A/T	A/A	A/T	A/T	A/T
NC_008467.2	40683791	T	G/G	G/G	G/G	G/G	G/G	G/G	G/G	G/G	./.	G/G	G/G	G/G	G/G	G/G	G/G	G/G	G/G	G/G	G/G	G/G	G/G	G/G	G/G	G/G	G/G	G/G	G/G	G/G	G/G	G/G	G/G	G/G	G/G	G/G	G/G	G/G	G/G	G/G	G/G	G/G	G/G	G/G	G/G	G/G	G/G	G/G	G/G
NC_008467.2	40720768	C	A/A	A/A	A/A	A/A	A/A	A/A	A/A	A/A	A/A	A/A	A/A	A/A	A/A	A/A	A/A	A/A	./.	A/A	A/A	A/A	A/A	./.	A/A	A/A	A/A	./.	A/A	A/A	A/A	A/A	A/A	A/A	A/A	A/A	A/A	A/A	A/A	A/A	A/A	A/A	A/A	A/A	A/A	A/A	A/A	A/A	A/A
NC_008467.2	40728450	G	C/C	C/C	C/C	C/C	C/C	C/C	C/C	C/C	./.	G/C	G/C	G/C	G/C	G/C	G/C	G/C	G/C	C/C	C/C	C/C	C/C	G/C	G/C	G/C	C/C	C/C	G/C	G/C	C/C	G/C	C/C	G/C	C/C	G/C	C/C	C/C	C/C	G/C	G/C	./.	G/C	C/C	C/C	G/C	G/C	G/C	G/C
NC_008467.2	40728465	T	T/C	T/C	T/C	T/C	T/C	T/C	T/C	T/C	./.	C/C	C/C	C/C	C/C	C/C	C/C	C/C	C/C	T/C	C/C	C/C	C/C	C/C	T/C	T/C	T/C	C/C	T/C	C/C	T/C	T/C	T/C	C/C	T/C	C/C	C/C	C/C	T/C	T/C	T/C	./.	C/C	T/C	C/C	C/C	T/C	T/C	T/C
NC_008467.2	40728527	A	A/G	A/G	A/G	A/G	A/G	A/G	A/G	A/G	./.	G/G	G/G	G/G	G/G	G/G	G/G	G/G	G/G	A/G	G/G	G/G	G/G	G/G	A/G	A/G	A/G	G/G	A/G	G/G	A/G	A/G	A/G	G/G	A/G	G/G	G/G	G/G	A/G	A/G	A/G	./.	G/G	A/G	G/G	G/G	A/G	A/G	A/G
NC_008467.2	40729923	T	C/C	C/C	C/C	C/C	C/C	C/C	C/C	C/C	./.	C/C	C/C	C/C	C/C	C/C	C/C	C/C	C/C	C/C	C/C	C/C	C/C	C/C	C/C	C/C	C/C	C/C	C/C	C/C	C/C	C/C	C/C	C/C	C/C	C/C	C/C	C/C	C/C	C/C	C/C	C/C	C/C	C/C	C/C	C/C	C/C	C/C	C/C
NC_008467.2	40729944	T	C/C	C/C	C/C	C/C	C/C	C/C	C/C	C/C	./.	C/C	C/C	C/C	C/C	C/C	C/C	C/C	C/C	C/C	C/C	C/C	C/C	C/C	C/C	C/C	C/C	C/C	C/C	C/C	C/C	C/C	C/C	C/C	C/C	C/C	C/C	C/C	C/C	C/C	C/C	C/C	C/C	C/C	C/C	C/C	C/C	C/C	C/C
NC_008467.2	40748974	C	C/T	C/T	C/T	C/T	C/T	C/T	C/T	C/T	T/T	T/T	C/T	C/T	C/T	C/T	C/T	C/T	C/T	C/C	C/T	C/C	C/T	T/T	C/T	C/T	C/C	C/T	C/T	T/T	C/C	C/T	C/C	T/T	C/C	T/T	C/T	C/T	C/C	C/T	C/T	C/C	T/T	C/C	C/T	T/T	C/T	C/T	C/T
NC_008467.2	40748981	C	C/T	C/T	C/T	C/T	C/T	C/T	C/T	C/T	T/T	T/T	C/T	C/T	C/T	C/T	C/T	C/T	C/T	C/C	C/T	C/C	C/T	T/T	C/T	C/T	C/C	C/T	C/T	T/T	C/C	C/T	C/C	T/T	C/C	T/T	C/T	C/T	C/C	C/T	C/T	C/C	T/T	C/C	C/T	T/T	C/T	C/T	C/T
NC_008467.2	40766336	A	A/G	A/G	A/G	A/G	A/G	A/G	A/G	A/G	G/G	G/G	G/G	A/G	G/G	G/G	G/G	G/G	G/G	A/G	G/G	./.	G/G	G/G	A/G	A/G	A/G	G/G	A/G	G/G	A/G	A/G	A/G	G/G	A/G	G/G	G/G	G/G	A/G	A/A	A/G	G/G	A/G	A/G	A/G	G/G	A/G	A/G	A/G
NC_008467.2	40792840	T	C/C	C/C	C/C	C/C	C/C	C/C	C/C	C/C	C/C	C/C	C/C	C/C	C/C	C/C	C/C	C/C	C/C	C/C	C/C	C/C	C/C	C/C	C/C	C/C	C/C	C/C	C/C	C/C	C/C	C/C	C/C	C/C	C/C	C/C	C/C	C/C	C/C	C/C	C/C	./.	C/C	C/C	C/C	C/C	C/C	C/C	C/C
NC_008467.2	40792907	G	T/T	T/T	T/T	T/T	T/T	T/T	T/T	T/T	T/T	T/T	T/T	T/T	T/T	T/T	T/T	T/T	T/T	T/T	T/T	T/T	T/T	T/T	T/T	T/T	T/T	T/T	T/T	T/T	T/T	T/T	T/T	T/T	T/T	T/T	T/T	T/T	T/T	T/T	T/T	./.	T/T	T/T	T/T	T/T	T/T	T/T	T/T
NC_008467.2	40813797	A	G/G	G/G	G/G	G/G	G/G	G/G	G/G	G/G	G/G	G/G	G/G	G/G	G/G	G/G	G/G	G/G	G/G	G/G	G/G	G/G	G/G	G/G	G/G	G/G	G/G	G/G	G/G	G/G	G/G	G/G	G/G	G/G	G/G	G/G	G/G	G/G	G/G	G/G	G/G	G/G	G/G	G/G	G/G	G/G	G/G	G/G	G/G
NC_008467.2	40856183	A	A/G	A/G	A/G	A/G	A/G	A/G	A/G	A/G	G/G	A/G	A/G	A/G	A/G	A/G	A/A	A/G	A/A	G/G	A/G	A/G	A/G	A/A	A/G	A/G	G/G	A/A	A/G	A/A	G/G	A/G	G/G	A/A	G/G	A/A	A/G	A/G	G/G	A/A	A/G	G/G	A/A	A/G	A/A	A/A	A/A	A/G	A/G
NC_008467.2	40856267	C	C/T	C/T	C/T	C/T	C/T	C/T	C/T	C/T	T/T	T/T	T/T	T/T	T/T	T/T	T/T	T/T	./.	T/T	C/T	C/T	C/T	T/T	./.	T/T	T/T	C/T	T/T	C/T	T/T	T/T	T/T	C/T	T/T	C/T	C/T	C/T	T/T	C/T	C/T	T/T	C/C	T/T	C/C	C/T	T/T	T/T	T/T
NC_008467.2	40921444	G	G/A	G/A	G/A	G/A	G/A	G/A	G/A	G/A	A/A	A/A	A/A	A/A	A/A	A/A	A/A	A/A	G/A	G/A	A/A	A/A	A/A	A/A	G/A	G/A	G/A	A/A	G/A	A/A	G/A	G/A	G/A	A/A	G/A	A/A	A/A	A/A	G/A	G/A	G/A	G/A	A/A	G/A	A/A	A/A	G/A	G/A	G/A
NC_008467.2	40921446	A	A/G	A/G	A/G	A/G	A/G	A/G	A/G	A/G	G/G	G/G	G/G	G/G	G/G	G/G	G/G	G/G	A/G	A/G	G/G	G/G	G/G	G/G	A/G	A/G	A/G	G/G	A/G	G/G	A/G	A/G	A/G	G/G	A/G	G/G	G/G	G/G	A/G	A/G	A/G	A/G	G/G	A/G	G/G	G/G	A/G	A/G	A/G
NC_008467.2	40931540	A	T/T	T/T	T/T	T/T	T/T	T/T	T/T	T/T	./.	T/T	A/T	T/T	T/T	T/T	T/T	T/T	T/T	T/T	T/T	T/T	T/T	T/T	T/T	T/T	T/T	T/T	T/T	T/T	T/T	T/T	T/T	T/T	T/T	A/T	T/T	T/T	T/T	T/T	T/T	./.	T/T	T/T	T/T	T/T	T/T	T/T	T/T
NC_008467.2	40931541	A	T/T	T/T	T/T	T/T	T/T	T/T	T/T	T/T	./.	T/T	A/T	T/T	T/T	T/T	T/T	T/T	T/T	T/T	T/T	T/T	T/T	T/T	T/T	T/T	T/T	T/T	T/T	T/T	T/T	T/T	T/T	T/T	T/T	A/T	T/T	T/T	T/T	T/T	T/T	./.	T/T	T/T	T/T	T/T	T/T	T/T	T/T
NC_008467.2	40941498	G	G/C	G/C	G/C	G/C	G/C	G/C	G/C	G/C	C/C	C/C	C/C	C/C	C/C	C/C	C/C	C/C	C/C	C/C	G/C	G/C	G/C	G/C	C/C	C/C	C/C	G/C	C/C	G/C	C/C	C/C	C/C	G/C	C/C	G/C	G/C	G/C	C/C	C/C	C/C	./.	G/C	C/C	G/C	G/C	C/C	C/C	C/C
NC_008467.2	40942694	C	T/T	T/T	T/T	T/T	T/T	T/T	T/T	T/T	T/T	T/T	T/T	T/T	T/T	T/T	T/T	T/T	T/T	T/T	T/T	./.	T/T	T/T	T/T	T/T	T/T	T/T	T/T	T/T	T/T	T/T	T/T	T/T	T/T	T/T	T/T	T/T	./.	T/T	T/T	./.	T/T	T/T	T/T	T/T	T/T	T/T	T/T
NC_008467.2	40942725	A	T/T	T/T	T/T	T/T	T/T	T/T	T/T	T/T	T/T	T/T	T/T	T/T	T/T	T/T	T/T	T/T	T/T	T/T	T/T	./.	T/T	T/T	T/T	T/T	T/T	T/T	T/T	T/T	T/T	T/T	T/T	T/T	T/T	T/T	T/T	T/T	./.	T/T	T/T	./.	T/T	T/T	T/T	T/T	T/T	T/T	T/T
NC_008467.2	40942736	A	G/G	G/G	G/G	G/G	G/G	G/G	G/G	G/G	G/G	G/G	G/G	G/G	G/G	G/G	G/G	G/G	G/G	G/G	G/G	./.	G/G	G/G	G/G	G/G	G/G	G/G	G/G	G/G	G/G	G/G	G/G	G/G	G/G	G/G	G/G	G/G	./.	G/G	G/G	./.	G/G	G/G	G/G	G/G	G/G	G/G	G/G
NC_008467.2	40954702	C	C/A	C/A	C/A	C/A	C/A	C/A	C/A	C/A	A/A	A/A	A/A	A/A	A/A	A/A	A/A	A/A	A/A	A/A	C/A	C/A	C/A	C/A	A/A	C/A	A/A	C/A	A/A	C/A	C/A	A/A	A/A	C/A	A/A	C/A	C/A	C/A	A/A	A/A	A/A	./.	C/A	A/A	C/A	C/A	A/A	A/A	A/A
NC_008467.2	40974036	T	G/G	G/G	T/G	G/G	G/G	G/G	G/G	G/G	T/T	./.	T/T	T/T	T/T	T/T	T/T	T/T	T/G	T/G	T/G	T/G	T/G	./.	T/G	G/G	T/G	G/G	T/G	./.	T/G	T/G	T/G	T/G	T/G	T/T	T/G	T/G	T/G	G/G	T/G	./.	T/G	T/G	T/G	T/G	T/G	T/G	T/G
NC_008467.2	41029537	G	C/C	C/C	C/C	C/C	C/C	C/C	C/C	C/C	./.	C/C	C/C	C/C	C/C	C/C	C/C	C/C	C/C	C/C	C/C	C/C	C/C	C/C	C/C	C/C	C/C	C/C	C/C	C/C	C/C	C/C	C/C	C/C	C/C	C/C	C/C	C/C	C/C	C/C	C/C	./.	./.	C/C	C/C	C/C	C/C	C/C	C/C
NC_008467.2	41030708	T	C/C	C/C	C/C	C/C	C/C	C/C	C/C	C/C	C/C	C/C	C/C	C/C	C/C	C/C	C/C	C/C	C/C	C/C	C/C	C/C	C/C	C/C	C/C	C/C	C/C	C/C	C/C	C/C	C/C	C/C	C/C	C/C	C/C	C/C	C/C	C/C	C/C	C/C	C/C	C/C	C/C	C/C	C/C	C/C	C/C	C/C	C/C
NC_008467.2	41030804	C	T/T	T/T	T/T	T/T	T/T	T/T	T/T	T/T	./.	T/T	T/T	T/T	T/T	T/T	T/T	T/T	T/T	T/T	T/T	T/T	T/T	T/T	T/T	T/T	T/T	T/T	T/T	T/T	T/T	T/T	T/T	T/T	T/T	T/T	T/T	T/T	T/T	T/T	T/T	T/T	T/T	T/T	T/T	T/T	T/T	T/T	T/T
NC_008467.2	41030856	C	T/T	T/T	T/T	T/T	T/T	T/T	T/T	T/T	./.	T/T	T/T	T/T	T/T	T/T	T/T	T/T	T/T	T/T	T/T	T/T	T/T	T/T	T/T	T/T	T/T	T/T	T/T	T/T	T/T	T/T	T/T	T/T	T/T	T/T	T/T	T/T	T/T	T/T	T/T	T/T	T/T	T/T	T/T	T/T	T/T	T/T	T/T
NC_008467.2	41063552	C	G/G	G/G	G/G	G/G	G/G	G/G	G/G	G/G	G/G	G/G	G/G	G/G	G/G	G/G	G/G	G/G	G/G	G/G	G/G	./.	C/G	G/G	G/G	G/G	G/G	G/G	G/G	G/G	G/G	G/G	G/G	G/G	G/G	G/G	G/G	G/G	G/G	G/G	G/G	./.	G/G	G/G	G/G	G/G	G/G	G/G	G/G
NC_008467.2	41063660	A	G/G	G/G	G/G	G/G	G/G	G/G	G/G	G/G	G/G	G/G	G/G	G/G	G/G	G/G	G/G	G/G	G/G	G/G	G/G	./.	G/G	G/G	G/G	G/G	G/G	G/G	./.	./.	G/G	G/G	G/G	G/G	G/G	G/G	G/G	G/G	G/G	G/G	G/G	./.	G/G	G/G	G/G	G/G	G/G	G/G	G/G
NC_008467.2	41139575	A	G/G	G/G	G/G	G/G	G/G	G/G	G/G	G/G	G/G	G/G	G/G	G/G	G/G	G/G	G/G	G/G	G/G	G/G	G/G	G/G	G/G	G/G	G/G	G/G	G/G	G/G	G/G	G/G	A/G	G/G	G/G	G/G	G/G	G/G	G/G	G/G	G/G	G/G	G/G	G/G	G/G	G/G	G/G	G/G	G/G	G/G	G/G
NC_008467.2	41139604	A	G/G	G/G	G/G	G/G	G/G	G/G	G/G	G/G	G/G	G/G	G/G	G/G	G/G	G/G	G/G	G/G	G/G	G/G	G/G	G/G	G/G	G/G	G/G	G/G	G/G	G/G	G/G	G/G	A/G	G/G	G/G	G/G	G/G	G/G	G/G	G/G	G/G	G/G	G/G	G/G	G/G	G/G	G/G	G/G	G/G	G/G	G/G
NC_008467.2	41139605	T	A/A	A/A	A/A	A/A	A/A	A/A	A/A	A/A	A/A	A/A	A/A	A/A	A/A	A/A	A/A	A/A	A/A	A/A	A/A	A/A	A/A	A/A	A/A	A/A	A/A	A/A	A/A	A/A	T/A	A/A	A/A	A/A	A/A	A/A	A/A	A/A	A/A	A/A	A/A	A/A	A/A	A/A	A/A	A/A	A/A	A/A	A/A
NC_008467.2	41143130	C	G/G	G/G	G/G	G/G	G/G	G/G	G/G	G/G	G/G	G/G	G/G	G/G	G/G	G/G	G/G	G/G	G/G	G/G	G/G	G/G	G/G	G/G	G/G	G/G	G/G	G/G	G/G	G/G	G/G	G/G	G/G	G/G	G/G	G/G	G/G	G/G	G/G	G/G	G/G	G/G	G/G	G/G	G/G	G/G	G/G	G/G	G/G
NC_008467.2	41244353	T	T/C	C/C	T/C	T/C	T/C	T/C	T/C	T/C	C/C	T/C	T/C	T/C	T/C	T/C	T/T	T/C	T/T	T/C	T/C	T/C	T/C	T/C	T/C	T/C	T/C	T/C	T/C	T/C	T/C	T/C	T/C	T/C	T/C	T/C	T/C	T/C	T/C	T/C	T/C	T/T	T/C	T/C	T/C	C/C	T/C	T/C	T/C
NC_008467.2	41346428	T	T/G	T/G	T/G	T/G	T/G	T/G	T/G	T/G	G/G	G/G	G/G	G/G	G/G	G/G	G/G	G/G	./.	G/G	G/G	T/G	T/G	T/G	G/G	G/G	G/G	T/G	G/G	G/G	G/G	G/G	G/G	T/G	G/G	T/G	T/G	T/G	G/G	T/G	G/G	G/G	T/G	G/G	T/G	T/G	G/G	G/G	G/G
NC_008467.2	41361904	A	G/G	G/G	G/G	G/G	G/G	G/G	G/G	G/G	G/G	G/G	A/G	A/G	A/G	A/G	A/G	A/G	G/G	A/G	A/G	A/G	G/G	./.	G/G	G/G	A/G	A/G	G/G	G/G	A/G	G/G	A/G	G/G	A/G	G/G	A/G	A/G	A/A	G/G	G/G	G/G	G/G	A/G	A/G	G/G	G/G	G/G	G/G
NC_008467.2	41523211	A	T/T	T/T	T/T	T/T	T/T	T/T	T/T	T/T	T/T	T/T	T/T	T/T	T/T	T/T	T/T	T/T	T/T	T/T	T/T	T/T	T/T	T/T	T/T	T/T	T/T	T/T	T/T	T/T	T/T	T/T	T/T	T/T	T/T	T/T	T/T	T/T	T/T	T/T	T/T	./.	T/T	T/T	T/T	T/T	T/T	T/T	T/T
NC_008467.2	41677388	A	G/G	G/G	G/G	G/G	G/G	G/G	G/G	G/G	./.	G/G	G/G	G/G	G/G	G/G	G/G	G/G	./.	G/G	G/G	G/G	G/G	G/G	G/G	G/G	G/G	G/G	G/G	G/G	G/G	G/G	G/G	G/G	G/G	G/G	G/G	G/G	./.	G/G	G/G	G/G	G/G	G/G	G/G	G/G	G/G	G/G	G/G
NC_008467.2	41683446	T	A/A	A/A	A/A	A/A	A/A	A/A	A/A	A/A	A/A	A/A	A/A	A/A	A/A	A/A	A/A	A/A	A/A	A/A	A/A	A/A	A/A	A/A	A/A	A/A	A/A	A/A	A/A	A/A	A/A	A/A	A/A	A/A	A/A	A/A	A/A	A/A	A/A	A/A	A/A	./.	A/A	A/A	A/A	A/A	A/A	A/A	A/A
NC_008467.2	41767355	A	A/G	A/G	A/G	A/G	A/G	A/G	A/G	A/G	G/G	G/G	G/G	G/G	G/G	G/G	G/G	G/G	A/G	A/G	G/G	G/G	A/G	G/G	A/G	A/G	A/G	G/G	A/G	G/G	A/G	A/G	G/G	G/G	A/G	G/G	G/G	G/G	G/G	A/G	A/G	A/G	G/G	A/G	G/G	G/G	A/G	A/G	A/G
NC_008467.2	41772140	G	G/A	G/A	G/A	G/A	G/A	G/A	G/A	G/A	A/A	G/A	G/A	G/A	G/A	G/A	G/A	G/A	A/A	G/A	G/G	G/G	A/A	G/G	A/A	A/A	G/A	G/G	G/A	G/G	G/A	G/A	G/G	G/A	A/A	G/A	G/G	G/A	G/G	A/A	A/A	G/G	G/A	G/A	G/G	G/A	A/A	A/A	A/A
NC_008467.2	41772179	G	G/A	G/A	G/A	G/A	G/A	G/A	G/A	G/A	G/G	G/G	G/G	G/G	G/A	G/G	G/G	G/G	G/A	G/A	G/G	G/G	G/A	G/G	G/A	G/A	G/A	G/G	G/A	G/G	G/A	G/A	G/G	G/G	A/A	G/G	G/G	G/G	G/G	G/G	G/A	./.	G/G	G/A	G/G	G/G	G/A	G/A	G/A
NC_008467.2	41773787	A	A/A	A/A	A/A	A/A	A/A	A/A	A/A	A/A	C/C	C/C	C/C	C/C	A/C	C/C	C/C	C/C	A/C	A/C	A/C	A/A	A/C	A/A	A/C	A/C	A/C	A/C	A/C	A/C	A/C	A/C	A/C	A/C	A/C	A/C	A/C	A/C	A/A	A/C	A/C	C/C	A/C	A/C	A/C	A/C	A/C	A/C	A/C
NC_008467.2	41811812	G	C/C	C/C	C/C	C/C	C/C	C/C	C/C	C/C	C/C	G/C	G/C	G/C	G/C	G/C	G/C	G/C	G/C	C/C	C/C	C/C	G/C	C/C	G/C	G/C	C/C	C/C	C/C	G/C	C/C	C/C	C/C	G/C	C/C	G/C	C/C	G/C	C/C	G/C	G/C	C/C	G/C	C/C	C/C	C/C	G/C	G/C	G/C
NC_008467.2	41837601	T	G/G	G/G	G/G	G/G	G/G	G/G	G/G	G/G	T/G	T/G	T/G	T/G	T/G	T/G	T/G	T/G	G/G	T/G	T/G	T/G	G/G	T/G	G/G	G/G	T/G	T/G	T/G	G/G	T/G	T/G	T/G	G/G	G/G	G/G	T/G	G/G	T/G	G/G	G/G	G/G	G/G	T/G	T/G	G/G	G/G	G/G	T/G
NC_008467.2	41837651	A	G/G	G/G	G/G	G/G	G/G	G/G	G/G	G/G	A/G	A/G	A/G	A/G	A/G	A/G	A/G	A/G	G/G	A/G	A/G	A/G	G/G	A/G	G/G	G/G	A/G	A/G	A/G	G/G	A/G	A/G	A/G	G/G	G/G	G/G	A/G	G/G	A/G	G/G	G/G	G/G	G/G	A/G	A/G	G/G	G/G	G/G	G/G
NC_008467.2	41913612	C	T/T	T/T	T/T	T/T	T/T	T/T	T/T	T/T	T/T	T/T	T/T	T/T	T/T	T/T	T/T	T/T	T/T	T/T	T/T	T/T	T/T	T/T	T/T	./.	T/T	T/T	T/T	T/T	T/T	T/T	T/T	T/T	T/T	T/T	T/T	T/T	T/T	T/T	T/T	./.	T/T	T/T	T/T	T/T	T/T	T/T	T/T
NC_008467.2	41968010	C	C/C	C/C	C/C	C/C	C/C	C/C	C/C	C/C	T/T	T/T	T/T	T/T	T/T	T/T	T/T	T/T	C/T	C/T	C/T	C/C	C/T	C/T	C/T	C/T	C/T	C/T	C/T	C/T	C/T	C/T	C/T	C/T	C/T	C/T	C/T	C/T	T/T	C/T	C/T	./.	C/T	C/T	C/T	C/T	C/T	C/T	C/T
NC_008467.2	41994371	A	T/T	T/T	T/T	T/T	T/T	T/T	T/T	T/T	./.	T/T	T/T	T/T	T/T	T/T	T/T	T/T	./.	T/T	T/T	T/T	T/T	./.	T/T	T/T	T/T	T/T	T/T	T/T	T/T	T/T	T/T	T/T	T/T	T/T	T/T	T/T	T/T	T/T	T/T	./.	T/T	T/T	T/T	T/T	T/T	T/T	T/T
NC_008467.2	42029654	T	C/C	C/C	C/C	C/C	C/C	C/C	C/C	C/C	T/T	T/T	T/C	T/C	T/C	T/C	T/C	T/C	C/C	T/C	T/C	T/C	T/C	T/C	T/C	C/C	T/C	T/C	T/C	C/C	T/C	T/C	T/C	C/C	T/C	C/C	T/C	C/C	T/C	C/C	C/C	C/C	C/C	T/C	T/C	C/C	C/C	C/C	C/C
NC_008467.2	42029789	C	A/A	A/A	A/A	A/A	A/A	A/A	A/A	C/A	./.	./.	C/A	C/A	C/A	C/A	C/A	C/A	A/A	C/A	C/A	A/A	A/A	C/A	C/A	A/A	C/A	C/A	C/A	A/A	C/A	C/A	C/A	A/A	C/C	A/A	C/A	A/A	C/A	A/A	A/A	A/A	A/A	C/A	C/A	A/A	A/A	A/A	A/A
NC_008467.2	42747630	A	T/T	T/T	T/T	T/T	T/T	T/T	T/T	T/T	A/A	A/A	A/A	A/A	A/A	A/A	A/T	A/A	A/T	A/T	A/T	A/A	A/T	./.	A/T	A/T	A/T	A/T	A/T	A/T	A/T	A/T	A/T	A/T	A/T	A/T	A/T	A/T	T/T	T/T	A/T	A/A	A/T	A/T	A/T	A/A	A/T	A/T	A/A
NC_008467.2	43004317	A	A/A	A/A	A/A	A/A	A/A	A/A	A/A	A/A	A/A	A/A	A/A	A/A	A/A	A/A	A/A	A/A	./.	A/A	A/A	A/A	A/A	A/A	A/A	A/A	A/A	A/A	A/A	A/A	A/A	A/A	A/A	A/A	A/A	A/A	A/A	A/A	A/A	A/A	A/A	A/A	A/A	A/A	A/A	A/A	A/A	A/A	A/A
NC_008467.2	43004324	C	C/C	C/C	C/C	C/C	C/C	C/C	C/C	C/C	C/C	C/C	C/C	C/C	C/C	C/C	C/C	C/C	./.	C/C	C/C	C/C	C/C	C/C	C/C	C/C	C/C	C/C	C/C	C/C	C/C	C/C	C/C	C/C	C/C	C/C	C/C	C/C	C/C	C/C	C/C	C/C	C/C	C/C	C/C	C/C	C/C	C/C	C/C
NC_008467.2	43006215	G	G/C	G/C	G/C	G/C	G/C	G/C	G/C	G/C	G/G	G/C	G/C	G/C	G/C	G/C	G/C	G/C	G/G	G/C	G/C	G/C	G/C	C/C	G/C	G/C	G/C	C/C	G/C	G/C	G/G	G/C	G/C	C/C	G/C	G/C	G/C	G/C	C/C	G/C	G/C	./.	G/C	G/C	G/C	C/C	G/C	G/C	G/C
NC_008467.2	43006246	G	G/T	G/T	G/T	G/T	G/T	G/T	G/T	G/T	G/G	G/T	G/T	G/T	G/T	G/T	G/T	G/T	G/G	G/T	G/T	G/T	G/T	T/T	G/T	G/T	G/T	T/T	G/T	G/T	G/G	G/T	G/T	T/T	G/T	G/T	G/T	G/T	T/T	G/T	G/T	./.	G/T	G/T	G/T	T/T	G/T	G/T	G/T
NC_008467.2	43006251	G	G/A	G/A	G/A	G/A	G/A	G/A	G/A	G/A	G/G	G/A	G/A	G/A	G/A	G/A	G/A	G/A	G/G	G/A	G/A	G/A	G/A	A/A	G/A	G/A	G/A	A/A	G/A	G/A	G/G	G/A	G/A	A/A	G/A	G/A	G/A	G/A	A/A	G/A	G/A	./.	G/A	G/A	G/A	A/A	G/A	G/A	G/A
NC_008467.2	43006261	C	C/T	C/T	C/T	C/T	C/T	C/T	C/T	C/T	C/C	C/T	C/T	C/T	C/T	C/T	C/T	C/T	C/C	C/T	C/T	C/T	C/T	T/T	C/T	C/T	C/T	T/T	C/T	C/T	C/C	C/T	C/T	T/T	C/T	C/T	C/T	C/T	T/T	C/T	C/T	./.	C/T	C/T	C/T	T/T	C/T	C/T	C/T
NC_008467.2	43006264	C	C/A	C/A	C/A	C/A	C/A	C/A	C/A	C/A	C/C	C/A	C/A	C/A	C/A	C/A	C/A	C/A	C/C	C/A	C/A	C/A	C/A	A/A	C/A	C/A	C/A	A/A	C/A	C/A	C/C	C/A	C/A	A/A	C/A	C/A	C/A	C/A	A/A	C/A	C/A	./.	C/A	C/A	C/A	A/A	C/A	C/A	C/A
NC_008467.2	43006290	A	A/T	A/T	A/T	A/T	A/T	A/T	A/T	A/T	T/T	A/T	A/T	A/T	A/T	A/T	A/T	A/T	T/T	A/T	A/T	A/T	A/T	A/A	A/T	A/T	A/T	A/A	A/T	A/T	T/T	A/T	A/T	A/A	A/T	A/T	A/T	A/T	A/A	A/T	A/T	./.	A/T	A/T	A/T	A/A	A/T	A/T	A/T
NC_008467.2	43010860	G	A/A	G/G	G/A	G/A	G/A	G/A	G/A	G/A	./.	A/A	A/A	A/A	G/A	A/A	A/A	A/A	A/A	A/A	G/A	A/A	A/A	G/A	A/A	A/A	A/A	G/A	A/A	A/A	A/A	A/A	G/A	G/A	A/A	G/A	G/A	A/A	./.	G/A	A/A	A/A	G/A	A/A	G/A	G/A	G/A	A/A	A/A
NC_008467.2	43011000	A	A/A	A/A	A/A	A/A	A/A	A/A	A/A	A/A	./.	A/A	A/A	A/A	A/A	A/A	A/A	A/A	A/A	A/A	A/A	A/A	A/A	A/A	A/A	A/A	A/A	A/A	A/A	A/A	A/A	A/A	A/A	A/A	A/A	A/A	A/A	A/A	A/A	A/A	A/A	./.	A/A	A/A	A/A	A/A	A/A	A/A	A/A
NC_008467.2	43011003	G	G/G	G/G	G/G	G/G	G/G	G/G	G/G	G/G	./.	G/G	G/G	G/G	G/G	G/G	G/G	G/G	G/G	G/G	G/G	G/G	G/G	G/G	G/G	G/G	G/G	G/G	G/G	G/G	G/G	G/G	G/G	G/G	G/G	G/G	G/G	G/G	G/G	G/G	G/G	./.	G/G	G/G	G/G	G/G	G/G	G/G	G/G
NC_008467.2	43024892	A	G/G	G/G	G/G	G/G	G/G	G/G	G/G	G/G	./.	G/G	A/G	G/G	G/G	G/G	G/G	G/G	G/G	G/G	G/G	G/G	G/G	./.	G/G	G/G	G/G	G/G	G/G	G/G	G/G	G/G	G/G	G/G	G/G	G/G	G/G	G/G	G/G	G/G	G/G	./.	G/G	G/G	G/G	G/G	G/G	G/G	G/G
NC_008467.2	43033728	A	G/G	G/G	G/G	G/G	G/G	G/G	A/G	G/G	A/A	A/A	A/A	A/A	A/A	A/A	A/A	A/A	./.	A/G	A/G	A/G	A/G	A/G	A/G	A/G	A/G	A/G	A/G	A/G	A/G	A/G	A/G	A/G	A/A	A/G	A/G	A/G	A/G	A/G	A/G	A/A	A/G	A/G	A/G	G/G	A/G	A/G	A/G
NC_008467.2	43033769	A	G/G	G/G	G/G	G/G	G/G	G/G	A/G	G/G	A/A	A/A	A/A	A/A	A/A	A/A	A/A	A/A	./.	A/G	A/G	A/G	A/G	A/G	A/G	A/G	A/G	A/G	A/G	A/G	A/G	A/G	A/G	A/G	A/A	A/G	A/G	A/G	A/G	A/G	A/G	A/A	A/G	A/G	A/G	G/G	A/G	A/G	A/G
NC_008467.2	43041572	A	./.	A/A	A/A	A/A	A/A	A/A	A/A	A/A	A/A	A/A	A/A	A/A	A/A	A/A	A/A	A/A	./.	A/A	A/A	A/A	A/A	A/A	A/A	A/A	A/A	A/A	A/A	A/A	A/A	A/A	A/A	A/A	./.	A/A	A/A	A/A	A/A	A/A	A/A	A/A	A/A	A/A	A/A	A/A	A/A	A/A	A/A
NC_008467.2	43041784	A	C/C	./.	C/C	C/C	C/C	C/C	C/C	C/C	C/C	./.	C/C	C/C	C/C	C/C	C/C	C/C	C/C	C/C	C/C	C/C	C/C	C/C	C/C	C/C	C/C	C/C	C/C	C/C	C/C	C/C	C/C	C/C	C/C	C/C	C/C	C/C	C/C	C/C	C/C	C/C	C/C	C/C	C/C	C/C	C/C	C/C	C/C
NC_008467.2	43041796	T	C/C	./.	C/C	C/C	C/C	C/C	C/C	C/C	C/C	./.	C/C	C/C	C/C	C/C	C/C	C/C	C/C	C/C	C/C	C/C	C/C	C/C	C/C	C/C	C/C	C/C	C/C	C/C	C/C	C/C	C/C	C/C	C/C	C/C	C/C	C/C	C/C	C/C	C/C	C/C	C/C	C/C	C/C	C/C	C/C	C/C	C/C
NC_008467.2	43045357	G	T/T	T/T	T/T	T/T	T/T	T/T	T/T	T/T	T/T	T/T	T/T	T/T	T/T	T/T	T/T	T/T	T/T	T/T	T/T	T/T	T/T	T/T	T/T	T/T	T/T	T/T	T/T	T/T	T/T	T/T	T/T	T/T	T/T	T/T	T/T	T/T	T/T	T/T	T/T	./.	T/T	T/T	T/T	T/T	T/T	T/T	T/T
NC_008467.2	43045393	T	T/C	T/T	T/C	T/C	T/C	T/C	T/C	T/C	C/C	C/C	C/C	C/C	C/C	C/C	C/C	C/C	C/C	C/C	T/C	C/C	C/C	C/C	C/C	C/C	C/C	C/C	C/C	T/C	C/C	C/C	T/C	T/C	C/C	T/C	T/C	C/C	C/C	T/T	C/C	./.	T/C	C/C	T/C	T/C	T/C	C/C	C/C
NC_008467.2	43057990	T	A/A	A/A	A/A	A/A	A/A	A/A	A/A	A/A	T/T	T/T	T/T	T/T	T/T	T/T	./.	T/T	./.	T/A	T/A	T/T	A/A	T/T	T/A	A/A	A/A	T/T	T/A	T/A	T/A	T/A	T/A	T/A	T/A	T/A	T/A	T/A	T/A	T/A	T/T	A/A	T/A	T/A	T/A	T/T	T/A	T/A	A/A
NC_008467.2	43141482	T	T/C	T/C	T/C	T/C	T/C	T/C	T/C	T/C	C/C	C/C	C/C	C/C	C/C	C/C	C/C	C/C	T/C	T/C	C/C	T/C	T/C	C/C	T/C	T/C	T/C	C/C	T/C	C/C	T/C	T/C	C/C	C/C	T/C	C/C	C/C	T/C	T/C	T/C	T/C	T/C	C/C	T/C	C/C	C/C	C/C	T/C	T/C
NC_008467.2	43196228	T	T/T	T/T	T/T	T/T	T/T	T/T	T/T	T/T	T/T	T/T	T/T	T/T	T/T	T/T	T/T	T/T	T/T	T/T	T/T	T/T	T/T	T/T	T/T	T/T	T/T	T/T	T/T	T/T	T/T	T/T	T/T	T/T	T/T	T/T	T/T	T/T	T/T	T/T	T/T	T/T	T/T	T/T	T/T	T/T	T/T	T/T	T/T
NC_008467.2	43363105	G	T/T	T/T	T/T	T/T	T/T	T/T	T/T	T/T	T/T	T/T	T/T	T/T	T/T	T/T	T/T	T/T	T/T	T/T	T/T	T/T	T/T	T/T	T/T	T/T	T/T	T/T	T/T	T/T	T/T	T/T	T/T	T/T	T/T	T/T	T/T	T/T	T/T	T/T	T/T	T/T	T/T	T/T	T/T	T/T	T/T	T/T	T/T
NC_008467.2	43363169	C	C/T	C/T	C/T	C/T	C/T	C/T	C/T	C/T	T/T	T/T	T/T	T/T	T/T	T/T	T/T	T/T	C/T	C/T	T/T	C/C	C/T	T/T	C/T	C/T	C/T	T/T	C/T	T/T	C/T	C/T	C/T	T/T	C/T	T/T	T/T	C/T	C/C	C/T	C/T	T/T	T/T	C/T	T/T	T/T	T/T	C/T	C/T
NC_008467.2	43363207	T	G/G	G/G	G/G	G/G	G/G	G/G	G/G	G/G	G/G	G/G	G/G	G/G	G/G	G/G	G/G	G/G	G/G	G/G	G/G	G/G	G/G	G/G	G/G	G/G	G/G	G/G	G/G	G/G	G/G	G/G	G/G	G/G	G/G	G/G	G/G	G/G	G/G	G/G	G/G	G/G	G/G	G/G	G/G	G/G	G/G	G/G	G/G
NC_008467.2	43363291	G	A/A	A/A	A/A	A/A	A/A	A/A	A/A	A/A	A/A	A/A	A/A	A/A	A/A	A/A	A/A	A/A	./.	A/A	A/A	A/A	A/A	A/A	A/A	A/A	A/A	A/A	A/A	A/A	A/A	A/A	A/A	A/A	A/A	A/A	A/A	A/A	A/A	A/A	A/A	A/A	A/A	A/A	A/A	A/A	A/A	A/A	A/A
NC_008467.2	43400426	A	T/T	T/T	T/T	T/T	T/T	T/T	T/T	T/T	./.	T/T	T/T	T/T	T/T	T/T	T/T	T/T	T/T	T/T	T/T	T/T	T/T	T/T	T/T	T/T	T/T	T/T	T/T	T/T	T/T	T/T	T/T	T/T	T/T	T/T	T/T	T/T	T/T	T/T	T/T	./.	A/T	T/T	T/T	T/T	T/T	T/T	T/T
NC_008467.2	43401841	C	A/A	A/A	A/A	A/A	A/A	A/A	A/A	A/A	A/A	A/A	A/A	A/A	A/A	A/A	A/A	A/A	A/A	A/A	A/A	A/A	A/A	A/A	A/A	A/A	A/A	A/A	A/A	A/A	A/A	A/A	A/A	A/A	A/A	A/A	A/A	A/A	./.	A/A	A/A	A/A	A/A	A/A	A/A	A/A	A/A	A/A	A/A
NC_008467.2	43401854	A	G/G	G/G	G/G	G/G	G/G	G/G	G/G	G/G	G/G	G/G	G/G	G/G	G/G	G/G	G/G	G/G	G/G	G/G	G/G	G/G	G/G	G/G	G/G	G/G	G/G	G/G	G/G	G/G	G/G	G/G	G/G	G/G	G/G	G/G	G/G	G/G	./.	G/G	G/G	G/G	G/G	G/G	G/G	G/G	G/G	G/G	G/G
NC_008467.2	43427458	C	C/A	A/A	C/A	C/A	C/A	C/A	C/A	C/A	./.	A/A	C/A	C/A	A/A	C/A	C/A	C/A	A/A	A/A	C/A	A/A	C/A	C/A	A/A	C/A	A/A	C/A	A/A	C/C	A/A	A/A	A/A	C/C	A/A	C/A	C/A	C/A	A/A	./.	C/A	./.	C/C	C/A	C/A	C/C	C/C	C/A	C/A
NC_008467.2	43437095	A	A/G	A/G	A/G	A/G	A/G	A/G	A/G	A/G	A/A	./.	A/G	A/G	G/G	A/G	A/G	A/G	A/G	A/A	A/G	A/A	A/G	A/G	A/A	A/G	A/A	G/G	A/A	A/G	A/A	A/A	A/A	G/G	A/A	A/G	A/G	A/G	A/A	A/G	A/G	G/G	G/G	A/G	G/G	G/G	G/G	A/G	A/G
NC_008467.2	44421168	C	T/T	T/T	T/T	T/T	T/T	T/T	T/T	T/T	./.	T/T	T/T	C/T	T/T	T/T	C/T	T/T	T/T	C/T	T/T	T/T	T/T	C/C	T/T	C/T	T/T	T/T	T/T	T/T	T/T	T/T	C/T	T/T	T/T	T/T	T/T	T/T	T/T	T/T	T/T	./.	T/T	T/T	T/T	T/T	T/T	T/T	T/T
NC_008467.2	44421175	T	A/A	A/A	A/A	A/A	A/A	A/A	A/A	A/A	./.	A/A	A/A	T/A	A/A	A/A	T/A	A/A	A/A	T/A	A/A	A/A	A/A	T/T	A/A	T/A	A/A	A/A	A/A	A/A	A/A	A/A	T/A	A/A	A/A	A/A	A/A	A/A	A/A	A/A	A/A	./.	A/A	A/A	A/A	A/A	A/A	A/A	A/A
NC_008467.2	44434926	T	T/C	T/C	T/C	T/C	T/C	T/C	T/C	T/C	C/C	C/C	C/C	C/C	C/C	C/C	C/C	C/C	C/C	C/C	T/C	C/C	T/C	T/C	C/C	C/C	C/C	T/C	C/C	T/C	C/C	C/C	T/C	T/C	C/C	T/C	T/C	T/C	C/C	T/C	C/C	C/C	T/C	C/C	T/C	T/C	C/C	C/C	C/C
NC_008467.2	44493132	T	C/C	C/C	C/C	C/C	C/C	C/C	C/C	C/C	C/C	./.	C/C	C/C	C/C	C/C	C/C	C/C	./.	C/C	C/C	C/C	C/C	./.	C/C	C/C	C/C	C/C	C/C	C/C	C/C	C/C	C/C	C/C	C/C	C/C	C/C	C/C	C/C	C/C	C/C	C/C	C/C	C/C	C/C	C/C	./.	C/C	C/C
NC_008467.2	44524188	T	C/C	C/C	C/C	C/C	C/C	C/C	C/C	C/C	T/T	C/C	T/C	T/C	T/C	T/C	T/C	T/C	C/C	T/C	T/C	T/C	C/C	./.	T/C	C/C	T/C	T/C	T/C	C/C	T/C	T/C	T/C	C/C	T/C	C/C	T/C	C/C	T/C	C/C	C/C	C/C	C/C	C/C	T/C	C/C	C/C	C/C	C/C
NC_008467.2	44585277	A	G/G	G/G	G/G	G/G	G/G	G/G	G/G	G/G	A/G	A/G	A/G	A/G	A/G	A/G	A/G	A/G	G/G	A/G	A/G	G/G	G/G	G/G	A/G	G/G	A/G	G/G	A/A	G/G	A/G	A/G	A/G	G/G	A/G	G/G	A/G	G/G	./.	G/G	G/G	./.	G/G	G/G	A/G	G/G	G/G	G/G	G/G
NC_008467.2	44706134	G	T/T	T/T	T/T	T/T	T/T	T/T	T/T	T/T	T/T	T/T	T/T	T/T	T/T	T/T	T/T	T/T	T/T	T/T	T/T	T/T	T/T	T/T	T/T	T/T	T/T	T/T	T/T	T/T	T/T	T/T	T/T	T/T	T/T	T/T	T/T	T/T	T/T	T/T	T/T	T/T	T/T	T/T	T/T	T/T	T/T	T/T	T/T
NC_008467.2	44761386	T	A/A	A/A	T/A	A/A	A/A	A/A	A/A	A/A	./.	A/A	A/A	A/A	A/A	A/A	A/A	T/A	A/A	A/A	A/A	A/A	A/A	A/A	A/A	A/A	A/A	A/A	A/A	A/A	A/A	A/A	A/A	A/A	A/A	A/A	A/A	A/A	A/A	T/A	A/A	A/A	A/A	A/A	A/A	A/A	A/A	A/A	A/A
NC_008467.2	44761403	A	C/C	C/C	A/C	C/C	C/C	C/C	C/C	C/C	./.	C/C	C/C	C/C	C/C	C/C	C/C	A/C	C/C	C/C	C/C	C/C	C/C	C/C	C/C	C/C	C/C	C/C	C/C	C/C	C/C	C/C	C/C	C/C	C/C	C/C	C/C	C/C	C/C	A/C	C/C	C/C	C/C	C/C	C/C	C/C	C/C	C/C	C/C
NC_008467.2	44777629	G	A/A	A/A	A/A	A/A	A/A	A/A	A/A	A/A	G/G	G/A	G/A	G/A	G/A	G/A	G/A	G/A	A/A	G/A	G/A	G/A	A/A	G/A	G/A	A/A	G/A	G/A	G/A	A/A	G/A	G/A	G/A	A/A	G/A	G/A	G/A	A/A	G/A	A/A	A/A	A/A	A/A	A/A	G/A	A/A	A/A	A/A	A/A
NC_008467.2	44792714	T	T/C	T/C	T/C	T/C	T/C	T/C	T/C	T/C	C/C	C/C	C/C	T/C	C/C	C/C	C/C	C/C	C/C	C/C	T/C	C/C	C/C	T/C	C/C	C/C	C/C	T/C	C/C	T/C	C/C	C/C	T/C	T/C	T/C	T/C	T/C	T/C	C/C	T/C	C/C	C/C	T/C	C/C	T/C	T/C	C/C	C/C	C/C
NC_008467.2	44834188	G	T/T	T/T	T/T	T/T	T/T	T/T	T/T	T/T	G/G	G/G	G/T	G/T	G/T	G/T	G/T	G/T	T/T	G/T	G/T	G/T	T/T	./.	G/T	T/T	G/T	T/T	G/T	T/T	G/T	G/T	G/T	T/T	G/T	T/T	G/T	T/T	./.	T/T	T/T	./.	T/T	T/T	G/T	./.	T/T	T/T	T/T
NC_008467.2	44834214	A	G/G	G/G	G/G	G/G	G/G	G/G	G/G	G/G	A/A	A/A	A/G	A/G	A/G	A/G	A/G	A/G	G/G	A/G	A/G	A/G	G/G	./.	A/G	G/G	A/G	G/G	A/G	G/G	A/G	A/G	A/G	G/G	A/G	G/G	A/G	G/G	./.	G/G	G/G	./.	G/G	G/G	A/G	./.	G/G	G/G	G/G
NC_008467.2	44881638	C	C/A	C/A	C/A	C/A	C/A	C/A	C/A	C/A	A/A	A/A	A/A	A/A	A/A	A/A	A/A	A/A	A/A	A/A	C/A	A/A	A/A	A/A	A/A	A/A	A/A	C/A	A/A	C/C	A/A	A/A	C/A	C/A	A/A	C/A	C/A	C/A	./.	C/A	A/A	./.	C/A	A/A	C/A	A/A	A/A	A/A	A/A
NC_008467.2	44881677	G	G/A	G/A	G/A	G/A	G/A	G/A	G/A	G/A	G/A	G/A	G/A	G/A	G/A	G/A	G/A	G/A	A/A	G/A	G/G	G/A	A/A	G/A	G/A	A/A	G/A	G/G	G/A	G/G	G/A	G/A	G/G	G/A	G/A	G/G	G/G	G/A	./.	G/A	A/A	./.	G/A	A/A	G/G	A/A	A/A	A/A	A/A
NC_008467.2	44886938	A	A/G	A/G	A/G	A/G	A/G	A/G	A/G	A/G	G/G	G/G	G/G	G/G	G/G	G/G	G/G	G/G	G/G	G/G	A/G	G/G	A/G	A/G	G/G	G/G	G/G	A/G	G/G	A/G	G/G	G/G	A/G	A/G	G/G	A/G	A/G	A/G	G/G	A/G	G/G	G/G	A/G	G/G	A/G	A/G	G/G	G/G	G/G
NC_008467.2	44886946	C	C/T	C/T	C/T	C/T	C/T	C/T	C/T	C/T	T/T	T/T	T/T	T/T	T/T	T/T	T/T	T/T	T/T	T/T	C/T	T/T	C/T	C/T	T/T	T/T	T/T	C/T	T/T	C/T	T/T	T/T	C/T	C/T	T/T	C/T	C/T	C/T	T/T	C/T	T/T	T/T	C/T	T/T	C/T	C/T	T/T	T/T	T/T
NC_008467.2	44888884	A	A/T	A/T	A/T	A/T	A/T	A/T	A/T	A/T	T/T	T/T	T/T	T/T	T/T	T/T	T/T	T/T	T/T	T/T	A/T	T/T	T/T	A/T	T/T	T/T	T/T	A/T	T/T	A/T	T/T	T/T	A/T	A/T	T/T	A/T	A/T	A/T	T/T	A/T	T/T	T/T	A/T	T/T	A/T	A/T	T/T	T/T	T/T
NC_008467.2	44897719	T	T/C	T/C	T/C	T/C	T/C	T/C	T/C	T/C	T/C	T/C	T/C	T/C	T/C	T/C	T/C	T/C	C/C	T/C	T/T	T/C	C/C	T/T	T/C	C/C	T/C	T/T	T/C	T/C	T/C	T/C	T/T	T/C	T/C	T/T	T/T	T/C	T/C	T/C	C/C	./.	T/C	C/C	T/T	T/C	C/C	C/C	T/C
NC_008467.2	44897841	A	A/T	A/T	A/T	A/T	A/T	A/T	A/T	A/T	T/T	A/T	A/T	A/T	A/T	A/T	T/T	A/A	A/A	A/T	T/T	A/T	A/A	T/T	A/T	A/A	A/T	T/T	A/T	A/T	A/T	A/T	T/T	A/T	A/T	T/T	T/T	A/T	T/T	A/T	A/A	./.	A/T	A/A	T/T	A/A	A/A	A/A	A/A
NC_008467.2	44897850	T	T/A	T/A	T/A	T/A	T/A	T/A	T/A	T/A	A/A	T/A	T/A	T/A	T/A	T/A	A/A	T/T	T/T	T/A	A/A	T/A	T/T	A/A	T/A	T/T	T/A	A/A	T/A	T/A	T/A	T/A	A/A	T/A	T/A	A/A	A/A	T/A	A/A	T/A	T/T	./.	T/A	T/T	A/A	T/T	T/T	T/T	T/T
NC_008467.2	44956377	T	G/G	G/G	G/G	G/G	G/G	G/G	G/G	G/G	G/G	G/G	G/G	G/G	G/G	G/G	G/G	G/G	G/G	G/G	G/G	G/G	G/G	G/G	G/G	G/G	G/G	G/G	G/G	G/G	G/G	G/G	G/G	G/G	G/G	G/G	T/G	G/G	G/G	G/G	G/G	./.	G/G	G/G	G/G	G/G	G/G	G/G	G/G
NC_008467.2	45046757	A	A/T	T/T	A/T	A/T	T/T	A/T	A/T	A/T	T/T	./.	T/T	A/T	T/T	A/T	T/T	A/T	T/T	T/T	T/T	T/T	T/T	T/T	T/T	T/T	T/T	T/T	A/T	A/T	T/T	T/T	A/T	T/T	./.	A/T	T/T	T/T	T/T	T/T	T/T	T/T	T/T	T/T	A/T	A/T	T/T	T/T	T/T
NC_008467.2	45083709	T	G/G	./.	G/G	G/G	G/G	G/G	G/G	G/G	T/T	T/T	T/G	T/G	T/G	T/G	T/G	T/G	G/G	T/G	T/G	T/T	G/G	G/G	T/G	G/G	T/G	T/G	T/G	G/G	G/G	T/G	T/T	G/G	T/T	T/T	T/G	G/G	T/T	G/G	G/G	./.	G/G	G/G	T/G	G/G	G/G	G/G	G/G
NC_008467.2	45102138	A	C/C	C/C	C/C	C/C	C/C	C/C	C/C	C/C	./.	A/C	A/C	A/C	A/C	A/C	A/C	A/C	C/C	A/C	A/C	A/A	C/C	A/A	C/C	C/C	A/C	A/C	A/C	C/C	A/C	A/C	A/C	C/C	A/C	A/C	A/C	C/C	./.	C/C	C/C	C/C	C/C	C/C	A/C	C/C	C/C	C/C	C/C
NC_008467.2	45114315	C	C/A	C/A	C/A	C/A	C/A	C/A	C/A	C/A	C/A	C/A	C/A	C/A	C/A	C/A	C/A	C/A	A/A	A/A	C/C	A/A	C/A	C/C	A/A	C/A	A/A	./.	A/A	C/A	A/A	A/A	C/C	C/A	A/A	C/C	C/C	C/A	A/A	C/A	C/A	A/A	C/A	C/A	./.	C/A	C/A	C/A	C/A
NC_008467.2	45125178	G	G/A	G/A	G/A	G/A	G/A	G/A	G/A	G/A	G/A	G/A	G/A	G/A	G/A	G/A	G/G	G/A	A/A	G/A	G/G	G/A	G/A	G/G	G/A	A/A	G/A	G/G	G/A	G/A	G/A	G/A	G/G	G/A	G/A	G/G	G/G	G/A	G/A	G/A	A/A	A/A	G/A	A/A	G/G	G/A	A/A	A/A	A/A
NC_008467.2	45134202	C	A/A	C/A	A/A	A/A	C/A	A/A	C/A	C/A	A/A	A/A	C/A	A/A	C/A	C/A	A/A	A/A	./.	A/A	A/A	A/A	C/A	A/A	A/A	A/A	A/A	A/A	A/A	A/A	C/A	C/A	C/A	A/A	A/A	A/A	A/A	A/A	A/A	./.	A/A	C/C	A/A	C/A	A/A	A/A	A/A	A/A	A/A
NC_008467.2	45140947	T	T/C	T/C	T/C	T/C	T/C	T/C	T/C	T/C	T/C	T/C	T/C	T/C	T/C	T/C	T/C	T/C	C/C	T/C	T/T	C/C	C/C	T/T	T/C	C/C	T/C	T/T	T/C	T/C	T/C	T/C	T/T	T/C	T/C	T/T	T/T	T/C	T/C	T/C	C/C	./.	T/C	C/C	T/T	C/C	C/C	C/C	C/C
NC_008467.2	45151015	G	G/A	G/A	G/A	G/A	G/A	G/A	G/A	G/A	A/A	A/A	A/A	A/A	A/A	A/A	A/A	A/A	A/A	A/A	G/A	A/A	A/A	G/A	A/A	A/A	A/A	G/A	A/A	G/A	A/A	A/A	G/A	G/A	A/A	G/A	G/A	G/A	A/A	G/A	A/A	./.	G/A	A/A	G/A	G/A	A/A	A/A	A/A
NC_008467.2	45152496	A	A/C	A/C	A/C	A/C	A/C	A/C	A/C	A/C	./.	C/C	C/C	C/C	C/C	C/C	A/C	C/C	C/C	C/C	A/C	C/C	C/C	A/A	C/C	./.	C/C	A/C	C/C	A/C	C/C	A/C	A/C	A/C	C/C	A/C	A/C	A/C	C/C	A/C	C/C	./.	A/A	C/C	A/C	A/C	C/C	C/C	C/C
NC_008467.2	45153164	T	A/A	T/A	T/A	T/A	T/A	T/A	T/A	T/A	A/A	./.	A/A	A/A	A/A	A/A	A/A	A/A	A/A	A/A	T/A	A/A	A/A	T/A	A/A	A/A	A/A	T/A	A/A	./.	A/A	A/A	T/A	A/A	A/A	T/A	T/A	T/A	A/A	T/T	A/A	./.	T/A	A/A	A/A	T/A	A/A	A/A	A/A
NC_008467.2	45159649	A	A/G	G/G	A/G	A/G	A/G	A/G	A/G	A/G	G/G	G/G	G/G	G/G	G/G	G/G	G/G	G/G	G/G	G/G	G/G	G/G	G/G	A/G	G/G	G/G	G/G	A/G	G/G	A/G	G/G	G/G	A/G	A/G	G/G	A/G	A/G	A/G	G/G	G/G	G/G	G/G	A/G	G/G	A/G	A/G	G/G	G/G	G/G
NC_008467.2	45161714	A	G/G	G/G	G/G	G/G	G/G	G/G	G/G	A/G	G/G	A/G	A/G	A/G	A/G	A/G	A/G	A/G	G/G	A/G	A/G	A/G	G/G	G/G	A/G	G/G	A/G	A/A	A/G	G/G	A/G	A/G	A/G	G/G	A/G	A/G	A/G	G/G	A/G	G/G	G/G	G/G	G/G	G/G	A/G	G/G	G/G	G/G	G/G
NC_008467.2	45242659	C	C/T	C/T	C/T	C/T	C/T	C/T	C/T	C/T	C/C	./.	C/T	C/T	C/T	C/T	C/T	C/T	C/C	C/T	T/T	C/T	C/C	T/T	C/T	./.	C/T	T/T	C/T	C/T	C/T	C/T	T/T	C/T	C/T	T/T	T/T	C/T	T/T	C/T	C/C	C/C	C/T	C/C	T/T	T/T	T/T	C/C	C/C
NC_008467.2	45250843	A	A/G	A/G	A/G	A/G	A/G	A/G	A/G	A/G	./.	A/G	A/G	A/G	A/G	A/G	A/G	A/G	G/G	A/G	A/A	A/G	G/G	A/A	A/G	G/G	A/G	A/A	A/G	A/G	A/G	A/G	A/G	A/G	A/G	A/A	A/A	A/G	A/G	A/G	G/G	G/G	A/G	G/G	A/A	A/G	G/G	G/G	G/G
NC_008467.2	45252710	A	A/C	A/C	A/C	A/C	A/C	A/C	A/C	A/C	A/C	A/C	A/C	A/C	A/C	A/C	A/C	A/A	C/C	A/C	A/A	A/C	C/C	A/A	A/C	C/C	A/C	A/A	A/C	A/C	A/C	C/C	A/A	A/C	A/C	A/A	A/A	A/C	./.	A/C	C/C	C/C	A/C	C/C	A/A	A/C	A/C	C/C	C/C
NC_008467.2	45257108	C	C/T	C/T	C/T	C/T	C/T	C/T	C/T	C/T	T/T	T/T	C/T	C/T	C/T	C/T	C/T	C/T	C/C	C/T	T/T	T/T	C/C	./.	C/T	C/C	C/T	C/T	C/T	T/T	C/T	C/T	T/T	C/T	C/T	T/T	T/T	C/T	C/C	T/T	C/C	./.	C/T	C/C	T/T	C/C	C/T	C/C	C/C
NC_008467.2	45257131	T	T/C	T/C	T/C	T/C	T/C	T/C	T/C	T/C	C/C	C/C	T/C	T/C	T/C	T/C	T/C	T/C	T/T	T/C	C/C	C/C	T/T	./.	T/C	T/T	T/C	T/C	T/C	C/C	T/C	T/C	C/C	T/C	T/C	C/C	C/C	T/C	T/T	C/C	T/T	./.	T/C	T/T	C/C	T/T	T/C	T/T	T/T
NC_008467.2	45257155	C	C/T	C/T	C/T	C/T	C/T	C/T	C/T	C/T	C/C	C/C	C/T	C/T	C/T	C/T	C/T	C/T	T/T	C/T	C/C	C/C	T/T	./.	C/T	T/T	C/T	C/T	C/T	C/C	C/T	C/T	C/C	C/T	C/T	C/C	C/C	C/T	T/T	C/C	T/T	./.	C/T	T/T	C/C	T/T	C/T	T/T	T/T
NC_008467.2	45257162	G	G/T	G/T	G/T	G/T	G/T	G/T	G/T	G/T	T/T	T/T	G/T	G/T	G/T	G/T	G/T	G/T	G/G	G/T	T/T	T/T	G/G	./.	G/T	G/G	G/T	G/T	G/T	T/T	G/T	G/T	T/T	G/T	G/T	T/T	T/T	G/T	G/G	T/T	G/G	./.	G/T	G/G	T/T	G/G	G/T	G/G	G/G
NC_008467.2	45261769	A	A/G	A/G	A/G	A/G	A/G	A/G	A/G	A/G	A/A	A/G	A/G	A/G	A/G	A/G	A/G	A/G	A/A	A/G	G/G	A/G	A/A	G/G	A/G	A/A	A/G	./.	A/G	A/G	A/G	A/G	G/G	A/G	A/G	G/G	G/G	A/G	A/G	A/G	A/A	A/A	A/G	A/A	A/G	A/G	A/G	A/A	A/A
NC_008467.2	45326905	G	./.	A/A	G/A	G/A	G/A	G/A	./.	G/A	./.	./.	G/G	G/G	G/G	G/G	G/G	G/G	./.	G/G	G/A	G/G	G/A	G/G	G/G	G/G	G/G	./.	G/G	G/A	G/G	G/G	G/A	A/A	./.	A/A	G/A	G/A	./.	G/A	G/G	./.	G/A	G/G	G/A	G/A	A/A	G/G	G/G
NC_008467.2	45335193	T	T/C	C/C	T/C	T/C	T/C	T/C	T/C	T/C	C/C	C/C	C/C	C/C	C/C	C/C	C/C	C/C	C/C	C/C	T/C	C/C	C/C	T/T	C/C	C/C	C/C	T/T	C/C	T/C	C/C	C/C	T/C	T/C	C/C	T/C	C/C	T/C	C/C	T/C	C/C	./.	T/C	C/C	T/C	T/C	T/C	C/C	C/C
NC_008467.2	45336364	C	C/G	C/G	C/G	C/G	C/G	C/G	C/G	C/G	G/G	G/G	G/G	G/G	G/G	G/G	G/G	G/G	G/G	G/G	C/G	G/G	G/G	C/G	C/G	G/G	G/G	C/G	G/G	C/G	C/G	G/G	C/G	C/G	G/G	C/G	C/G	C/G	G/G	C/G	G/G	./.	C/G	G/G	C/G	C/G	C/G	G/G	G/G
NC_008467.2	45337930	A	A/G	A/G	A/G	A/G	A/G	A/G	A/G	A/G	G/G	G/G	G/G	G/G	G/G	G/G	G/G	G/G	G/G	G/G	A/G	G/G	G/G	A/G	G/G	G/G	G/G	A/G	G/G	A/G	G/G	G/G	A/G	A/G	G/G	A/G	A/G	A/G	G/G	G/G	G/G	G/G	A/G	G/G	A/G	A/G	A/G	G/G	G/G
NC_008467.2	45338325	G	T/T	T/T	T/T	T/T	T/T	T/T	T/T	T/T	G/T	G/T	G/T	G/T	G/T	G/T	G/T	G/T	T/T	G/T	G/T	G/T	T/T	G/T	G/T	T/T	G/T	G/T	G/T	T/T	G/T	G/T	G/T	T/T	G/T	G/T	G/T	T/T	G/T	T/T	T/T	T/T	T/T	T/T	G/T	T/T	T/T	T/T	T/T
NC_008467.2	45338337	T	T/C	T/C	T/C	T/C	C/C	C/C	T/C	T/C	T/C	T/C	T/C	T/C	T/C	T/T	T/C	T/C	T/C	T/C	T/C	T/T	T/C	T/C	T/C	T/C	T/C	T/C	T/C	T/C	T/C	T/C	T/C	T/C	T/T	T/C	T/C	T/C	T/T	T/C	T/C	T/T	T/C	T/C	T/C	T/C	T/C	T/C	T/C
NC_008467.2	45647235	A	A/G	A/G	A/G	A/G	A/G	A/G	A/G	A/G	G/G	G/G	G/G	G/G	G/G	G/G	G/G	G/G	A/G	A/G	G/G	A/G	A/G	G/G	A/G	A/G	A/G	G/G	A/G	G/G	A/G	A/G	A/G	G/G	A/G	G/G	G/G	A/G	A/G	A/G	A/G	A/G	G/G	A/G	G/G	G/G	G/G	A/G	A/G
NC_008467.2	45647258	G	G/C	G/C	G/C	G/C	G/C	G/C	G/C	G/C	C/C	C/C	C/C	C/C	C/C	C/C	C/C	C/C	G/C	G/C	C/C	G/C	G/C	C/C	G/C	G/C	G/C	C/C	G/C	C/C	G/C	G/C	G/C	C/C	G/C	C/C	C/C	G/C	G/C	G/C	G/C	G/C	C/C	G/C	C/C	C/C	C/C	G/C	G/C
NC_008467.2	45778102	G	T/T	T/T	T/T	T/T	T/T	T/T	T/T	T/T	./.	T/T	T/T	T/T	T/T	T/T	T/T	T/T	T/T	T/T	T/T	T/T	T/T	T/T	T/T	T/T	T/T	T/T	T/T	T/T	T/T	T/T	T/T	T/T	T/T	T/T	T/T	T/T	T/T	T/T	T/T	./.	T/T	T/T	T/T	T/T	T/T	T/T	T/T
NC_008467.2	45822892	C	T/T	T/T	T/T	T/T	T/T	T/T	T/T	T/T	T/T	T/T	T/T	T/T	T/T	T/T	T/T	T/T	T/T	T/T	T/T	T/T	T/T	T/T	T/T	T/T	T/T	./.	T/T	T/T	T/T	T/T	T/T	T/T	T/T	T/T	T/T	T/T	./.	T/T	T/T	T/T	T/T	T/T	T/T	T/T	T/T	T/T	T/T
NC_008467.2	45874928	G	G/G	G/G	G/C	G/C	G/C	G/C	G/C	G/C	C/C	C/C	C/C	C/C	C/C	C/C	C/C	C/C	C/C	C/C	G/C	./.	C/C	G/G	C/C	G/C	C/C	C/C	C/C	G/G	C/C	C/C	C/C	G/C	C/C	G/C	G/C	C/C	./.	G/C	C/C	C/C	G/C	C/C	G/C	./.	G/C	C/C	C/C
NC_008467.2	45874934	C	C/C	C/C	C/C	C/C	C/C	C/C	C/C	C/C	C/C	C/C	C/C	C/C	C/C	C/C	C/C	C/C	C/C	C/C	C/C	./.	C/C	C/C	C/C	C/C	C/C	C/C	C/C	C/C	C/C	C/C	C/C	C/C	C/C	C/C	C/C	C/C	./.	C/C	C/C	C/C	C/C	C/C	C/C	./.	C/C	C/C	C/C
NC_008467.2	45895696	A	G/G	G/G	G/G	G/G	G/G	G/G	G/G	G/G	G/G	G/G	G/G	G/G	G/G	G/G	G/G	G/G	G/G	G/G	G/G	G/G	G/G	G/G	G/G	G/G	G/G	G/G	G/G	G/G	G/G	G/G	G/G	G/G	G/G	G/G	G/G	G/G	G/G	G/G	G/G	G/G	G/G	G/G	G/G	G/G	G/G	G/G	G/G
NC_008467.2	45988395	A	A/A	A/A	A/A	A/A	A/A	A/A	./.	A/A	A/A	A/A	A/A	A/A	A/A	A/A	A/A	A/A	A/A	A/A	A/A	A/A	A/A	A/A	A/A	A/A	A/A	A/A	A/A	A/A	A/A	A/A	A/A	A/A	A/A	A/A	A/A	A/A	A/A	A/A	A/A	A/A	A/A	A/A	A/A	A/A	A/A	A/A	A/A
NC_008467.2	45988410	G	G/G	G/G	G/G	G/G	G/G	G/G	./.	G/G	G/G	G/G	G/G	G/G	G/G	G/G	G/G	G/G	G/G	G/G	G/G	G/G	G/G	G/G	G/G	G/G	G/G	G/G	G/G	G/G	G/G	G/G	G/G	G/G	G/G	G/G	G/G	G/G	G/G	G/G	G/G	G/G	G/G	G/G	G/G	G/G	G/G	G/G	G/G
NC_008467.2	46205204	T	T/T	C/C	T/C	T/C	T/C	T/C	T/C	T/C	T/T	T/T	C/C	T/C	T/C	T/C	T/C	T/C	T/T	T/C	C/C	C/C	T/T	C/C	T/C	T/T	T/C	C/C	T/C	T/C	T/C	T/C	T/C	T/C	T/C	C/C	C/C	T/T	C/C	T/C	T/T	T/T	T/C	T/T	C/C	T/T	T/C	T/C	T/C
NC_008467.2	46242304	C	T/T	T/T	T/T	T/T	T/T	T/T	T/T	T/T	./.	C/C	C/C	C/C	C/C	C/C	C/C	C/C	T/T	C/T	C/T	C/T	C/T	C/T	C/C	C/T	C/T	C/T	C/T	C/T	C/T	C/T	C/T	C/T	C/T	C/T	C/T	C/T	C/T	C/T	C/T	T/T	C/T	C/T	C/T	C/T	C/T	C/T	C/C
NC_008467.2	46300573	G	A/A	A/A	A/A	A/A	A/A	A/A	A/A	A/A	A/A	A/A	A/A	A/A	A/A	A/A	A/A	A/A	A/A	A/A	A/A	A/A	A/A	A/A	A/A	A/A	A/A	A/A	A/A	A/A	A/A	A/A	A/A	A/A	A/A	A/A	A/A	A/A	A/A	A/A	A/A	./.	A/A	A/A	A/A	A/A	A/A	A/A	A/A
NC_008467.2	46310913	A	A/G	A/G	A/G	A/G	A/G	A/G	A/G	A/G	A/G	A/A	A/G	A/G	A/G	A/G	A/G	A/G	A/A	A/G	G/G	G/G	A/A	G/G	A/G	A/G	A/G	G/G	A/G	A/G	A/G	A/G	A/G	A/G	A/G	G/G	G/G	A/A	A/A	A/G	A/A	./.	A/G	A/A	G/G	A/G	A/G	A/G	A/G
NC_008467.2	46315604	A	A/G	A/G	A/G	A/G	A/G	A/G	A/G	A/G	./.	A/A	A/G	A/G	A/G	A/G	G/G	A/G	G/G	A/G	A/A	A/G	A/G	A/A	A/G	A/G	A/G	A/A	A/G	G/G	A/G	A/G	A/G	A/G	A/G	A/A	A/A	G/G	G/G	A/G	G/G	G/G	A/G	G/G	A/A	G/G	A/G	A/G	A/G
NC_008467.2	46348513	T	A/A	A/A	A/A	A/A	A/A	A/A	A/A	A/A	A/A	A/A	A/A	A/A	A/A	A/A	A/A	A/A	A/A	A/A	A/A	A/A	A/A	A/A	A/A	A/A	A/A	./.	A/A	A/A	A/A	A/A	A/A	A/A	A/A	A/A	A/A	A/A	A/A	A/A	A/A	./.	A/A	A/A	A/A	./.	A/A	A/A	A/A
NC_008467.2	46348518	T	C/C	C/C	C/C	C/C	C/C	C/C	C/C	C/C	C/C	T/C	T/C	T/C	T/C	T/C	T/C	T/C	C/C	T/C	T/C	T/C	C/C	T/T	T/C	T/C	T/C	./.	T/C	C/C	T/C	T/C	T/C	C/C	C/C	T/C	T/C	C/C	T/C	C/C	C/C	./.	C/C	C/C	T/C	./.	C/C	C/C	T/C
NC_008467.2	46427374	A	G/G	G/G	G/G	G/G	G/G	G/G	G/G	G/G	./.	./.	A/A	A/A	A/A	A/A	A/A	A/A	A/G	A/G	A/G	A/G	A/G	A/G	A/G	A/G	G/G	A/G	A/G	A/G	A/G	A/G	A/G	A/G	A/G	A/G	A/G	A/G	A/A	A/G	A/G	A/A	A/G	A/G	A/G	A/G	A/G	A/G	A/G
NC_008467.2	46459414	C	T/T	T/T	T/T	T/T	T/T	T/T	T/T	T/T	./.	./.	C/T	C/T	C/T	C/T	C/T	C/T	T/T	C/T	T/T	C/C	T/T	C/C	C/T	C/C	C/T	C/T	C/T	T/T	T/T	C/T	C/T	T/T	./.	C/T	C/T	T/T	./.	T/T	T/T	C/C	T/T	T/T	C/T	./.	T/T	T/T	C/T
NC_008467.2	46459429	T	A/A	A/A	A/A	A/A	A/A	A/A	A/A	A/A	./.	./.	T/A	T/A	T/A	T/A	T/A	T/A	A/A	T/A	T/A	T/T	A/A	T/T	T/A	T/T	T/A	T/A	T/A	A/A	A/A	T/A	T/A	A/A	./.	T/A	T/A	A/A	./.	A/A	A/A	T/T	A/A	A/A	T/A	./.	A/A	A/A	T/A
NC_008467.2	46459478	T	C/C	C/C	C/C	C/C	C/C	C/C	C/C	C/C	C/C	T/T	T/C	T/C	T/C	T/C	C/C	T/C	C/C	T/C	T/C	C/C	C/C	C/C	T/C	T/T	T/C	T/C	T/C	C/C	C/C	C/C	T/C	C/C	T/C	T/C	T/C	C/C	./.	C/C	C/C	./.	C/C	C/C	T/C	C/C	C/C	C/C	T/C
NC_008467.2	46459499	G	A/A	A/A	A/A	A/A	A/A	A/A	A/A	A/A	A/A	G/G	G/A	G/A	G/A	G/A	A/A	G/A	A/A	G/A	G/A	A/A	A/A	A/A	G/A	G/G	G/A	G/A	G/A	A/A	A/A	A/A	G/A	A/A	G/A	G/A	G/A	A/A	./.	A/A	A/A	./.	A/A	A/A	G/A	A/A	A/A	A/A	G/A
NC_008467.2	46487851	C	A/A	./.	A/A	A/A	./.	./.	./.	./.	A/A	A/A	A/A	A/A	A/A	A/A	A/A	A/A	A/A	A/A	A/A	A/A	A/A	A/A	A/A	A/A	A/A	A/A	A/A	A/A	A/A	A/A	A/A	A/A	A/A	A/A	A/A	A/A	A/A	A/A	A/A	A/A	A/A	A/A	A/A	A/A	A/A	A/A	A/A
NC_008467.2	46497563	A	G/G	G/G	G/G	G/G	G/G	G/G	G/G	G/G	G/G	A/G	G/G	G/G	G/G	G/G	G/G	G/G	G/G	G/G	G/G	G/G	G/G	G/G	G/G	G/G	G/G	G/G	G/G	G/G	G/G	G/G	G/G	G/G	G/G	G/G	G/G	G/G	G/G	G/G	G/G	G/G	G/G	G/G	G/G	G/G	G/G	G/G	G/G
NC_008467.2	46506285	A	G/G	G/G	G/G	G/G	G/G	G/G	G/G	G/G	G/G	G/G	G/G	G/G	G/G	G/G	G/G	G/G	G/G	G/G	G/G	G/G	G/G	G/G	G/G	G/G	G/G	G/G	G/G	G/G	G/G	G/G	G/G	G/G	G/G	G/G	G/G	G/G	G/G	G/G	G/G	G/G	G/G	G/G	G/G	G/G	G/G	G/G	G/G
NC_008467.2	46514908	T	C/C	C/C	C/C	C/C	C/C	C/C	C/C	C/C	C/C	C/C	C/C	C/C	C/C	C/C	T/C	C/C	C/C	C/C	C/C	C/C	C/C	C/C	C/C	C/C	C/C	C/C	C/C	C/C	C/C	C/C	C/C	C/C	C/C	C/C	C/C	C/C	C/C	C/C	C/C	./.	C/C	C/C	C/C	C/C	C/C	C/C	C/C
NC_008467.2	46548581	G	A/A	A/A	A/A	A/A	A/A	A/A	A/A	A/A	G/G	G/G	G/G	G/G	G/G	G/G	G/G	G/G	./.	G/A	A/A	A/A	./.	A/A	G/A	G/A	A/A	./.	A/A	A/A	A/A	G/A	G/A	G/A	G/A	A/A	G/A	G/A	G/G	G/A	A/A	./.	G/A	G/A	G/A	G/G	G/A	G/A	G/A
NC_008467.2	46548582	T	C/C	C/C	C/C	C/C	C/C	C/C	C/C	C/C	T/T	T/T	T/T	T/T	T/T	T/T	T/T	T/T	./.	T/C	C/C	C/C	./.	C/C	T/C	T/C	C/C	./.	C/C	C/C	C/C	T/C	T/C	T/C	T/C	C/C	T/C	T/C	T/T	T/C	C/C	./.	T/C	T/C	T/C	T/T	T/C	T/C	T/C
NC_008467.2	46559522	A	A/C	A/C	A/C	A/C	A/C	A/C	A/A	A/C	C/C	C/C	C/C	C/C	C/C	C/C	C/C	C/C	A/C	A/C	C/C	A/C	A/C	C/C	A/C	A/A	A/C	C/C	A/C	C/C	A/C	A/C	A/C	C/C	C/C	C/C	C/C	A/C	C/C	A/C	A/A	./.	C/C	A/C	C/C	C/C	C/C	C/C	A/A
NC_008467.2	46559662	A	G/G	G/G	G/G	G/G	G/G	G/G	G/G	G/G	G/G	./.	G/G	G/G	G/G	G/G	G/G	G/G	G/G	G/G	G/G	G/G	G/G	G/G	G/G	G/G	G/G	G/G	G/G	G/G	G/G	G/G	G/G	G/G	G/G	G/G	G/G	G/G	G/G	G/G	G/G	G/G	G/G	G/G	G/G	G/G	G/G	G/G	G/G
NC_008467.2	46614495	A	A/G	A/G	A/G	A/G	A/G	A/G	A/G	A/G	G/G	G/G	G/G	G/G	G/G	G/G	G/G	G/G	A/A	G/G	A/G	G/G	G/G	A/G	G/G	G/G	G/G	A/G	G/G	A/G	G/G	G/G	G/G	A/G	A/G	A/G	A/G	G/G	G/G	A/G	G/G	G/G	A/G	G/G	A/G	A/G	A/G	A/G	G/G
NC_008467.2	46614502	A	A/G	A/G	A/G	A/G	A/G	A/G	A/G	A/G	A/G	A/G	A/G	A/G	A/G	A/G	A/G	A/G	A/A	A/G	A/A	A/G	G/G	A/G	A/G	A/G	A/G	A/A	A/G	A/G	G/G	A/G	A/G	A/G	A/A	A/A	A/A	G/G	A/G	A/G	G/G	A/G	A/G	G/G	A/A	A/G	A/G	A/G	A/G
NC_008467.2	46614509	A	A/C	A/C	A/C	A/C	A/C	A/C	A/C	A/C	A/C	A/C	A/C	A/C	A/C	A/C	A/C	A/C	A/A	A/C	A/A	A/C	C/C	A/C	A/C	A/C	A/C	A/A	A/C	A/C	C/C	A/C	A/C	A/C	A/A	A/A	A/A	C/C	A/C	A/C	C/C	A/C	A/C	C/C	A/A	A/C	A/C	A/C	A/C
NC_008467.2	46614522	A	A/T	A/T	A/T	A/T	A/T	A/T	A/T	A/T	A/T	A/T	A/T	A/T	A/T	A/T	A/T	A/T	A/A	A/T	A/A	A/T	T/T	A/T	A/T	A/T	A/T	A/A	A/T	A/T	T/T	A/T	A/T	A/T	A/A	A/A	A/A	T/T	A/T	A/T	T/T	A/T	A/T	T/T	A/A	A/T	A/T	A/T	A/T
NC_008467.2	46616749	T	T/T	G/G	T/G	T/G	T/G	G/G	./.	T/G	./.	./.	T/G	T/G	./.	T/G	T/T	T/G	G/G	T/G	T/T	T/G	G/G	T/T	G/G	T/G	T/G	T/T	T/G	T/G	G/G	T/T	T/G	T/G	T/T	T/T	T/T	G/G	./.	G/G	G/G	T/G	T/G	G/G	T/T	T/G	G/G	T/G	T/G
NC_008467.2	46616779	G	G/G	T/T	G/T	G/T	G/T	T/T	./.	G/T	./.	./.	G/T	G/T	./.	G/T	G/G	G/T	T/T	G/T	G/G	G/T	T/T	G/G	T/T	G/T	G/T	G/G	G/T	G/T	T/T	G/G	G/T	G/T	G/G	G/G	G/G	T/T	./.	T/T	T/T	G/T	G/T	T/T	G/G	G/T	T/T	G/T	G/T
NC_008467.2	46785302	C	C/T	C/T	C/T	C/T	C/T	C/T	C/T	C/T	C/C	T/T	C/T	C/T	C/T	C/T	C/T	C/T	C/T	C/T	C/C	C/T	C/T	C/C	C/T	C/T	C/T	C/C	C/T	C/T	T/T	C/T	C/T	C/T	C/C	C/C	C/C	T/T	C/T	C/T	T/T	T/T	C/T	T/T	C/C	C/T	C/T	C/T	C/T
NC_008467.2	46785905	G	C/C	C/C	C/C	C/C	C/C	C/C	C/C	C/C	C/C	C/C	C/C	C/C	C/C	C/C	C/C	C/C	./.	C/C	C/C	C/C	C/C	C/C	C/C	C/C	C/C	./.	C/C	C/C	C/C	C/C	C/C	C/C	C/C	C/C	C/C	C/C	C/C	C/C	C/C	./.	C/C	C/C	C/C	./.	C/C	C/C	C/C
NC_008467.2	46798650	C	C/C	C/C	C/C	C/C	C/C	C/C	C/C	C/C	C/C	C/C	C/C	C/C	C/C	C/C	C/C	C/C	C/C	C/C	C/C	C/C	C/C	C/C	C/C	C/C	C/C	C/C	C/C	C/C	C/C	C/C	C/C	C/C	C/C	C/C	C/C	C/C	C/C	C/C	C/C	./.	C/C	C/C	C/C	C/C	C/C	C/C	C/C
NC_008467.2	46823816	T	T/C	T/C	T/C	T/C	T/C	T/C	T/C	T/C	T/T	T/C	T/C	T/C	T/C	T/C	T/C	T/C	T/C	T/C	T/T	T/C	C/C	T/T	T/C	T/C	T/C	T/T	T/C	T/C	C/C	T/C	T/C	T/C	T/T	T/T	T/T	C/C	T/T	T/C	C/C	./.	T/C	C/C	T/T	T/C	T/C	T/C	T/C
NC_008467.2	46832353	G	G/T	./.	G/T	G/T	G/T	G/T	G/T	G/T	./.	G/G	G/T	G/T	G/T	G/T	G/T	G/T	G/G	G/T	G/G	G/G	T/T	G/T	G/T	G/T	G/T	G/G	T/T	G/T	G/T	G/T	G/T	G/T	G/G	G/G	G/G	T/T	G/T	G/T	T/T	./.	G/T	G/T	G/G	G/T	G/T	G/T	G/T
NC_008467.2	46861519	G	T/T	T/T	T/T	T/T	T/T	T/T	T/T	T/T	T/T	T/T	T/T	T/T	T/T	T/T	T/T	T/T	T/T	T/T	T/T	T/T	T/T	T/T	T/T	T/T	T/T	T/T	T/T	T/T	T/T	T/T	T/T	T/T	T/T	T/T	T/T	T/T	T/T	T/T	T/T	./.	T/T	T/T	T/T	T/T	T/T	T/T	T/T
NC_008467.2	46861524	A	G/G	G/G	G/G	G/G	G/G	G/G	G/G	G/G	G/G	G/G	G/G	G/G	G/G	G/G	G/G	G/G	G/G	G/G	G/G	G/G	G/G	G/G	G/G	G/G	G/G	G/G	G/G	G/G	G/G	G/G	G/G	G/G	G/G	G/G	G/G	G/G	G/G	G/G	G/G	./.	G/G	G/G	G/G	G/G	G/G	G/G	G/G
NC_008467.2	46879611	A	A/A	A/A	A/A	A/A	A/A	A/A	A/A	A/A	A/A	A/A	A/A	A/A	A/A	A/A	A/A	A/A	A/A	A/A	A/A	A/A	A/A	A/A	A/A	A/A	A/A	./.	A/A	A/A	A/A	A/A	A/A	A/A	A/A	A/A	A/A	A/A	A/A	A/A	A/A	./.	A/A	A/A	A/A	A/A	A/A	A/A	A/A
NC_008467.2	46879616	G	G/G	G/G	G/G	G/G	G/G	G/G	G/G	G/G	G/G	G/G	G/G	G/G	G/G	G/G	G/G	G/G	G/G	G/G	G/G	G/G	G/G	G/G	G/G	G/G	G/G	./.	G/G	G/G	G/G	G/G	G/G	G/G	G/G	G/G	G/G	G/G	G/G	G/G	G/G	./.	G/G	G/G	G/G	G/G	G/G	G/G	G/G
NC_008467.2	46879649	G	C/C	C/C	C/C	C/C	C/C	C/C	C/C	C/C	C/C	C/C	C/C	C/C	C/C	C/C	C/C	C/C	C/C	C/C	C/C	C/C	C/C	C/C	C/C	C/C	C/C	./.	C/C	C/C	C/C	C/C	C/C	C/C	C/C	C/C	C/C	C/C	C/C	C/C	C/C	./.	C/C	C/C	C/C	C/C	C/C	C/C	C/C
NC_008467.2	46884151	G	A/A	A/A	A/A	A/A	A/A	A/A	A/A	A/A	A/A	A/A	A/A	A/A	A/A	A/A	A/A	A/A	A/A	A/A	A/A	./.	A/A	A/A	A/A	A/A	A/A	A/A	A/A	A/A	A/A	A/A	A/A	A/A	A/A	A/A	A/A	A/A	A/A	A/A	A/A	A/A	A/A	A/A	A/A	A/A	A/A	A/A	A/A
NC_008467.2	46884166	A	G/G	G/G	G/G	G/G	G/G	G/G	G/G	G/G	G/G	G/G	G/G	G/G	G/G	G/G	G/G	G/G	G/G	G/G	G/G	./.	G/G	G/G	G/G	G/G	G/G	G/G	G/G	G/G	G/G	G/G	G/G	G/G	G/G	G/G	G/G	G/G	G/G	G/G	G/G	G/G	G/G	G/G	G/G	G/G	G/G	G/G	G/G
NC_008467.2	46884422	A	C/C	C/C	C/C	C/C	C/C	C/C	C/C	C/C	C/C	C/C	C/C	C/C	C/C	C/C	C/C	C/C	./.	C/C	C/C	C/C	C/C	./.	C/C	C/C	C/C	C/C	C/C	C/C	C/C	C/C	C/C	C/C	C/C	C/C	C/C	C/C	./.	C/C	C/C	./.	C/C	C/C	C/C	C/C	C/C	C/C	C/C
NC_008467.2	46924455	A	G/G	G/G	G/G	G/G	G/G	G/G	A/G	G/G	G/G	G/G	G/G	A/G	G/G	A/G	G/G	G/G	G/G	G/G	G/G	G/G	./.	G/G	G/G	G/G	G/G	G/G	G/G	G/G	A/G	G/G	G/G	G/G	G/G	G/G	G/G	A/G	G/G	G/G	G/G	G/G	G/G	A/G	G/G	G/G	G/G	G/G	G/G
NC_008467.2	47106129	T	T/A	T/A	T/A	T/A	T/A	T/A	T/A	T/A	T/A	T/A	T/A	T/A	T/A	T/A	T/A	T/A	T/A	T/A	T/A	T/A	T/A	T/A	T/A	T/A	T/A	T/A	T/A	T/A	T/A	T/A	T/A	T/A	T/A	T/A	T/A	T/A	T/A	T/A	T/A	T/A	T/A	T/A	T/A	T/A	T/A	T/A	T/A
NC_008467.2	47106232	T	T/C	T/C	T/C	T/C	T/C	T/C	T/C	T/C	C/C	C/C	T/C	T/C	T/C	T/C	T/C	T/C	T/C	T/C	C/C	T/C	T/C	T/C	T/C	T/C	T/C	T/C	T/C	T/C	T/C	T/C	T/C	T/C	C/C	T/C	T/C	T/C	T/C	T/C	T/C	T/C	T/C	T/C	C/C	C/C	T/C	T/C	T/C
NC_008467.2	47121683	T	T/C	T/T	T/C	T/C	T/C	T/C	T/C	T/C	C/C	C/C	C/C	C/C	C/C	C/C	C/C	C/C	T/T	T/C	C/C	T/C	T/C	C/C	T/C	T/C	T/C	T/T	T/C	T/C	./.	T/C	T/C	C/C	C/C	C/C	C/C	T/C	C/C	T/C	T/C	C/C	C/C	T/C	C/C	C/C	C/C	C/C	T/C
NC_008467.2	47145382	T	T/T	T/T	T/T	T/T	T/T	T/T	T/T	T/T	T/T	T/T	T/T	T/T	T/T	T/T	T/T	T/T	T/T	T/T	T/T	T/T	T/T	T/T	T/T	T/T	T/T	./.	T/T	T/T	T/T	T/T	T/T	T/T	T/T	T/T	T/T	T/T	./.	T/T	T/T	T/T	T/T	T/T	T/T	T/T	T/T	T/T	T/T
NC_008467.2	47145400	A	A/A	A/A	A/A	A/A	A/A	A/A	A/A	A/A	A/A	A/A	A/A	A/A	A/A	A/A	A/A	A/A	A/A	A/A	A/A	A/A	A/A	A/A	A/A	A/A	A/A	./.	A/A	A/A	A/A	A/A	A/A	A/A	A/A	A/A	A/A	A/A	./.	A/A	A/A	A/A	A/A	A/A	A/A	A/A	A/A	A/A	A/A
NC_008467.2	47145431	G	G/G	G/G	G/G	G/G	G/G	G/G	G/G	G/G	G/G	G/G	G/G	G/G	G/G	G/G	G/G	G/G	G/G	G/G	G/G	G/G	G/G	G/G	G/G	G/G	G/G	./.	G/G	G/G	G/G	G/G	G/G	G/G	G/G	G/G	G/G	G/G	./.	G/G	G/G	G/G	G/G	G/G	G/G	G/G	G/G	G/G	G/G
NC_008467.2	47159818	A	T/T	T/T	T/T	T/T	T/T	T/T	T/T	T/T	A/A	T/T	T/T	T/T	T/T	A/T	T/T	T/T	T/T	T/T	T/T	T/T	T/T	T/T	T/T	T/T	A/T	T/T	T/T	T/T	T/T	T/T	T/T	T/T	T/T	A/T	T/T	T/T	T/T	T/T	T/T	T/T	T/T	T/T	T/T	T/T	T/T	T/T	T/T
NC_008467.2	47160188	C	C/T	C/T	C/T	C/T	C/T	C/T	C/T	C/T	C/C	C/T	C/T	C/T	C/T	C/T	C/T	C/T	C/T	C/T	C/T	C/T	C/T	C/T	C/T	C/T	C/T	C/T	C/T	C/T	C/T	C/T	C/T	T/T	C/T	C/T	C/T	C/T	T/T	C/T	C/T	./.	C/T	C/T	C/T	C/T	C/T	C/T	C/T
NC_008467.2	47203218	T	T/C	T/C	T/C	T/C	T/C	T/C	T/C	T/C	C/C	C/C	C/C	C/C	C/C	C/C	C/C	C/C	C/C	T/C	T/C	C/C	C/C	./.	C/C	C/C	C/C	C/C	C/C	C/C	T/C	C/C	C/C	T/C	T/C	T/C	T/C	C/C	./.	T/C	C/C	T/C	T/C	C/C	T/C	T/T	T/C	T/C	C/C
NC_008467.2	47217895	C	A/A	A/A	A/A	A/A	A/A	A/A	A/A	A/A	A/A	A/A	A/A	A/A	A/A	A/A	A/A	A/A	A/A	A/A	A/A	A/A	A/A	A/A	A/A	A/A	C/A	A/A	./.	A/A	A/A	A/A	A/A	A/A	A/A	A/A	A/A	A/A	A/A	A/A	A/A	./.	A/A	A/A	A/A	A/A	A/A	A/A	A/A
NC_008467.2	47222650	T	C/C	C/C	C/C	C/C	C/C	C/C	C/C	C/C	C/C	C/C	C/C	C/C	C/C	C/C	C/C	C/C	C/C	C/C	C/C	C/C	C/C	C/C	C/C	C/C	C/C	C/C	C/C	C/C	C/C	C/C	C/C	C/C	C/C	C/C	C/C	C/C	C/C	C/C	C/C	C/C	C/C	C/C	C/C	C/C	C/C	C/C	C/C
NC_008467.2	47227420	G	G/G	G/G	G/G	G/G	G/G	G/G	G/G	G/G	G/G	G/G	G/G	G/G	G/G	G/G	G/G	G/G	G/G	G/G	G/G	G/G	G/G	G/G	G/G	G/G	G/G	G/G	G/G	G/G	G/G	G/G	G/G	G/G	G/G	G/G	G/G	G/G	G/G	G/G	G/G	./.	G/G	G/G	G/G	G/G	G/G	G/G	G/G
NC_008467.2	47242239	C	C/C	C/C	C/C	C/C	C/C	C/C	C/C	C/C	C/C	C/C	C/C	C/C	C/C	C/C	C/C	C/C	C/C	C/C	C/C	C/C	C/C	C/C	C/C	C/C	C/C	C/C	C/C	C/C	C/C	C/C	C/C	C/C	C/C	C/C	C/C	C/C	C/C	C/C	C/C	./.	C/C	C/C	C/C	C/C	C/C	C/C	C/C
NC_008467.2	47242241	C	C/C	C/C	C/C	C/C	C/C	C/C	C/C	C/C	C/C	C/C	C/C	C/C	C/C	C/C	C/C	C/C	C/C	C/C	C/C	C/C	C/C	C/C	C/C	C/C	C/C	C/C	C/C	C/C	C/C	C/C	C/C	C/C	C/C	C/C	C/C	C/C	C/C	C/C	C/C	./.	C/C	C/C	C/C	C/C	C/C	C/C	C/C
NC_008467.2	47242265	T	A/A	A/A	A/A	A/A	A/A	A/A	A/A	A/A	A/A	A/A	A/A	A/A	A/A	A/A	A/A	A/A	A/A	A/A	A/A	A/A	A/A	A/A	A/A	A/A	A/A	A/A	A/A	A/A	A/A	A/A	A/A	A/A	A/A	A/A	A/A	A/A	A/A	A/A	A/A	./.	A/A	A/A	A/A	A/A	A/A	A/A	A/A
NC_008467.2	47242274	A	A/A	A/A	A/A	A/A	A/A	A/A	A/A	A/A	A/A	A/A	A/A	A/A	A/A	A/A	A/A	A/A	A/A	A/A	A/A	A/A	A/A	A/A	A/A	A/A	A/A	A/A	A/A	A/A	A/A	A/A	A/A	A/A	A/A	A/A	A/A	A/A	A/A	A/A	A/A	./.	A/A	A/A	A/A	A/A	A/A	A/A	A/A
NC_008467.2	47242287	A	T/T	T/T	T/T	T/T	T/T	T/T	T/T	T/T	T/T	T/T	T/T	T/T	T/T	T/T	T/T	T/T	T/T	T/T	T/T	T/T	T/T	T/T	T/T	T/T	T/T	T/T	T/T	T/T	T/T	T/T	T/T	T/T	T/T	T/T	T/T	T/T	T/T	T/T	T/T	./.	T/T	T/T	T/T	T/T	T/T	T/T	T/T
NC_008467.2	47242299	A	A/A	A/A	A/A	A/A	A/A	A/A	A/A	A/A	A/A	A/A	A/A	A/A	A/A	A/A	A/A	A/A	A/A	A/A	A/A	A/A	A/A	A/A	A/A	A/A	A/A	A/A	A/A	A/A	A/A	A/A	A/A	A/A	A/A	A/A	A/A	A/A	A/A	A/A	A/A	./.	A/A	A/A	A/A	A/A	A/A	A/A	A/A
NC_008467.2	47242301	T	C/C	C/C	C/C	C/C	C/C	C/C	C/C	C/C	C/C	C/C	C/C	C/C	C/C	C/C	C/C	C/C	C/C	C/C	C/C	C/C	C/C	C/C	C/C	C/C	C/C	C/C	C/C	C/C	C/C	C/C	C/C	C/C	C/C	C/C	C/C	C/C	C/C	C/C	C/C	./.	C/C	C/C	C/C	C/C	C/C	C/C	C/C
NC_008467.2	47242328	T	T/T	T/T	T/T	T/T	T/T	T/T	T/T	T/T	T/T	T/T	T/T	T/T	T/T	T/T	T/T	T/T	T/T	T/T	T/T	T/T	T/T	T/T	T/T	T/T	T/T	T/T	T/T	T/T	T/T	T/T	T/T	T/T	T/T	T/T	T/T	T/T	T/T	T/T	T/T	./.	T/T	T/T	T/T	T/T	T/T	T/T	T/T
NC_008467.2	47242343	T	G/G	G/G	G/G	G/G	G/G	G/G	G/G	G/G	G/G	G/G	G/G	G/G	G/G	G/G	G/G	G/G	G/G	G/G	G/G	G/G	G/G	G/G	G/G	G/G	G/G	G/G	G/G	G/G	G/G	G/G	G/G	G/G	G/G	G/G	G/G	G/G	G/G	G/G	G/G	./.	G/G	G/G	G/G	G/G	G/G	G/G	G/G
NC_008467.2	47242567	T	T/C	./.	T/C	T/C	T/C	T/C	T/C	T/C	C/C	C/C	C/C	C/C	C/C	C/C	C/C	C/C	T/T	T/C	C/C	C/C	T/C	C/C	T/C	T/T	T/C	T/C	T/T	T/C	T/C	T/C	T/C	C/C	C/C	C/C	C/C	T/C	T/C	T/C	T/C	./.	C/C	T/C	T/C	C/C	C/C	C/C	T/C
NC_008467.2	47245002	G	A/A	A/A	A/A	A/A	A/A	A/A	A/A	A/A	A/A	A/A	A/A	A/A	A/A	A/A	A/A	A/A	A/A	A/A	A/A	A/A	A/A	A/A	A/A	A/A	A/A	A/A	A/A	A/A	A/A	A/A	A/A	A/A	A/A	A/A	A/A	A/A	A/A	A/A	A/A	A/A	A/A	A/A	A/A	A/A	A/A	A/A	G/A
NC_008467.2	47245031	G	C/C	C/C	C/C	C/C	C/C	C/C	C/C	C/C	C/C	C/C	C/C	C/C	C/C	C/C	C/C	C/C	C/C	C/C	C/C	C/C	C/C	C/C	C/C	C/C	C/C	C/C	C/C	C/C	C/C	C/C	C/C	C/C	C/C	C/C	C/C	C/C	C/C	C/C	C/C	C/C	C/C	C/C	C/C	C/C	C/C	C/C	G/C
NC_008467.2	47245042	A	C/C	C/C	C/C	C/C	C/C	C/C	C/C	C/C	C/C	C/C	C/C	C/C	C/C	C/C	C/C	C/C	C/C	C/C	C/C	C/C	C/C	C/C	C/C	C/C	C/C	C/C	C/C	C/C	C/C	C/C	C/C	C/C	C/C	C/C	C/C	C/C	C/C	C/C	C/C	C/C	C/C	C/C	C/C	C/C	C/C	C/C	A/C
NC_008467.2	47288694	T	T/A	T/A	T/A	T/A	T/A	T/A	T/A	T/A	A/A	A/A	A/A	A/A	A/A	A/A	A/A	A/A	./.	T/A	A/A	T/A	T/A	A/A	T/A	T/A	T/A	T/A	T/A	T/A	A/A	T/T	T/A	A/A	A/A	A/A	A/A	T/A	A/A	T/A	T/A	A/A	A/A	T/A	A/A	A/A	A/A	A/A	T/A
NC_008467.2	47325061	C	G/G	G/G	G/G	C/G	G/G	G/G	G/G	G/G	./.	./.	C/G	C/G	C/G	C/G	G/G	C/G	./.	C/G	C/G	C/C	G/G	C/G	C/G	C/G	C/C	C/G	C/G	G/G	G/G	C/C	C/G	G/G	C/G	C/C	C/G	G/G	C/G	G/G	G/G	./.	G/G	G/G	C/G	G/G	G/G	G/G	C/G
NC_008467.2	47325081	C	G/G	G/G	G/G	C/G	G/G	G/G	G/G	G/G	./.	./.	C/G	C/G	C/G	C/G	G/G	C/G	./.	C/G	C/G	C/C	G/G	C/G	C/G	C/G	C/C	C/G	C/G	G/G	G/G	C/C	C/G	G/G	C/G	C/C	C/G	G/G	C/G	G/G	G/G	./.	G/G	G/G	C/G	G/G	G/G	G/G	C/G
NC_008467.2	47325097	T	G/G	G/G	G/G	G/G	G/G	G/G	G/G	G/G	./.	./.	T/G	T/G	T/G	T/G	G/G	T/G	./.	T/G	T/G	T/T	G/G	T/G	T/G	T/G	T/T	T/G	T/G	G/G	G/G	T/T	T/G	G/G	T/G	T/T	T/G	G/G	G/G	G/G	G/G	./.	G/G	G/G	T/G	G/G	G/G	G/G	T/G
NC_008467.2	47351125	T	T/C	T/C	T/C	T/C	T/C	T/C	T/C	T/C	C/C	C/C	C/C	C/C	C/C	C/C	C/C	C/C	T/C	T/C	C/C	T/C	T/C	C/C	T/C	T/C	T/C	T/C	T/C	T/C	T/C	T/C	T/C	C/C	C/C	C/C	C/C	T/C	T/C	T/C	T/C	C/C	C/C	T/C	C/C	C/C	C/C	C/C	T/C
NC_008467.2	47393089	G	G/G	G/G	G/G	G/G	G/G	G/G	G/G	G/G	G/G	G/G	G/G	G/G	G/G	G/G	G/G	G/G	G/G	G/G	G/G	G/G	G/G	G/G	G/G	G/G	G/G	G/G	G/G	G/G	G/G	G/G	G/G	G/G	./.	G/G	G/G	G/G	G/G	G/G	G/G	G/G	G/G	G/G	G/G	G/G	G/G	G/G	G/G
NC_008467.2	47393128	A	A/A	A/A	A/A	A/A	A/A	A/A	A/A	A/A	A/A	A/A	A/A	A/A	A/A	A/A	A/A	A/A	A/A	A/A	A/A	A/A	A/A	A/A	A/A	A/A	A/A	A/A	A/A	A/A	A/A	A/A	A/A	A/A	./.	A/A	A/A	A/A	A/A	A/A	A/A	A/A	A/A	A/A	A/A	A/A	A/A	A/A	A/A
NC_008467.2	47434583	A	C/C	C/C	C/C	C/C	C/C	C/C	C/C	C/C	C/C	C/C	C/C	C/C	C/C	C/C	C/C	C/C	C/C	C/C	C/C	C/C	C/C	C/C	C/C	C/C	C/C	C/C	C/C	C/C	C/C	C/C	C/C	C/C	C/C	C/C	C/C	C/C	C/C	C/C	C/C	C/C	C/C	C/C	C/C	C/C	C/C	C/C	C/C
NC_008467.2	47439350	T	T/T	T/T	T/T	T/T	T/T	T/T	T/T	T/T	T/T	T/T	T/T	T/T	T/T	T/T	T/T	T/T	T/T	T/T	T/T	T/T	T/T	T/T	T/T	T/T	T/T	T/T	T/T	T/T	T/T	T/T	T/T	T/T	T/T	T/T	T/T	T/T	T/T	T/T	T/T	T/T	T/T	T/T	T/T	T/T	T/T	T/T	T/T
NC_008467.2	47439351	T	A/A	A/A	A/A	A/A	A/A	A/A	A/A	A/A	A/A	A/A	A/A	A/A	A/A	A/A	A/A	A/A	A/A	A/A	A/A	A/A	A/A	A/A	A/A	A/A	A/A	A/A	A/A	A/A	A/A	A/A	A/A	A/A	A/A	A/A	A/A	A/A	A/A	A/A	A/A	A/A	A/A	A/A	A/A	A/A	A/A	A/A	A/A
NC_008467.2	47494988	C	G/G	G/G	G/G	G/G	G/G	G/G	G/G	G/G	G/G	./.	G/G	G/G	G/G	G/G	G/G	G/G	G/G	G/G	G/G	G/G	G/G	G/G	G/G	G/G	G/G	G/G	G/G	G/G	G/G	G/G	G/G	G/G	G/G	G/G	G/G	G/G	G/G	G/G	G/G	./.	G/G	G/G	G/G	./.	G/G	G/G	G/G
NC_008467.2	47495061	C	A/A	A/A	A/A	A/A	A/A	A/A	A/A	A/A	A/A	./.	A/A	A/A	A/A	A/A	A/A	A/A	A/A	A/A	A/A	A/A	A/A	A/A	A/A	A/A	A/A	A/A	A/A	A/A	A/A	A/A	A/A	A/A	A/A	A/A	A/A	A/A	A/A	A/A	A/A	./.	A/A	A/A	A/A	./.	A/A	A/A	A/A
NC_008467.2	47495065	T	G/G	G/G	G/G	G/G	G/G	G/G	G/G	G/G	G/G	./.	G/G	G/G	G/G	G/G	G/G	G/G	G/G	G/G	G/G	G/G	G/G	G/G	G/G	G/G	G/G	G/G	G/G	G/G	G/G	G/G	G/G	G/G	G/G	G/G	G/G	G/G	G/G	G/G	G/G	./.	G/G	G/G	G/G	./.	G/G	G/G	G/G
NC_008467.2	47530829	A	G/G	G/G	G/G	G/G	G/G	G/G	G/G	G/G	G/G	G/G	G/G	G/G	G/G	G/G	G/G	G/G	./.	G/G	G/G	G/G	G/G	G/G	G/G	G/G	G/G	G/G	G/G	G/G	G/G	G/G	G/G	G/G	G/G	G/G	G/G	G/G	G/G	G/G	G/G	G/G	G/G	G/G	G/G	./.	G/G	G/G	G/G
NC_008467.2	47530847	C	C/G	C/G	C/G	C/G	C/G	C/G	C/G	C/G	G/G	G/G	G/G	G/G	G/G	G/G	G/G	G/G	C/G	C/G	G/G	C/C	C/G	G/G	G/G	C/G	C/G	C/C	C/G	C/G	./.	C/G	C/G	G/G	G/G	G/G	G/G	C/G	G/G	C/G	C/G	G/G	G/G	C/G	G/G	G/G	G/G	G/G	C/G
NC_008467.2	47530904	T	T/C	T/C	T/C	T/C	T/C	T/C	T/C	T/C	C/C	C/C	C/C	C/C	C/C	C/C	C/C	C/C	T/C	T/C	C/C	T/T	T/C	C/C	C/C	T/C	T/C	T/T	T/C	T/C	T/T	T/C	T/C	C/C	C/C	C/C	C/C	T/C	C/C	T/C	T/C	C/C	C/C	T/C	C/C	C/C	C/C	C/C	T/C
NC_008467.2	47530930	C	C/A	C/A	C/A	C/A	C/A	C/A	C/A	C/A	A/A	A/A	A/A	A/A	A/A	A/A	A/A	A/A	C/A	C/A	A/A	C/C	C/A	A/A	A/A	C/A	C/A	C/C	C/A	C/A	C/C	C/A	C/A	A/A	A/A	A/A	A/A	C/A	A/A	C/A	C/A	A/A	A/A	C/A	A/A	A/A	A/A	A/A	C/A
NC_008467.2	47532130	T	C/C	C/C	C/C	C/C	C/C	C/C	C/C	C/C	T/T	T/T	T/C	T/C	T/C	T/C	T/C	T/C	T/C	T/C	T/C	T/C	C/C	C/C	T/C	T/C	T/C	T/C	C/C	C/C	C/C	T/C	T/C	C/C	T/C	T/C	T/C	C/C	C/C	C/C	C/C	C/C	C/C	C/C	T/C	C/C	T/C	C/C	T/C
NC_008467.2	47544418	T	T/C	C/C	C/C	C/C	C/C	C/C	C/C	C/C	T/T	T/C	T/C	T/C	T/C	T/C	T/C	T/C	C/C	T/C	T/C	T/C	C/C	T/C	T/C	T/C	T/C	T/C	T/C	C/C	C/C	T/C	T/C	C/C	T/C	T/C	T/C	C/C	T/C	C/C	C/C	T/T	C/C	C/C	T/C	C/C	T/C	C/C	T/C
NC_008467.2	47544449	G	G/T	T/T	T/T	T/T	T/T	T/T	T/T	T/T	G/G	G/T	G/T	G/T	G/T	G/T	G/T	G/T	T/T	G/T	G/T	G/T	T/T	G/T	G/T	G/T	G/T	G/T	G/T	T/T	T/T	G/T	G/T	T/T	G/T	G/T	G/T	T/T	G/T	T/T	T/T	G/G	T/T	T/T	G/T	T/T	G/T	T/T	G/T
NC_008467.2	47545206	C	C/T	T/T	C/T	C/T	C/T	C/T	C/T	C/T	./.	C/C	C/C	C/C	C/C	C/C	./.	C/C	T/T	C/T	C/C	T/T	C/T	./.	T/T	C/T	C/T	C/T	T/T	C/T	C/T	T/T	C/T	C/C	C/C	C/C	C/C	C/T	T/T	C/T	C/T	./.	C/C	C/T	C/C	C/C	C/C	C/C	C/T
NC_008467.2	47562963	C	T/T	T/T	T/T	T/T	T/T	T/T	T/T	T/T	T/T	T/T	T/T	T/T	T/T	T/T	T/T	T/T	T/T	T/T	T/T	T/T	T/T	T/T	T/T	T/T	T/T	T/T	T/T	T/T	T/T	T/T	T/T	T/T	T/T	T/T	T/T	T/T	T/T	T/T	T/T	T/T	T/T	T/T	T/T	T/T	T/T	T/T	T/T
NC_008467.2	47563130	G	C/C	C/C	C/C	C/C	C/C	C/C	C/C	C/C	C/C	C/C	C/C	C/C	C/C	C/C	C/C	C/C	C/C	C/C	C/C	C/C	C/C	C/C	C/C	C/C	C/C	C/C	C/C	C/C	C/C	C/C	C/C	C/C	C/C	C/C	C/C	C/C	C/C	C/C	C/C	./.	C/C	C/C	C/C	C/C	C/C	C/C	C/C
NC_008467.2	47563160	A	A/A	A/A	A/A	A/A	A/A	A/A	A/A	A/A	A/A	A/A	A/A	A/A	A/A	A/A	A/A	A/A	A/A	A/A	A/A	A/A	A/A	A/A	A/A	A/A	A/A	A/A	A/A	A/A	A/A	A/A	A/A	A/A	A/A	A/A	A/A	A/A	A/A	A/A	A/A	./.	A/A	A/A	A/A	A/A	A/A	A/A	A/A
NC_008467.2	47608600	G	C/C	C/C	C/C	C/C	C/C	C/C	C/C	C/C	./.	C/C	C/C	C/C	C/C	C/C	C/C	C/C	C/C	C/C	C/C	C/C	C/C	C/C	C/C	C/C	C/C	C/C	C/C	C/C	C/C	C/C	C/C	C/C	C/C	C/C	C/C	C/C	C/C	C/C	C/C	C/C	C/C	C/C	C/C	C/C	C/C	C/C	C/C
NC_008467.2	47608646	T	G/G	G/G	G/G	G/G	G/G	G/G	G/G	G/G	./.	G/G	G/G	G/G	G/G	G/G	G/G	G/G	G/G	G/G	G/G	G/G	G/G	G/G	G/G	G/G	G/G	G/G	G/G	G/G	G/G	G/G	G/G	G/G	G/G	G/G	G/G	G/G	G/G	G/G	G/G	G/G	G/G	G/G	G/G	G/G	G/G	G/G	G/G
NC_008467.2	47608679	G	A/A	A/A	A/A	A/A	A/A	A/A	A/A	A/A	./.	A/A	A/A	A/A	A/A	A/A	A/A	A/A	A/A	A/A	A/A	A/A	A/A	A/A	A/A	A/A	A/A	A/A	A/A	A/A	A/A	A/A	A/A	A/A	A/A	A/A	A/A	A/A	A/A	A/A	A/A	A/A	A/A	A/A	A/A	A/A	A/A	A/A	A/A
NC_008467.2	47614026	T	C/C	C/C	C/C	C/C	C/C	C/C	C/C	C/C	C/C	C/C	C/C	C/C	C/C	C/C	C/C	C/C	./.	C/C	C/C	C/C	C/C	C/C	C/C	C/C	C/C	C/C	C/C	C/C	C/C	C/C	C/C	C/C	./.	C/C	C/C	C/C	C/C	C/C	C/C	C/C	C/C	C/C	C/C	C/C	C/C	C/C	C/C
NC_008467.2	47698583	C	G/G	G/G	G/G	G/G	G/G	G/G	G/G	G/G	./.	./.	G/G	G/G	G/G	G/G	G/G	G/G	G/G	G/G	G/G	./.	G/G	G/G	G/G	G/G	G/G	G/G	G/G	G/G	G/G	G/G	G/G	G/G	./.	G/G	G/G	G/G	./.	G/G	G/G	./.	G/G	G/G	G/G	G/G	G/G	G/G	G/G
NC_008467.2	47807861	C	C/A	C/C	C/A	C/A	C/A	C/A	A/A	C/A	A/A	A/A	A/A	A/A	A/A	A/A	A/A	A/A	C/A	C/A	A/A	C/A	C/A	A/A	C/A	C/A	C/A	C/A	C/A	C/A	C/A	C/A	C/A	A/A	A/A	A/A	A/A	C/A	A/A	A/A	C/A	./.	A/A	C/A	A/A	A/A	A/A	A/A	C/A
NC_008467.2	47807863	C	C/G	C/C	C/G	C/G	C/G	C/G	G/G	C/G	G/G	G/G	G/G	G/G	G/G	G/G	G/G	G/G	C/G	C/G	G/G	C/G	C/G	G/G	C/G	C/G	C/G	C/G	C/G	C/G	C/G	C/G	C/G	G/G	G/G	G/G	G/G	C/G	G/G	G/G	C/G	./.	G/G	C/G	G/G	G/G	G/G	G/G	C/G
NC_008467.2	47818177	T	C/C	./.	C/C	C/C	C/C	C/C	C/C	C/C	C/C	C/C	C/C	C/C	C/C	C/C	C/C	C/C	C/C	C/C	C/C	C/C	C/C	C/C	C/C	C/C	C/C	C/C	C/C	C/C	C/C	C/C	C/C	C/C	C/C	C/C	C/C	C/C	C/C	C/C	C/C	C/C	C/C	C/C	C/C	C/C	C/C	C/C	C/C
NC_008468.2	83206	A	A/A	A/A	A/A	A/A	A/A	A/A	A/A	A/A	A/A	A/A	A/A	A/A	A/A	A/A	A/A	A/A	A/A	A/A	A/A	A/A	A/A	A/A	A/A	A/A	A/A	A/A	A/A	A/A	A/A	A/A	A/A	A/A	A/A	A/A	A/A	A/A	./.	A/A	A/A	A/A	A/A	A/A	A/A	A/A	A/A	A/A	A/A
NC_008468.2	95493	A	G/G	G/G	G/G	G/G	G/G	G/G	G/G	G/G	G/G	G/G	G/G	G/G	G/G	G/G	G/G	G/G	G/G	G/G	G/G	G/G	G/G	G/G	G/G	G/G	G/G	G/G	G/G	G/G	G/G	G/G	G/G	G/G	G/G	G/G	G/G	G/G	./.	G/G	G/G	G/G	G/G	G/G	G/G	G/G	G/G	G/G	G/G
NC_008468.2	104298	A	G/G	G/G	G/G	G/G	G/G	G/G	G/G	G/G	G/G	G/G	G/G	G/G	G/G	G/G	G/G	G/G	G/G	G/G	G/G	G/G	G/G	G/G	G/G	G/G	G/G	G/G	G/G	G/G	G/G	G/G	G/G	G/G	G/G	A/G	G/G	G/G	G/G	G/G	G/G	./.	G/G	G/G	G/G	G/G	G/G	G/G	G/G
NC_008468.2	109576	C	A/A	A/A	A/A	A/A	A/A	A/A	A/A	A/A	A/A	A/A	A/A	A/A	A/A	A/A	A/A	A/A	A/A	A/A	A/A	A/A	A/A	A/A	A/A	A/A	A/A	./.	A/A	A/A	A/A	A/A	A/A	A/A	A/A	A/A	A/A	A/A	A/A	C/A	A/A	./.	A/A	A/A	A/A	./.	A/A	A/A	A/A
NC_008468.2	112206	A	A/G	A/G	A/G	A/G	A/G	A/G	A/G	A/G	G/G	G/G	G/G	G/G	G/G	G/G	G/G	G/G	G/G	A/G	G/G	A/G	A/G	A/G	G/G	A/G	G/G	G/G	A/G	A/G	A/G	A/G	G/G	A/G	G/G	A/G	A/G	G/G	G/G	A/G	G/G	A/A	A/G	G/G	G/G	A/G	G/G	A/G	G/G
NC_008468.2	115354	C	./.	T/T	T/T	T/T	./.	./.	./.	./.	./.	./.	T/T	T/T	T/T	T/T	T/T	T/T	T/T	T/T	T/T	./.	T/T	T/T	T/T	T/T	./.	T/T	T/T	T/T	T/T	T/T	T/T	T/T	T/T	T/T	T/T	T/T	T/T	T/T	T/T	T/T	T/T	T/T	T/T	T/T	T/T	T/T	T/T
NC_008468.2	144829	G	C/C	C/C	C/C	C/C	C/C	C/C	C/C	G/C	G/G	G/G	G/C	G/C	G/C	G/C	G/C	G/C	G/C	G/C	C/C	C/C	G/C	C/C	G/C	C/C	C/C	G/C	G/C	C/C	G/C	C/C	C/C	G/C	C/C	G/C	C/C	C/C	./.	C/C	G/C	C/C	C/C	C/C	G/C	C/C	C/C	C/C	C/C
NC_008468.2	192301	C	C/A	C/A	C/A	C/A	C/A	C/A	C/A	C/A	A/A	A/A	A/A	A/A	A/A	A/A	A/A	A/A	A/A	C/A	A/A	C/A	C/A	C/A	A/A	C/A	A/A	A/A	C/A	C/A	C/A	C/A	A/A	C/A	A/A	C/A	C/A	A/A	A/A	C/A	A/A	C/C	C/A	A/A	A/A	C/A	A/A	C/A	A/A
[truncated: 13,856 more rows]
[truncated: 91 more columns]
