# Supplementary material for: Development of F1 hybrid population and the high-density linkage map for European aspen (Populus tremula L.) using RADseq technology
Source: BMC Plant Biol. 2017 Nov 14;17(Suppl 1):180. doi: 10.1186/s12870-017-1127-y (PMC5688504; doi:10.1186/s12870-017-1127-y)
Supplement: Supplementary file 5 — Detailed information on genetic distances and linkage phase between adjacent SNP markers in the maternal linkage map constructed for P. tremula intra-specific cross. (XLSX 427 kb) [file 12870_2017_1127_MOESM5_ESM.xlsx]

## Sheet: LG 1
Nr	Locus	Position
1			F	M	I_3_06	I_3_09	I_3_12	I_3_15	I_3_31	I_3_32	I_3_34	I_3_38	I_3_42	I_3_45	I_3_50	I_3_53	I_3_55	I_3_56	I_3_58	I_3_59	I_3_60	I_3_66	I_3_70	I_3_71	I_3_75	I_3_77	I_3_78	I_4_12	I_4_15	I_4_19	I_4_26	I_4_35	I_4_39	I_4_48	I_4_51	I_4_65	I_4_73	I_4_78	I_4_81	II_1_81	II_3_09	II_3_10	II_3_10a	II_3_11	II_3_14	II_3_15	II_3_18	II_3_19	II_3_20
28	NC_008467.2_9547124	0.000	G/C	G/G	lm	lm	lm	lm	lm	ll	lm	ll	lm	ll	lm	lm	lm	ll	lm	ll	ll	lm	ll	ll	ll	lm	lm	ll	ll	lm	lm	lm	lm	ll	ll	lm	ll	lm	lm	lm	ll	ll	ll	lm	lm	ll	ll	ll	lm
29	NC_008467.2_9870605	4.613	T/C	C/C	lm	lm	ll	--	lm	lm	lm	lm	lm	ll	lm	lm	lm	ll	lm	ll	ll	ll	lm	ll	ll	lm	--	ll	ll	lm	lm	lm	lm	ll	ll	lm	ll	lm	lm	lm	ll	ll	ll	lm	lm	ll	ll	ll	lm
26	NC_008467.2_9256871	8.998	A/T	T/T	ll	ll	ll	lm	ll	--	ll	ll	ll	lm	ll	ll	ll	ll	ll	lm	lm	ll	lm	lm	lm	ll	ll	lm	lm	ll	ll	ll	ll	lm	lm	ll	lm	ll	ll	ll	lm	lm	lm	ll	ll	lm	lm	lm	ll
25	NC_008467.2_9046399	15.028	C/T	T/T	lm	lm	lm	lm	lm	ll	lm	lm	ll	ll	lm	lm	lm	lm	lm	ll	ll	lm	ll	ll	ll	lm	lm	ll	ll	lm	lm	lm	lm	ll	ll	lm	ll	lm	lm	lm	ll	lm	ll	lm	lm	lm	ll	ll	lm
24	NC_008467.2_8341617	25.705	T/C	C/C	ll	lm	lm	lm	ll	lm	lm	ll	ll	ll	lm	lm	lm	lm	lm	ll	ll	lm	ll	ll	ll	lm	lm	ll	ll	ll	lm	lm	lm	ll	ll	ll	ll	lm	lm	ll	ll	ll	ll	lm	lm	lm	ll	ll	ll
22	NC_008467.2_8016101	29.354	T/C	C/C	lm	ll	ll	ll	lm	ll	ll	ll	lm	lm	ll	ll	ll	ll	ll	lm	lm	ll	lm	lm	lm	ll	ll	lm	lm	lm	ll	ll	ll	--	lm	lm	lm	ll	ll	lm	lm	lm	lm	ll	ll	ll	lm	lm	lm
23	NC_008467.2_8018477	31.796	A/G	G/G	lm	ll	ll	lm	lm	ll	ll	lm	lm	lm	ll	ll	ll	ll	lm	lm	lm	ll	lm	lm	lm	ll	ll	lm	lm	lm	ll	ll	ll	lm	lm	lm	lm	ll	ll	lm	lm	lm	lm	ll	ll	ll	lm	lm	lm
21	NC_008467.2_6685629	50.902	A/T	T/T	lm	ll	ll	--	lm	ll	ll	lm	lm	lm	ll	ll	ll	ll	ll	lm	ll	lm	lm	lm	lm	ll	ll	ll	lm	lm	ll	ll	ll	lm	ll	ll	ll	lm	ll	lm	ll	lm	lm	ll	lm	ll	lm	lm	lm
20	NC_008467.2_5999362	59.590	C/A	A/A	lm	ll	ll	lm	lm	ll	ll	lm	lm	lm	ll	ll	lm	ll	ll	lm	ll	lm	lm	lm	lm	ll	ll	lm	lm	lm	ll	ll	ll	ll	ll	lm	ll	lm	ll	lm	ll	lm	lm	ll	lm	ll	lm	lm	lm
2	NC_008467.2_683009	67.734	A/G	G/G	ll	lm	lm	ll	ll	ll	lm	ll	ll	lm	lm	lm	ll	lm	ll	ll	lm	ll	ll	ll	ll	lm	lm	ll	ll	lm	ll	lm	lm	--	lm	ll	lm	ll	lm	ll	lm	ll	ll	lm	ll	ll	ll	lm	ll
1	NC_008467.2_564134	72.412	G/C	C/C	ll	lm	ll	ll	ll	ll	lm	ll	ll	lm	lm	lm	ll	lm	ll	ll	lm	ll	ll	ll	ll	lm	lm	lm	ll	lm	ll	lm	ll	lm	lm	ll	lm	ll	lm	ll	lm	ll	ll	lm	ll	ll	ll	lm	ll
6	NC_008467.2_1872780	81.854	T/C	C/C	ll	ll	lm	lm	lm	lm	lm	ll	ll	lm	lm	lm	ll	lm	ll	ll	lm	ll	ll	lm	ll	ll	lm	lm	ll	lm	ll	lm	ll	lm	lm	ll	lm	ll	ll	ll	lm	ll	ll	lm	ll	lm	ll	lm	ll
5	NC_008467.2_1853809	83.777	A/G	G/G	ll	ll	lm	lm	lm	ll	lm	ll	ll	lm	lm	lm	ll	lm	ll	ll	lm	ll	ll	lm	ll	ll	lm	lm	ll	lm	ll	lm	ll	lm	lm	ll	lm	ll	ll	ll	lm	ll	ll	lm	ll	lm	ll	lm	ll
8	NC_008467.2_2415068	87.995	A/G	G/G	lm	lm	ll	ll	ll	lm	ll	ll	ll	ll	ll	ll	lm	ll	ll	lm	ll	lm	lm	ll	lm	lm	ll	ll	lm	ll	ll	ll	--	ll	ll	lm	ll	lm	ll	lm	ll	lm	lm	ll	--	ll	lm	ll	lm
7	NC_008467.2_2366908	90.253	A/G	G/G	lm	lm	ll	ll	ll	lm	ll	ll	ll	ll	ll	ll	lm	ll	lm	lm	ll	lm	lm	ll	lm	lm	ll	ll	lm	ll	lm	ll	ll	ll	ll	lm	ll	lm	lm	lm	ll	lm	lm	ll	lm	ll	lm	ll	lm
31	NC_008467.2_12168534	94.796	G/C	C/C	ll	ll	--	lm	lm	ll	lm	ll	lm	lm	lm	--	ll	lm	ll	ll	lm	lm	lm	lm	ll	ll	lm	lm	ll	lm	ll	lm	ll	--	lm	ll	lm	ll	ll	ll	lm	ll	ll	ll	ll	lm	ll	lm	lm
34	NC_008467.2_12652611	98.631	G/A	G/G	lm	lm	ll	ll	ll	lm	ll	lm	ll	ll	ll	ll	lm	ll	lm	lm	ll	ll	lm	ll	lm	lm	ll	ll	lm	ll	lm	lm	ll	ll	ll	--	ll	lm	lm	lm	ll	lm	lm	lm	lm	ll	lm	ll	ll
33	NC_008467.2_12544722	99.048	A/G	G/G	lm	lm	ll	ll	ll	lm	ll	lm	ll	ll	ll	ll	lm	ll	lm	lm	ll	ll	lm	ll	lm	lm	ll	ll	lm	ll	lm	lm	lm	ll	ll	lm	ll	lm	lm	lm	ll	lm	lm	lm	lm	ll	lm	ll	ll
32	NC_008467.2_12250869	101.733	C/A	A/A	ll	ll	lm	lm	lm	ll	lm	ll	lm	lm	lm	lm	ll	lm	ll	ll	lm	lm	--	lm	ll	ll	--	lm	ll	lm	ll	ll	ll	lm	lm	ll	lm	ll	ll	ll	lm	ll	ll	ll	ll	lm	ll	lm	lm
35	NC_008467.2_13543787	107.758	A/G	G/G	ll	ll	lm	lm	lm	ll	lm	ll	lm	lm	lm	lm	ll	lm	ll	ll	lm	lm	lm	lm	lm	ll	lm	lm	ll	lm	ll	ll	ll	lm	lm	ll	lm	ll	ll	ll	lm	lm	ll	lm	ll	ll	ll	lm	lm
36	NC_008467.2_14003114	113.135	G/T	T/T	lm	lm	ll	ll	ll	lm	ll	ll	ll	ll	lm	ll	lm	ll	lm	lm	lm	ll	lm	ll	ll	lm	ll	ll	lm	ll	lm	lm	lm	ll	ll	ll	ll	lm	lm	lm	ll	ll	ll	lm	lm	ll	lm	ll	ll
37	NC_008467.2_14086478	115.650	T/C	C/C	lm	lm	ll	--	ll	lm	ll	lm	ll	ll	lm	ll	lm	ll	lm	lm	lm	ll	lm	ll	ll	lm	ll	ll	lm	ll	lm	lm	lm	ll	ll	lm	ll	lm	lm	lm	ll	ll	ll	lm	lm	ll	lm	ll	ll
38	NC_008467.2_14145436	116.898	A/G	G/G	ll	ll	lm	lm	lm	--	lm	lm	ll	lm	ll	lm	ll	lm	ll	ll	ll	lm	ll	lm	lm	ll	lm	lm	ll	lm	ll	ll	ll	lm	--	ll	lm	ll	ll	ll	lm	lm	lm	ll	ll	ll	ll	lm	lm
39	NC_008467.2_14157740	118.766	T/C	C/C	ll	ll	lm	--	lm	ll	lm	ll	lm	lm	ll	lm	ll	lm	ll	ll	ll	lm	lm	lm	lm	ll	lm	lm	ll	lm	ll	ll	ll	lm	lm	ll	lm	ll	ll	ll	ll	lm	lm	ll	ll	lm	ll	lm	lm
40	NC_008467.2_14590666	122.199	T/A	A/A	ll	ll	lm	lm	lm	ll	lm	ll	lm	lm	ll	lm	ll	lm	lm	ll	ll	lm	lm	lm	lm	ll	lm	lm	ll	lm	ll	ll	ll	lm	lm	lm	lm	ll	ll	ll	lm	lm	lm	ll	ll	lm	lm	lm	lm
41	NC_008467.2_15062613	125.622	A/G	G/G	ll	ll	lm	lm	lm	ll	lm	ll	lm	lm	ll	lm	ll	lm	lm	lm	ll	lm	lm	lm	lm	ll	lm	lm	ll	lm	ll	ll	ll	lm	lm	lm	lm	ll	ll	ll	--	lm	lm	ll	ll	ll	lm	lm	lm
43	NC_008467.2_18628544	131.823	T/C	C/C	ll	ll	lm	ll	lm	ll	lm	ll	lm	ll	ll	lm	ll	ll	--	lm	ll	lm	--	--	lm	ll	--	lm	lm	lm	ll	ll	ll	lm	--	lm	lm	ll	ll	ll	lm	ll	lm	ll	ll	lm	lm	ll	lm
44	NC_008467.2_20236126	135.756	T/G	G/G	ll	ll	ll	lm	lm	lm	ll	ll	lm	ll	ll	lm	ll	ll	ll	lm	ll	lm	--	lm	ll	ll	lm	lm	ll	lm	ll	ll	ll	ll	ll	ll	lm	ll	ll	ll	lm	--	lm	ll	ll	lm	lm	lm	lm
45	NC_008467.2_20246324	139.537	C/A	A/A	ll	ll	lm	lm	lm	lm	lm	ll	lm	ll	ll	lm	ll	ll	--	lm	ll	lm	lm	lm	lm	ll	lm	lm	ll	lm	ll	ll	ll	lm	lm	ll	lm	ll	ll	ll	lm	lm	lm	ll	ll	ll	lm	lm	lm
46	NC_008467.2_20934175	142.799	C/G	G/G	ll	ll	lm	lm	lm	lm	lm	ll	lm	ll	ll	lm	ll	ll	lm	lm	ll	ll	lm	ll	lm	ll	lm	lm	ll	lm	ll	ll	ll	lm	lm	ll	lm	ll	ll	ll	lm	lm	lm	ll	ll	--	lm	lm	lm
47	NC_008467.2_21440513	146.851	C/T	T/T	ll	ll	--	lm	lm	lm	ll	ll	--	ll	ll	lm	ll	ll	ll	lm	ll	ll	lm	ll	lm	ll	lm	lm	ll	lm	ll	ll	ll	--	lm	ll	lm	ll	ll	ll	lm	lm	lm	ll	ll	lm	lm	lm	lm
50	NC_008467.2_22081712	148.067	A/C	C/C	ll	ll	--	lm	lm	lm	ll	ll	ll	ll	ll	lm	ll	ll	ll	lm	ll	ll	lm	ll	lm	ll	ll	lm	ll	lm	ll	ll	ll	lm	lm	ll	lm	ll	ll	ll	lm	lm	lm	ll	ll	lm	lm	lm	lm
49	NC_008467.2_21568451	149.061	T/C	C/C	ll	ll	lm	lm	lm	lm	ll	ll	ll	ll	ll	lm	ll	ll	ll	lm	ll	ll	lm	ll	lm	ll	lm	lm	ll	lm	ll	ll	ll	lm	ll	ll	lm	ll	ll	ll	lm	lm	lm	ll	ll	lm	lm	lm	lm
51	NC_008467.2_23601151	155.232	G/A	A/A	ll	ll	lm	lm	lm	lm	ll	ll	ll	ll	ll	lm	ll	ll	ll	lm	ll	ll	lm	ll	lm	ll	lm	lm	ll	lm	lm	ll	ll	lm	lm	ll	lm	ll	ll	ll	lm	lm	lm	ll	ll	lm	lm	lm	lm
52	NC_008467.2_24065538	157.903	A/G	G/G	lm	lm	ll	ll	ll	ll	lm	lm	lm	lm	lm	ll	lm	lm	lm	ll	ll	lm	ll	lm	ll	lm	ll	ll	lm	ll	ll	lm	ll	ll	ll	lm	ll	lm	lm	lm	ll	ll	ll	lm	lm	ll	ll	ll	ll
53	NC_008467.2_24702530	160.667	A/T	T/T	lm	lm	ll	ll	ll	ll	lm	lm	lm	lm	lm	ll	lm	lm	lm	ll	ll	lm	ll	lm	ll	lm	ll	ll	lm	lm	ll	lm	lm	ll	ll	lm	ll	lm	lm	lm	lm	ll	ll	lm	lm	ll	ll	ll	ll
55	NC_008467.2_25242366	161.439	G/T	T/T	ll	ll	ll	lm	lm	lm	ll	ll	ll	ll	ll	lm	ll	ll	ll	lm	lm	ll	lm	ll	lm	ll	lm	lm	ll	ll	lm	ll	ll	lm	lm	ll	lm	ll	ll	ll	ll	lm	lm	ll	ll	lm	lm	lm	lm
54	NC_008467.2_25168735	163.500	A/C	C/C	ll	ll	lm	--	lm	lm	ll	ll	ll	ll	ll	lm	ll	ll	ll	lm	lm	ll	lm	ll	lm	ll	lm	ll	ll	ll	lm	ll	ll	ll	--	ll	lm	ll	ll	lm	ll	lm	lm	ll	ll	--	lm	lm	lm
56	NC_008467.2_25985515	167.229	T/C	C/C	ll	ll	lm	lm	lm	lm	ll	ll	ll	ll	ll	lm	ll	ll	ll	lm	lm	ll	lm	ll	lm	ll	lm	ll	ll	ll	lm	ll	ll	lm	lm	ll	lm	ll	ll	lm	ll	lm	lm	ll	ll	lm	lm	lm	lm
59	NC_008467.2_26765734	170.187	A/G	G/G	ll	ll	lm	lm	lm	lm	ll	ll	ll	ll	ll	lm	ll	ll	ll	lm	lm	ll	lm	ll	lm	ll	lm	ll	ll	ll	lm	ll	ll	lm	lm	ll	lm	ll	lm	lm	ll	lm	lm	ll	ll	lm	lm	lm	lm
57	NC_008467.2_26538771	170.770	A/T	T/T	lm	lm	ll	ll	ll	ll	lm	lm	lm	lm	lm	ll	lm	lm	lm	ll	ll	lm	ll	lm	ll	lm	ll	lm	lm	lm	ll	lm	lm	ll	ll	lm	ll	lm	lm	ll	lm	ll	ll	lm	lm	ll	ll	ll	ll
60	NC_008467.2_26822931	171.913	A/T	T/T	ll	ll	lm	lm	lm	lm	ll	ll	ll	ll	ll	lm	ll	ll	ll	lm	lm	ll	lm	ll	lm	ll	lm	ll	ll	ll	lm	ll	ll	lm	lm	ll	lm	ll	ll	lm	ll	lm	lm	ll	ll	--	lm	lm	lm
61	NC_008467.2_27204800	173.535	C/G	G/G	ll	ll	lm	lm	lm	lm	ll	ll	ll	ll	ll	lm	ll	ll	ll	lm	lm	ll	ll	ll	lm	ll	--	ll	ll	ll	lm	ll	ll	lm	lm	ll	lm	ll	ll	lm	ll	lm	lm	ll	ll	lm	lm	lm	lm
63	NC_008467.2_27263890	175.227	G/A	A/A	ll	ll	ll	lm	lm	--	ll	ll	ll	ll	ll	lm	ll	ll	ll	lm	lm	ll	lm	ll	lm	ll	lm	ll	ll	ll	lm	ll	ll	lm	lm	ll	lm	ll	ll	lm	ll	lm	lm	lm	ll	lm	lm	lm	lm
62	NC_008467.2_27263873	175.798	C/T	T/T	ll	ll	ll	lm	lm	--	ll	ll	ll	ll	ll	lm	ll	ll	ll	lm	lm	ll	lm	ll	lm	ll	lm	ll	ll	ll	lm	ll	ll	lm	lm	ll	lm	ll	ll	lm	ll	lm	lm	lm	ll	lm	lm	lm	lm
65	NC_008467.2_27578971	177.705	C/G	G/G	lm	lm	ll	ll	ll	ll	lm	lm	ll	lm	lm	ll	lm	lm	lm	ll	ll	lm	lm	lm	ll	lm	ll	lm	lm	lm	ll	lm	lm	ll	ll	lm	ll	lm	lm	ll	lm	ll	ll	lm	lm	ll	ll	ll	ll
68	NC_008467.2_28355910	181.091	A/T	T/T	ll	ll	lm	lm	lm	lm	ll	ll	lm	ll	ll	lm	ll	ll	ll	lm	lm	ll	ll	ll	lm	ll	lm	ll	ll	ll	lm	lm	ll	lm	lm	ll	lm	ll	ll	lm	ll	lm	lm	ll	ll	lm	lm	lm	lm
69	NC_008467.2_29698892	183.556	A/G	G/G	lm	lm	ll	ll	ll	ll	lm	lm	ll	lm	lm	ll	lm	lm	lm	ll	ll	lm	lm	lm	ll	lm	ll	lm	lm	lm	ll	ll	lm	ll	ll	lm	ll	lm	lm	ll	lm	ll	ll	lm	lm	ll	ll	ll	ll
72	NC_008467.2_30292104	186.040	T/G	T/T	ll	ll	lm	lm	lm	lm	ll	ll	lm	ll	--	lm	ll	ll	ll	lm	lm	ll	lm	lm	lm	ll	lm	ll	ll	ll	lm	lm	ll	lm	lm	ll	lm	ll	ll	--	ll	lm	--	ll	ll	lm	lm	lm	lm
70	NC_008467.2_30148002	187.190	A/G	A/A	lm	lm	ll	ll	ll	ll	lm	--	ll	lm	lm	ll	lm	lm	lm	ll	ll	lm	lm	ll	ll	lm	ll	lm	lm	lm	ll	ll	lm	ll	ll	--	ll	lm	lm	ll	lm	ll	ll	lm	lm	ll	ll	ll	ll
73	NC_008467.2_30476217	188.222	A/G	G/G	ll	ll	ll	ll	lm	lm	ll	--	lm	ll	ll	lm	ll	ll	--	lm	lm	ll	lm	lm	lm	ll	lm	ll	ll	ll	lm	lm	ll	--	lm	ll	lm	ll	ll	lm	ll	lm	lm	ll	ll	lm	lm	lm	lm
75	NC_008467.2_31010666	191.388	A/G	G/G	ll	ll	lm	lm	lm	lm	ll	ll	lm	ll	ll	lm	ll	ll	ll	lm	lm	lm	lm	lm	lm	ll	lm	ll	ll	ll	lm	lm	ll	lm	lm	ll	lm	ll	ll	lm	ll	lm	lm	ll	ll	lm	lm	lm	lm
74	NC_008467.2_30830465	192.815	G/A	A/A	lm	lm	ll	ll	ll	ll	lm	lm	ll	lm	lm	ll	lm	lm	lm	ll	ll	lm	ll	ll	ll	lm	ll	lm	lm	lm	ll	ll	lm	ll	ll	lm	ll	lm	lm	ll	lm	lm	ll	lm	lm	lm	ll	ll	ll
76	NC_008467.2_31125843	194.855	A/G	G/G	lm	lm	ll	ll	ll	ll	lm	--	ll	lm	lm	ll	lm	lm	lm	ll	ll	ll	lm	ll	ll	lm	ll	lm	lm	lm	lm	ll	lm	ll	ll	lm	ll	lm	lm	ll	lm	ll	ll	lm	lm	ll	ll	lm	ll
78	NC_008467.2_31680846	198.186	T/C	C/C	ll	lm	lm	lm	lm	ll	ll	ll	lm	ll	ll	lm	ll	ll	ll	lm	ll	lm	lm	lm	lm	ll	lm	ll	ll	ll	lm	lm	ll	lm	lm	ll	lm	ll	ll	lm	ll	lm	lm	ll	ll	lm	lm	lm	lm
77	NC_008467.2_31496887	200.188	A/T	T/T	ll	ll	lm	lm	lm	lm	ll	lm	lm	ll	ll	lm	ll	ll	ll	lm	ll	lm	lm	lm	lm	ll	lm	ll	ll	ll	lm	lm	ll	lm	lm	ll	lm	ll	ll	lm	ll	lm	lm	ll	ll	ll	lm	lm	lm
81	NC_008467.2_32877459	202.407	G/T	G/G	ll	ll	lm	lm	ll	lm	ll	lm	lm	ll	ll	lm	ll	ll	ll	lm	ll	lm	lm	ll	lm	ll	lm	lm	ll	ll	lm	lm	lm	ll	lm	ll	lm	ll	ll	lm	lm	lm	lm	ll	lm	ll	lm	lm	lm
80	NC_008467.2_32240329	206.160	T/C	C/C	ll	lm	lm	lm	ll	lm	ll	lm	lm	ll	ll	ll	ll	ll	ll	lm	ll	lm	lm	lm	lm	ll	--	ll	ll	ll	lm	lm	lm	lm	lm	ll	lm	ll	ll	lm	ll	lm	lm	ll	ll	ll	lm	lm	lm
83	NC_008467.2_33827679	207.874	A/G	A/A	lm	ll	ll	lm	lm	ll	lm	ll	ll	lm	lm	lm	lm	lm	lm	ll	lm	ll	lm	ll	ll	lm	ll	lm	lm	lm	ll	ll	ll	ll	ll	lm	ll	lm	lm	ll	lm	ll	ll	lm	lm	ll	ll	ll	ll
87	NC_008467.2_34080040	208.370	G/T	T/T	ll	lm	lm	lm	ll	lm	ll	lm	lm	ll	ll	ll	ll	ll	ll	lm	ll	lm	lm	--	lm	ll	lm	ll	ll	ll	lm	lm	lm	lm	lm	ll	lm	ll	ll	lm	ll	lm	lm	ll	ll	lm	lm	lm	lm
86	NC_008467.2_33895463	209.435	A/G	G/G	lm	ll	ll	ll	lm	ll	lm	ll	ll	lm	lm	lm	lm	lm	lm	ll	lm	ll	lm	lm	ll	lm	ll	lm	lm	lm	ll	ll	ll	ll	ll	lm	ll	lm	lm	ll	lm	ll	ll	lm	lm	ll	ll	lm	ll
82	NC_008467.2_33177108	210.834	A/G	G/G	lm	ll	ll	ll	lm	ll	lm	ll	ll	lm	--	lm	lm	lm	lm	ll	lm	ll	lm	lm	ll	lm	ll	lm	lm	lm	ll	ll	ll	ll	ll	lm	ll	--	lm	ll	lm	ll	ll	lm	ll	ll	ll	ll	ll
90	NC_008467.2_35391359	215.832	T/C	C/C	ll	lm	lm	lm	ll	lm	ll	--	lm	ll	ll	ll	ll	ll	ll	lm	ll	lm	lm	lm	lm	ll	lm	ll	ll	ll	ll	lm	lm	ll	lm	ll	lm	lm	ll	lm	ll	lm	lm	ll	lm	lm	lm	lm	ll
89	NC_008467.2_35200191	216.684	T/G	T/T	ll	lm	lm	lm	ll	lm	ll	lm	lm	ll	ll	ll	ll	ll	ll	lm	ll	lm	lm	ll	lm	ll	lm	ll	ll	ll	ll	--	lm	ll	lm	ll	lm	lm	ll	lm	ll	--	lm	ll	lm	lm	lm	lm	lm
91	NC_008467.2_36073810	220.645	T/C	C/C	ll	lm	--	lm	ll	lm	ll	lm	lm	lm	ll	ll	ll	ll	ll	lm	ll	lm	--	ll	ll	ll	lm	ll	ll	ll	ll	lm	lm	ll	lm	ll	lm	lm	ll	lm	ll	lm	lm	lm	lm	ll	lm	lm	ll
92	NC_008467.2_36685180	224.335	A/G	G/G	ll	lm	lm	lm	ll	lm	ll	--	lm	lm	ll	ll	ll	ll	ll	lm	ll	lm	lm	ll	ll	ll	lm	ll	ll	ll	ll	lm	lm	ll	lm	ll	lm	lm	ll	lm	lm	lm	lm	lm	lm	lm	lm	lm	ll
93	NC_008467.2_37155121	225.685	C/G	G/G	ll	lm	lm	lm	ll	lm	ll	lm	lm	lm	ll	ll	ll	ll	ll	lm	ll	lm	lm	ll	ll	ll	lm	ll	ll	ll	ll	lm	lm	ll	lm	ll	lm	lm	ll	lm	lm	lm	lm	lm	lm	--	lm	lm	ll
94	NC_008467.2_37192407	227.579	T/C	C/C	lm	ll	ll	ll	lm	ll	lm	ll	ll	ll	lm	lm	lm	lm	lm	ll	lm	ll	ll	lm	lm	lm	ll	--	lm	lm	lm	ll	--	ll	ll	--	ll	ll	lm	ll	ll	ll	ll	ll	ll	--	lm	ll	lm
95	NC_008467.2_37785859	231.834	T/C	C/C	ll	lm	lm	lm	ll	lm	ll	lm	lm	lm	ll	ll	ll	ll	ll	lm	ll	lm	lm	ll	ll	ll	lm	ll	ll	ll	ll	lm	lm	ll	lm	ll	lm	lm	ll	lm	lm	lm	lm	lm	lm	lm	lm	lm	ll
98	NC_008467.2_38456957	232.713	A/T	T/T	ll	lm	ll	lm	ll	lm	ll	lm	lm	lm	ll	ll	ll	ll	ll	lm	ll	lm	lm	ll	ll	ll	lm	ll	ll	ll	ll	lm	lm	ll	lm	ll	lm	lm	ll	lm	lm	lm	lm	lm	lm	lm	lm	lm	ll
96	NC_008467.2_37928332	234.208	G/C	C/C	lm	ll	ll	ll	lm	ll	lm	ll	ll	ll	lm	lm	lm	lm	--	ll	lm	ll	lm	lm	--	lm	ll	lm	lm	lm	lm	ll	ll	lm	ll	lm	ll	ll	lm	ll	ll	ll	ll	ll	ll	ll	ll	ll	lm
97	NC_008467.2_38109853	235.154	A/C	C/C	lm	ll	ll	ll	--	ll	lm	ll	ll	ll	lm	lm	lm	lm	lm	ll	lm	ll	lm	lm	lm	lm	lm	lm	lm	lm	lm	ll	ll	lm	ll	lm	ll	ll	lm	ll	ll	ll	ll	ll	ll	ll	ll	ll	lm
101	NC_008467.2_39494532	236.741	C/T	T/T	ll	lm	lm	lm	ll	lm	ll	lm	lm	lm	ll	ll	ll	--	ll	lm	ll	lm	ll	ll	--	ll	lm	ll	ll	ll	ll	lm	lm	ll	lm	ll	lm	lm	ll	lm	lm	lm	lm	lm	lm	--	lm	lm	ll
100	NC_008467.2_39308752	238.404	T/A	A/A	ll	lm	lm	lm	ll	lm	ll	lm	lm	lm	ll	ll	ll	lm	ll	lm	ll	lm	lm	ll	lm	ll	lm	ll	ll	ll	ll	lm	lm	ll	lm	ll	lm	lm	ll	lm	lm	lm	lm	lm	lm	lm	lm	lm	ll
103	NC_008467.2_39697975	239.505	A/G	G/G	ll	lm	lm	lm	ll	lm	ll	lm	lm	lm	ll	ll	ll	lm	ll	lm	ll	lm	lm	ll	lm	ll	lm	ll	ll	ll	ll	lm	lm	ll	lm	ll	lm	lm	ll	lm	lm	lm	lm	lm	lm	lm	lm	lm	ll
102	NC_008467.2_39697900	239.925	T/A	A/A	ll	lm	lm	lm	ll	--	ll	lm	lm	lm	ll	ll	ll	lm	ll	lm	ll	lm	lm	ll	lm	ll	lm	ll	ll	ll	ll	lm	lm	lm	lm	ll	lm	lm	ll	lm	lm	lm	lm	lm	lm	lm	lm	lm	ll
104	NC_008467.2_39984691	241.158	G/A	A/A	ll	lm	lm	lm	ll	lm	ll	lm	ll	lm	ll	ll	ll	--	ll	lm	ll	lm	lm	ll	lm	ll	lm	ll	ll	ll	ll	lm	lm	ll	lm	ll	lm	lm	ll	lm	lm	lm	lm	lm	lm	lm	lm	lm	ll
99	NC_008467.2_38823278	244.225	G/T	T/T	lm	ll	ll	ll	lm	ll	lm	ll	ll	ll	lm	lm	lm	lm	ll	ll	lm	ll	ll	lm	lm	lm	ll	lm	lm	lm	lm	ll	--	lm	ll	--	ll	ll	lm	ll	ll	ll	ll	ll	ll	ll	ll	ll	lm
106	NC_008467.2_40728465	250.830	T/C	C/C	lm	ll	ll	ll	lm	lm	lm	ll	lm	ll	lm	lm	lm	ll	lm	ll	ll	ll	lm	lm	ll	lm	ll	lm	lm	lm	lm	ll	ll	lm	ll	lm	ll	ll	lm	ll	ll	ll	ll	ll	ll	ll	lm	ll	lm
107	NC_008467.2_40856267	253.896	C/T	T/T	ll	lm	lm	lm	--	ll	ll	lm	ll	lm	ll	ll	ll	lm	ll	lm	lm	lm	lm	lm	--	ll	--	ll	ll	ll	ll	ll	ll	ll	lm	ll	lm	lm	ll	lm	lm	ll	ll	lm	lm	lm	ll	lm	ll
108	NC_008467.2_40921444	255.649	G/A	A/A	lm	ll	ll	ll	lm	lm	lm	ll	lm	ll	lm	lm	lm	ll	lm	ll	ll	ll	lm	lm	ll	lm	ll	lm	lm	lm	lm	lm	ll	lm	ll	lm	ll	ll	lm	ll	ll	lm	lm	ll	ll	ll	lm	ll	lm
109	NC_008467.2_40941498	255.938	G/C	C/C	ll	lm	lm	lm	ll	ll	ll	lm	ll	lm	ll	ll	ll	lm	ll	lm	lm	lm	ll	ll	lm	ll	lm	ll	ll	ll	ll	ll	lm	ll	lm	ll	lm	lm	ll	lm	lm	ll	ll	lm	lm	lm	ll	lm	ll
110	NC_008467.2_41346428	257.810	T/G	G/G	ll	ll	lm	lm	ll	ll	ll	lm	ll	ll	ll	ll	ll	lm	ll	lm	lm	lm	lm	ll	lm	ll	lm	ll	ll	ll	ll	ll	--	ll	lm	ll	lm	lm	ll	lm	lm	ll	ll	lm	lm	--	ll	lm	ll
111	NC_008467.2_41772179	260.413	G/A	G/G	lm	ll	ll	lm	lm	lm	lm	ll	lm	ll	lm	lm	ll	ll	--	ll	ll	ll	ll	lm	ll	lm	ll	lm	lm	lm	lm	lm	ll	lm	lm	lm	ll	ll	lm	lm	ll	lm	lm	ll	ll	ll	lm	ll	lm
115	NC_008467.2_44792714	263.232	T/C	C/C	ll	lm	ll	ll	ll	ll	ll	lm	ll	lm	ll	ll	lm	lm	lm	lm	lm	lm	lm	ll	lm	ll	lm	ll	ll	ll	ll	ll	lm	ll	lm	lm	lm	lm	lm	lm	lm	ll	ll	lm	lm	lm	ll	lm	ll
119	NC_008467.2_45151015	265.213	G/A	A/A	ll	lm	ll	ll	ll	ll	ll	lm	ll	lm	ll	ll	lm	lm	ll	lm	lm	lm	lm	ll	lm	ll	lm	ll	ll	ll	ll	ll	lm	ll	lm	lm	lm	lm	lm	lm	lm	ll	ll	lm	lm	lm	ll	lm	ll
116	NC_008467.2_44886938	265.899	A/G	G/G	ll	lm	ll	lm	ll	ll	ll	lm	ll	lm	ll	ll	lm	lm	ll	lm	lm	lm	lm	ll	lm	ll	lm	ll	ll	ll	ll	ll	lm	ll	lm	lm	lm	lm	lm	lm	lm	ll	ll	lm	lm	lm	ll	lm	ll
117	NC_008467.2_44888884	267.123	A/T	T/T	ll	lm	ll	ll	ll	ll	ll	lm	ll	lm	ll	ll	lm	lm	ll	lm	lm	lm	lm	ll	lm	ll	lm	ll	ll	ll	ll	ll	lm	ll	lm	lm	lm	lm	lm	lm	lm	ll	ll	lm	lm	lm	ll	lm	ll
121	NC_008467.2_45337930	269.397	A/G	G/G	ll	lm	ll	ll	ll	ll	ll	lm	ll	lm	ll	ll	lm	lm	ll	lm	lm	lm	ll	ll	lm	ll	lm	lm	ll	ll	ll	ll	lm	ll	lm	lm	lm	lm	lm	lm	lm	lm	ll	lm	lm	lm	ll	lm	ll
120	NC_008467.2_45335193	270.170	T/C	C/C	ll	lm	ll	ll	ll	ll	ll	--	ll	lm	ll	ll	lm	lm	ll	lm	ll	lm	lm	ll	lm	ll	lm	lm	ll	ll	ll	ll	lm	ll	lm	lm	--	lm	lm	lm	--	ll	ll	lm	lm	lm	ll	lm	ll
112	NC_008467.2_43010860	271.771	G/A	A/A	ll	lm	ll	ll	ll	ll	ll	lm	ll	ll	ll	ll	lm	lm	ll	lm	lm	ll	lm	ll	lm	ll	lm	lm	ll	ll	ll	ll	lm	ll	lm	lm	lm	lm	lm	lm	lm	ll	ll	lm	lm	--	ll	lm	ll
113	NC_008467.2_43141482	272.657	T/C	C/C	lm	ll	lm	lm	lm	lm	lm	ll	lm	ll	lm	lm	ll	ll	lm	ll	ll	lm	lm	lm	ll	lm	ll	ll	lm	lm	ll	lm	ll	lm	ll	ll	ll	ll	ll	ll	ll	lm	lm	ll	ll	ll	lm	ll	lm
122	NC_008467.2_45647235	275.824	A/G	G/G	lm	ll	lm	lm	lm	lm	lm	ll	lm	ll	lm	lm	lm	ll	lm	ll	ll	lm	lm	lm	ll	lm	ll	ll	lm	lm	ll	lm	--	lm	ll	ll	ll	ll	ll	ll	ll	lm	lm	ll	ll	ll	lm	ll	lm
114	NC_008467.2_43363169	276.096	C/T	T/T	lm	ll	--	lm	lm	lm	lm	ll	lm	ll	lm	lm	lm	ll	lm	ll	ll	lm	lm	lm	ll	lm	ll	ll	lm	lm	ll	lm	lm	lm	ll	ll	ll	ll	ll	ll	ll	lm	lm	ll	ll	ll	lm	ll	lm
124	NC_008467.2_46022035	280.557	T/C	C/C	ll	lm	ll	ll	ll	ll	ll	lm	ll	lm	ll	ll	ll	lm	ll	lm	lm	ll	lm	ll	lm	ll	lm	lm	lm	ll	lm	ll	ll	ll	lm	lm	lm	lm	lm	lm	lm	ll	ll	ll	lm	lm	ll	lm	ll
125	NC_008467.2_46614495	282.485	A/G	G/G	ll	lm	ll	ll	ll	ll	ll	lm	ll	lm	ll	ll	ll	lm	lm	lm	lm	ll	lm	ll	lm	ll	lm	lm	lm	ll	lm	ll	ll	ll	lm	lm	lm	lm	lm	lm	lm	ll	ll	ll	lm	lm	ll	lm	ll
126	NC_008467.2_46786799	283.036	T/C	C/C	ll	lm	ll	ll	ll	ll	ll	lm	ll	lm	ll	ll	ll	lm	lm	lm	lm	ll	lm	ll	lm	ll	lm	lm	lm	ll	lm	ll	ll	ll	lm	lm	lm	lm	lm	lm	lm	ll	ll	ll	lm	lm	ll	lm	ll
123	NC_008467.2_45874928	284.926	G/C	C/C	ll	lm	--	ll	ll	lm	ll	ll	ll	--	ll	ll	ll	lm	ll	lm	lm	ll	lm	ll	lm	ll	lm	lm	ll	ll	lm	ll	ll	ll	ll	lm	lm	lm	lm	lm	lm	lm	ll	ll	lm	lm	ll	lm	ll
127	NC_008467.2_47121683	287.619	T/C	C/C	lm	ll	lm	lm	lm	lm	lm	--	lm	lm	--	lm	lm	ll	ll	ll	ll	lm	lm	lm	ll	lm	ll	ll	ll	lm	ll	ll	lm	--	ll	ll	ll	ll	ll	ll	ll	lm	lm	lm	ll	ll	lm	ll	lm
129	NC_008467.2_47351125	289.759	T/C	C/C	lm	ll	lm	lm	lm	lm	lm	lm	lm	lm	lm	lm	lm	ll	ll	ll	ll	lm	lm	lm	ll	lm	ll	ll	ll	lm	ll	lm	lm	lm	ll	ll	ll	ll	ll	ll	ll	lm	lm	lm	ll	ll	lm	ll	lm
128	NC_008467.2_47242567	292.657	T/C	C/C	lm	ll	ll	lm	lm	--	lm	lm	--	lm	lm	lm	lm	ll	ll	ll	ll	lm	lm	lm	ll	lm	lm	ll	ll	lm	ll	ll	lm	lm	ll	ll	ll	ll	ll	ll	ll	--	lm	lm	ll	ll	lm	ll	lm
130	NC_008467.2_47530847	295.009	C/G	G/G	lm	ll	--	lm	ll	lm	lm	--	lm	lm	--	lm	lm	ll	ll	ll	ll	lm	lm	lm	ll	lm	ll	ll	ll	lm	ll	lm	lm	ll	ll	ll	ll	ll	ll	ll	ll	lm	lm	lm	ll	ll	lm	ll	lm
131	NC_008467.2_47530930	295.702	C/A	A/A	lm	ll	--	lm	ll	lm	lm	--	lm	lm	--	lm	lm	ll	ll	ll	ll	lm	lm	lm	ll	lm	ll	ll	ll	lm	ll	lm	--	ll	ll	ll	ll	ll	ll	ll	ll	lm	lm	lm	ll	ll	lm	ll	lm
132	NC_008467.2_47807861	300.245	C/A	A/A	lm	ll	lm	lm	lm	lm	lm	lm	lm	lm	lm	lm	lm	ll	ll	ll	ll	lm	ll	lm	ll	lm	ll	ll	ll	lm	ll	lm	lm	lm	ll	ll	lm	ll	ll	ll	ll	lm	lm	lm	ll	ll	lm	ll	lm
[truncated: 61 more columns]

## Sheet: LG 2
Nr	Locus	Position
2			F	M	I_3_06	I_3_09	I_3_12	I_3_15	I_3_31	I_3_32	I_3_34	I_3_38	I_3_42	I_3_45	I_3_50	I_3_53	I_3_55	I_3_56	I_3_58	I_3_59	I_3_60	I_3_66	I_3_70	I_3_71	I_3_75	I_3_77	I_3_78	I_4_12	I_4_15	I_4_19	I_4_26	I_4_35	I_4_39	I_4_48	I_4_51	I_4_65	I_4_73	I_4_76	I_4_78	I_4_79	I_4_81	II_1_81	II_3_09	II_3_10	II_3_10a	II_3_11	II_3_14	II_3_15	II_3_18
2	NC_008468.2_251290	0.000	G/T	T/T	ll	lm	--	ll	lm	ll	lm	--	ll	ll	ll	ll	lm	ll	ll	ll	ll	lm	lm	lm	ll	lm	lm	lm	ll	lm	--	--	lm	ll	lm	ll	lm	ll	lm	lm	lm	ll	ll	lm	lm	ll	lm	--	ll
3	NC_008468.2_255930	2.931	A/G	G/G	ll	ll	ll	ll	lm	ll	lm	--	ll	ll	ll	ll	lm	ll	ll	ll	ll	lm	lm	lm	ll	lm	lm	lm	ll	lm	lm	lm	lm	ll	lm	ll	lm	ll	lm	lm	lm	lm	ll	lm	lm	ll	ll	lm	ll
5	NC_008468.2_297162	6.107	T/C	C/C	ll	lm	ll	ll	lm	ll	lm	lm	ll	ll	ll	ll	lm	ll	lm	ll	ll	lm	lm	lm	ll	lm	lm	lm	ll	lm	lm	lm	lm	ll	lm	ll	lm	--	--	lm	lm	lm	ll	lm	lm	lm	lm	ll	ll
1	NC_008468.2_112206	7.280	A/G	G/G	lm	ll	lm	lm	ll	lm	ll	ll	lm	lm	lm	lm	ll	lm	ll	lm	lm	ll	lm	ll	lm	ll	ll	ll	lm	ll	ll	ll	ll	lm	ll	lm	ll	lm	ll	ll	ll	ll	lm	ll	ll	lm	ll	ll	lm
6	NC_008468.2_606900	9.310	T/G	G/G	lm	ll	--	lm	ll	lm	ll	ll	lm	lm	lm	lm	ll	--	ll	lm	lm	ll	lm	ll	lm	ll	ll	ll	lm	ll	ll	--	ll	ll	ll	lm	ll	lm	ll	ll	ll	ll	--	ll	ll	lm	ll	ll	lm
7	NC_008468.2_618267	10.987	A/G	G/G	lm	ll	--	lm	ll	lm	ll	ll	lm	lm	lm	lm	ll	lm	ll	lm	lm	ll	lm	ll	lm	ll	ll	ll	lm	ll	lm	ll	ll	lm	ll	lm	ll	lm	ll	ll	ll	ll	lm	ll	ll	lm	ll	ll	lm
9	NC_008468.2_831616	12.451	C/G	G/G	lm	ll	lm	lm	ll	lm	ll	--	lm	lm	lm	lm	ll	lm	ll	lm	lm	ll	lm	ll	lm	ll	ll	ll	lm	ll	ll	ll	ll	lm	ll	lm	ll	lm	ll	ll	ll	ll	lm	ll	ll	ll	ll	ll	lm
8	NC_008468.2_765943	13.711	T/A	A/A	lm	ll	lm	lm	ll	lm	ll	ll	lm	lm	lm	lm	ll	lm	ll	lm	ll	ll	lm	ll	lm	ll	ll	ll	lm	ll	ll	ll	ll	lm	ll	lm	ll	lm	ll	ll	ll	ll	lm	ll	ll	ll	ll	ll	lm
11	NC_008468.2_1127130	18.603	A/T	T/T	ll	lm	ll	ll	lm	ll	lm	lm	ll	lm	ll	ll	lm	ll	lm	lm	ll	lm	lm	lm	ll	lm	lm	lm	ll	lm	lm	lm	ll	ll	lm	ll	lm	ll	ll	lm	lm	lm	ll	lm	lm	lm	lm	lm	lm
13	NC_008468.2_1589649	22.114	T/C	C/C	ll	lm	ll	ll	lm	ll	lm	ll	ll	lm	ll	ll	lm	ll	ll	lm	ll	lm	lm	lm	ll	lm	lm	lm	ll	lm	lm	ll	lm	ll	ll	lm	lm	ll	ll	lm	lm	lm	lm	--	--	lm	lm	lm	ll
14	NC_008468.2_1593317	25.535	A/G	G/G	lm	ll	lm	lm	ll	lm	ll	ll	lm	ll	lm	lm	ll	lm	ll	ll	lm	ll	lm	ll	lm	ll	ll	ll	lm	ll	ll	ll	ll	lm	ll	ll	ll	lm	lm	ll	ll	ll	lm	ll	ll	ll	ll	ll	ll
12	NC_008468.2_1559415	27.259	T/C	C/C	ll	lm	ll	ll	lm	ll	lm	lm	lm	lm	ll	ll	lm	ll	lm	lm	ll	lm	lm	lm	ll	lm	lm	lm	ll	lm	lm	lm	lm	ll	lm	lm	lm	ll	ll	lm	lm	lm	ll	lm	lm	lm	lm	lm	lm
15	NC_008468.2_2202848	32.073	C/T	T/T	lm	ll	lm	lm	ll	lm	ll	ll	lm	ll	lm	ll	ll	lm	ll	ll	lm	ll	lm	ll	lm	ll	ll	lm	lm	ll	ll	ll	ll	lm	ll	ll	ll	lm	lm	lm	lm	ll	lm	ll	ll	ll	ll	lm	ll
16	NC_008468.2_2339687	34.650	G/C	C/C	lm	lm	lm	lm	ll	lm	ll	ll	lm	ll	lm	ll	ll	lm	ll	ll	lm	ll	lm	ll	lm	ll	ll	lm	lm	ll	ll	ll	ll	lm	ll	ll	ll	lm	lm	ll	lm	ll	lm	lm	ll	ll	ll	lm	ll
20	NC_008468.2_2636584	38.253	C/T	T/T	lm	lm	lm	lm	ll	lm	ll	ll	lm	ll	lm	ll	ll	lm	ll	ll	lm	ll	lm	ll	lm	ll	ll	lm	ll	ll	ll	ll	ll	lm	ll	ll	lm	lm	lm	ll	lm	ll	lm	lm	ll	ll	ll	lm	ll
21	NC_008468.2_2787692	39.104	C/T	T/T	ll	ll	ll	ll	lm	ll	lm	lm	ll	lm	ll	lm	lm	ll	--	lm	ll	lm	ll	lm	ll	lm	lm	ll	lm	lm	lm	lm	lm	ll	lm	lm	ll	ll	ll	--	ll	ll	ll	lm	lm	lm	lm	ll	--
17	NC_008468.2_2505590	39.621	T/C	C/C	ll	ll	ll	ll	lm	ll	lm	lm	ll	lm	ll	lm	lm	ll	lm	lm	ll	lm	lm	lm	ll	lm	lm	ll	lm	lm	lm	lm	lm	ll	lm	lm	ll	ll	ll	lm	ll	lm	ll	lm	lm	lm	lm	ll	lm
19	NC_008468.2_2612694	40.093	C/T	T/T	ll	ll	ll	ll	lm	ll	lm	--	ll	lm	ll	lm	lm	ll	--	lm	ll	lm	lm	lm	ll	lm	lm	ll	lm	lm	lm	lm	lm	ll	lm	lm	ll	ll	ll	lm	ll	lm	ll	--	lm	lm	lm	ll	lm
22	NC_008468.2_2869633	41.221	G/A	A/A	ll	ll	ll	ll	ll	ll	lm	--	ll	lm	ll	lm	lm	ll	lm	lm	ll	lm	lm	lm	ll	lm	lm	ll	lm	lm	lm	lm	lm	ll	lm	lm	ll	ll	ll	lm	ll	lm	ll	lm	lm	lm	lm	ll	lm
23	NC_008468.2_3081071	44.471	T/C	T/T	lm	lm	lm	lm	ll	lm	ll	ll	lm	ll	lm	ll	ll	lm	ll	ll	ll	ll	lm	ll	lm	ll	ll	lm	ll	ll	ll	ll	lm	lm	ll	ll	lm	lm	lm	ll	lm	ll	lm	ll	ll	ll	ll	lm	ll
25	NC_008468.2_3337003	47.255	G/C	C/C	ll	ll	ll	ll	lm	ll	lm	lm	ll	lm	ll	lm	lm	ll	lm	lm	lm	lm	lm	lm	lm	lm	lm	ll	lm	lm	lm	lm	ll	ll	lm	lm	ll	ll	ll	lm	ll	lm	ll	lm	lm	lm	lm	ll	lm
26	NC_008468.2_3525554	48.049	T/C	T/T	lm	lm	lm	lm	ll	lm	ll	ll	lm	ll	lm	ll	ll	lm	ll	ll	ll	ll	lm	ll	ll	ll	ll	lm	ll	ll	ll	ll	lm	lm	ll	ll	lm	ll	lm	ll	lm	ll	lm	ll	ll	ll	ll	--	ll
24	NC_008468.2_3210064	49.512	C/T	T/T	ll	ll	ll	ll	lm	ll	lm	lm	ll	lm	ll	lm	lm	ll	lm	lm	lm	lm	lm	lm	lm	lm	lm	ll	lm	lm	lm	lm	ll	ll	lm	lm	ll	ll	ll	ll	ll	lm	ll	lm	lm	lm	--	ll	lm
27	NC_008468.2_3805928	51.501	C/G	G/G	lm	lm	ll	lm	ll	lm	ll	ll	lm	ll	lm	ll	lm	lm	ll	ll	ll	ll	lm	ll	ll	ll	ll	lm	ll	ll	ll	ll	lm	lm	ll	ll	lm	lm	lm	ll	lm	ll	lm	ll	ll	ll	ll	lm	ll
28	NC_008468.2_3931456	53.322	C/G	G/G	lm	lm	ll	lm	ll	lm	ll	ll	lm	ll	lm	ll	lm	lm	ll	ll	ll	ll	lm	ll	ll	ll	ll	lm	ll	ll	ll	ll	ll	lm	lm	ll	lm	lm	lm	ll	lm	lm	lm	ll	ll	lm	ll	lm	ll
31	NC_008468.2_4187596	54.391	T/C	C/C	ll	ll	ll	ll	lm	ll	lm	lm	ll	lm	ll	lm	ll	ll	lm	lm	lm	lm	lm	lm	lm	lm	lm	ll	lm	lm	lm	lm	lm	ll	lm	lm	ll	ll	ll	lm	ll	lm	ll	lm	lm	ll	lm	ll	lm
29	NC_008468.2_4088547	55.655	T/C	C/C	ll	ll	ll	ll	lm	ll	lm	ll	ll	lm	ll	lm	ll	ll	ll	lm	lm	lm	ll	lm	lm	lm	lm	ll	lm	lm	lm	lm	--	ll	lm	lm	ll	ll	ll	ll	ll	ll	ll	ll	lm	ll	lm	--	lm
32	NC_008468.2_4492625	57.887	T/A	A/A	ll	ll	ll	ll	lm	ll	lm	ll	ll	lm	ll	lm	ll	ll	lm	lm	lm	lm	lm	lm	lm	lm	lm	ll	lm	lm	lm	lm	lm	ll	lm	lm	ll	ll	lm	lm	ll	lm	ll	lm	lm	ll	lm	ll	lm
33	NC_008468.2_4890896	59.752	T/C	C/C	lm	lm	lm	lm	ll	lm	ll	lm	lm	ll	lm	ll	lm	lm	ll	ll	ll	ll	lm	ll	ll	ll	ll	lm	ll	ll	ll	ll	ll	lm	ll	ll	lm	lm	ll	ll	lm	ll	lm	ll	ll	lm	ll	lm	ll
36	NC_008468.2_5334350	61.364	A/G	G/G	ll	ll	ll	ll	lm	ll	lm	ll	ll	lm	ll	lm	ll	ll	lm	lm	lm	lm	--	lm	lm	lm	ll	ll	ll	lm	lm	lm	lm	ll	lm	lm	ll	ll	lm	lm	ll	lm	ll	lm	lm	lm	lm	ll	lm
37	NC_008468.2_5641616	63.261	A/G	G/G	lm	lm	lm	lm	ll	ll	ll	ll	lm	ll	lm	ll	lm	lm	ll	ll	ll	ll	lm	ll	ll	ll	ll	lm	lm	ll	ll	ll	ll	lm	ll	ll	lm	ll	ll	ll	lm	ll	lm	ll	ll	lm	ll	--	ll
38	NC_008468.2_5827016	64.816	T/A	A/A	ll	ll	ll	ll	lm	lm	lm	ll	ll	lm	ll	lm	ll	ll	lm	ll	lm	lm	lm	lm	lm	lm	lm	ll	ll	lm	lm	lm	lm	ll	lm	lm	ll	ll	lm	lm	ll	lm	ll	lm	lm	ll	lm	ll	lm
39	NC_008468.2_5855464	65.699	T/A	A/A	ll	ll	ll	ll	lm	lm	lm	ll	ll	ll	ll	lm	ll	ll	lm	lm	lm	lm	lm	lm	lm	lm	lm	ll	ll	lm	lm	lm	lm	ll	--	lm	ll	ll	lm	lm	ll	lm	ll	lm	lm	ll	lm	ll	lm
40	NC_008468.2_6060846	67.333	T/A	A/A	ll	ll	ll	lm	lm	lm	lm	ll	ll	lm	ll	lm	ll	ll	lm	lm	lm	lm	lm	lm	lm	lm	lm	ll	ll	lm	lm	lm	lm	ll	ll	lm	ll	ll	lm	lm	ll	lm	ll	lm	lm	ll	lm	ll	lm
42	NC_008468.2_6826777	69.736	A/G	G/G	ll	ll	ll	lm	lm	lm	lm	ll	ll	lm	ll	lm	ll	ll	lm	lm	lm	lm	lm	lm	lm	lm	lm	ll	ll	lm	lm	lm	ll	ll	lm	lm	ll	ll	lm	lm	ll	ll	ll	lm	lm	ll	lm	ll	lm
41	NC_008468.2_6677192	71.277	A/G	G/G	ll	ll	ll	lm	lm	lm	lm	ll	lm	lm	ll	lm	ll	ll	lm	lm	lm	lm	lm	lm	lm	lm	lm	ll	ll	lm	lm	lm	lm	ll	ll	lm	ll	ll	lm	--	ll	ll	ll	lm	lm	ll	lm	ll	lm
43	NC_008468.2_6830391	72.544	T/G	G/G	lm	lm	lm	ll	ll	ll	ll	lm	lm	ll	lm	ll	lm	lm	ll	ll	ll	ll	lm	ll	ll	ll	ll	lm	lm	ll	ll	ll	ll	lm	lm	ll	lm	lm	ll	ll	lm	lm	lm	ll	ll	lm	ll	lm	ll
45	NC_008468.2_6945777	73.320	C/T	T/T	lm	lm	lm	ll	ll	ll	ll	lm	lm	ll	lm	ll	lm	lm	ll	ll	ll	ll	lm	ll	ll	ll	ll	lm	lm	ll	ll	ll	ll	lm	lm	ll	lm	lm	ll	ll	lm	lm	ll	ll	ll	lm	ll	lm	ll
44	NC_008468.2_6880088	74.416	C/T	T/T	ll	ll	ll	lm	lm	lm	lm	ll	ll	lm	ll	lm	ll	ll	lm	lm	lm	lm	lm	lm	lm	lm	lm	ll	ll	lm	lm	lm	lm	ll	ll	lm	ll	ll	lm	lm	ll	ll	lm	lm	lm	ll	lm	ll	lm
47	NC_008468.2_6981591	75.353	C/T	T/T	ll	ll	ll	lm	lm	lm	lm	ll	ll	lm	ll	lm	ll	ll	--	lm	lm	lm	lm	lm	lm	lm	lm	ll	ll	lm	lm	lm	lm	ll	ll	--	ll	ll	lm	lm	ll	ll	lm	lm	lm	ll	lm	ll	lm
48	NC_008468.2_7059215	76.301	T/A	A/A	ll	ll	ll	lm	lm	lm	lm	ll	ll	lm	ll	lm	ll	ll	lm	lm	lm	lm	lm	lm	lm	lm	lm	ll	ll	lm	lm	lm	lm	ll	ll	lm	ll	ll	lm	--	ll	ll	lm	lm	lm	ll	lm	ll	lm
49	NC_008468.2_7169517	78.831	A/G	G/G	lm	lm	lm	ll	ll	ll	ll	lm	lm	ll	lm	ll	lm	lm	ll	ll	ll	ll	lm	ll	ll	ll	ll	lm	lm	lm	ll	ll	ll	lm	lm	ll	lm	lm	ll	ll	lm	lm	ll	ll	ll	lm	ll	lm	ll
50	NC_008468.2_7475967	83.664	G/T	T/T	ll	ll	ll	lm	lm	lm	lm	ll	ll	lm	ll	lm	ll	ll	lm	lm	lm	lm	ll	lm	lm	lm	ll	ll	ll	lm	lm	lm	lm	ll	ll	ll	ll	ll	lm	ll	ll	ll	lm	ll	lm	ll	lm	ll	lm
51	NC_008468.2_7732635	87.218	T/A	A/A	lm	lm	--	ll	ll	ll	ll	lm	ll	ll	lm	ll	lm	lm	ll	lm	ll	ll	lm	ll	ll	ll	lm	lm	lm	lm	ll	ll	ll	ll	lm	ll	ll	lm	ll	ll	lm	lm	ll	ll	ll	lm	ll	lm	ll
53	NC_008468.2_8218394	90.637	G/A	A/A	ll	ll	--	lm	lm	lm	lm	ll	lm	lm	ll	lm	ll	lm	lm	ll	lm	lm	ll	lm	lm	lm	ll	ll	ll	lm	lm	lm	--	--	ll	--	lm	ll	lm	lm	ll	ll	lm	lm	lm	ll	lm	ll	lm
52	NC_008468.2_8187048	92.181	A/T	A/A	ll	ll	ll	lm	lm	lm	lm	ll	lm	lm	ll	lm	ll	lm	lm	ll	lm	lm	lm	lm	lm	lm	ll	ll	ll	lm	lm	lm	lm	lm	ll	lm	lm	ll	lm	lm	ll	ll	lm	lm	lm	ll	lm	ll	lm
54	NC_008468.2_8837638	95.567	T/A	A/A	ll	ll	ll	lm	lm	ll	lm	ll	lm	lm	ll	lm	ll	lm	lm	ll	lm	lm	lm	lm	lm	lm	ll	ll	ll	lm	lm	lm	--	lm	ll	--	lm	ll	lm	ll	lm	ll	lm	lm	lm	ll	lm	ll	lm
55	NC_008468.2_9325329	99.003	T/C	C/C	ll	ll	ll	lm	lm	lm	lm	ll	lm	lm	ll	lm	ll	lm	lm	ll	lm	lm	lm	lm	lm	lm	ll	ll	ll	lm	lm	lm	lm	lm	ll	ll	lm	ll	lm	lm	lm	ll	lm	lm	lm	ll	lm	ll	lm
56	NC_008468.2_10015359	103.315	A/G	G/G	ll	ll	ll	lm	lm	lm	lm	ll	lm	lm	ll	lm	ll	lm	lm	ll	lm	ll	lm	lm	lm	lm	ll	ll	ll	lm	lm	lm	--	lm	ll	ll	lm	ll	lm	--	lm	ll	lm	lm	lm	ll	ll	ll	lm
57	NC_008468.2_10485023	106.554	A/G	A/A	ll	ll	ll	lm	lm	lm	ll	ll	lm	lm	ll	lm	ll	lm	lm	ll	lm	ll	lm	lm	lm	lm	ll	ll	ll	lm	lm	ll	lm	lm	ll	ll	lm	ll	lm	ll	lm	ll	lm	lm	lm	ll	lm	ll	lm
58	NC_008468.2_10772110	111.480	G/A	A/A	ll	ll	ll	--	--	lm	ll	ll	lm	lm	ll	lm	ll	ll	lm	ll	lm	ll	lm	lm	lm	lm	ll	ll	ll	lm	lm	ll	lm	lm	ll	ll	lm	ll	lm	ll	lm	ll	lm	lm	lm	ll	--	ll	lm
59	NC_008468.2_11163249	114.957	T/C	C/C	lm	lm	lm	ll	ll	ll	lm	lm	ll	ll	lm	ll	lm	lm	ll	lm	lm	lm	lm	ll	ll	ll	lm	lm	lm	ll	ll	lm	ll	ll	ll	ll	ll	lm	ll	lm	ll	lm	ll	ll	ll	ll	ll	lm	ll
62	NC_008468.2_12423910	122.277	C/T	T/T	ll	ll	ll	lm	lm	ll	ll	ll	lm	ll	lm	lm	ll	ll	ll	ll	ll	ll	lm	lm	lm	lm	ll	ll	ll	lm	lm	ll	ll	ll	ll	ll	lm	ll	lm	ll	lm	ll	lm	ll	lm	lm	lm	lm	lm
60	NC_008468.2_11956666	126.432	C/A	A/A	ll	ll	ll	lm	lm	ll	ll	ll	lm	ll	lm	lm	ll	ll	--	ll	ll	ll	lm	lm	lm	lm	ll	ll	ll	lm	lm	ll	lm	lm	ll	ll	lm	ll	lm	ll	lm	ll	lm	lm	lm	lm	lm	lm	lm
61	NC_008468.2_12240453	128.967	T/C	C/C	lm	lm	lm	ll	ll	lm	lm	lm	ll	lm	ll	ll	lm	lm	ll	lm	lm	lm	lm	ll	ll	ll	lm	lm	lm	ll	ll	lm	ll	ll	lm	lm	ll	lm	ll	lm	ll	lm	ll	ll	ll	ll	lm	ll	ll
63	NC_008468.2_12635479	130.683	A/T	T/T	lm	lm	lm	ll	ll	lm	lm	lm	ll	lm	ll	ll	lm	lm	ll	lm	lm	lm	lm	ll	ll	ll	lm	lm	lm	ll	ll	lm	ll	ll	lm	lm	ll	lm	ll	--	ll	lm	ll	ll	ll	ll	ll	ll	ll
64	NC_008468.2_12910750	134.619	C/T	T/T	lm	lm	lm	lm	ll	lm	lm	lm	ll	lm	ll	ll	lm	lm	ll	lm	lm	lm	--	ll	ll	ll	--	--	lm	ll	ll	lm	ll	ll	lm	lm	ll	ll	ll	lm	ll	lm	ll	ll	ll	ll	ll	ll	ll
65	NC_008468.2_13150358	136.528	A/G	G/G	ll	ll	ll	ll	lm	ll	ll	ll	lm	ll	lm	lm	ll	ll	lm	ll	ll	ll	ll	lm	lm	lm	ll	ll	ll	lm	lm	ll	lm	lm	ll	ll	lm	ll	lm	ll	lm	ll	lm	lm	lm	lm	ll	lm	lm
66	NC_008468.2_13481316	138.132	C/A	A/A	ll	ll	ll	ll	lm	ll	ll	ll	ll	ll	lm	lm	ll	ll	lm	ll	ll	ll	ll	lm	lm	lm	ll	ll	ll	lm	lm	ll	ll	lm	ll	ll	lm	ll	lm	ll	lm	ll	lm	--	lm	lm	lm	lm	lm
68	NC_008468.2_14245813	142.284	A/G	G/G	ll	ll	lm	ll	lm	ll	ll	ll	lm	ll	lm	lm	ll	ll	lm	ll	ll	ll	ll	lm	lm	lm	ll	ll	ll	ll	lm	ll	--	lm	ll	ll	lm	ll	lm	ll	lm	ll	lm	lm	lm	lm	lm	lm	lm
67	NC_008468.2_13771110	144.686	A/C	C/C	ll	ll	ll	ll	lm	ll	lm	ll	lm	ll	lm	lm	ll	ll	lm	ll	ll	ll	ll	lm	lm	lm	ll	ll	ll	ll	lm	ll	lm	lm	ll	ll	lm	ll	lm	--	lm	ll	lm	lm	lm	lm	lm	lm	lm
69	NC_008468.2_14369867	149.889	G/A	A/A	lm	lm	ll	lm	ll	lm	lm	--	ll	--	ll	ll	lm	lm	ll	lm	lm	lm	lm	ll	ll	ll	lm	lm	lm	lm	ll	lm	ll	ll	lm	ll	ll	ll	ll	lm	ll	lm	ll	ll	ll	ll	ll	ll	ll
70	NC_008468.2_14830625	153.464	A/G	G/G	ll	ll	lm	ll	ll	ll	ll	ll	lm	ll	lm	lm	ll	ll	--	ll	ll	ll	ll	lm	lm	lm	ll	ll	ll	ll	lm	ll	lm	--	ll	lm	lm	ll	lm	ll	lm	ll	lm	lm	lm	lm	lm	ll	lm
71	NC_008468.2_14922276	155.925	G/A	A/A	ll	ll	--	ll	ll	ll	ll	lm	lm	ll	lm	lm	ll	ll	lm	ll	ll	ll	ll	lm	lm	lm	ll	ll	ll	ll	lm	ll	ll	lm	ll	lm	lm	ll	lm	ll	lm	ll	lm	ll	lm	lm	lm	--	lm
72	NC_008468.2_15378552	161.249	G/A	A/A	ll	ll	lm	ll	ll	ll	ll	lm	lm	ll	lm	lm	ll	ll	lm	ll	ll	ll	lm	lm	lm	lm	ll	ll	ll	ll	lm	ll	lm	lm	lm	lm	lm	ll	lm	ll	lm	ll	lm	ll	lm	lm	lm	--	lm
73	NC_008468.2_15498490	164.325	C/T	T/T	lm	lm	ll	lm	lm	lm	lm	ll	ll	lm	ll	ll	lm	lm	ll	lm	lm	lm	--	ll	ll	ll	lm	lm	lm	lm	ll	lm	ll	ll	ll	ll	ll	--	ll	lm	ll	lm	ll	--	lm	ll	ll	ll	ll
74	NC_008468.2_15694591	165.496	G/A	A/A	ll	ll	lm	ll	ll	ll	ll	ll	lm	ll	lm	lm	ll	lm	lm	ll	ll	ll	ll	lm	lm	lm	ll	ll	ll	ll	lm	ll	lm	lm	lm	lm	lm	ll	lm	ll	lm	ll	lm	ll	ll	lm	lm	lm	lm
75	NC_008468.2_16032261	166.915	G/C	C/C	ll	ll	lm	ll	ll	ll	ll	lm	lm	ll	lm	lm	ll	ll	lm	ll	ll	ll	ll	lm	lm	lm	ll	ll	ll	ll	lm	ll	lm	lm	lm	lm	lm	ll	lm	ll	lm	ll	lm	ll	ll	lm	lm	lm	lm
82	NC_008468.2_19601328	168.683	T/C	C/C	ll	ll	lm	ll	ll	ll	ll	lm	lm	ll	lm	lm	ll	ll	lm	ll	ll	ll	ll	lm	lm	lm	ll	ll	ll	ll	lm	lm	lm	--	ll	lm	ll	ll	lm	ll	lm	ll	lm	ll	ll	lm	lm	lm	lm
83	NC_008468.2_19601485	169.407	T/C	C/C	ll	ll	lm	ll	ll	ll	ll	lm	lm	ll	lm	lm	ll	ll	lm	ll	ll	ll	ll	lm	lm	lm	ll	ll	ll	ll	lm	lm	lm	lm	ll	lm	lm	ll	lm	ll	lm	ll	lm	ll	ll	lm	lm	lm	lm
81	NC_008468.2_19289458	171.577	A/C	C/C	ll	ll	lm	ll	ll	ll	ll	ll	lm	ll	lm	lm	ll	ll	lm	ll	ll	ll	ll	lm	lm	lm	ll	ll	ll	ll	ll	lm	lm	lm	lm	lm	lm	ll	lm	lm	lm	ll	--	ll	ll	lm	lm	ll	lm
79	NC_008468.2_18956729	173.247	G/A	A/A	ll	ll	lm	ll	ll	ll	ll	ll	lm	ll	lm	lm	ll	ll	lm	ll	ll	ll	ll	lm	lm	lm	ll	ll	ll	ll	ll	lm	lm	lm	lm	lm	lm	ll	lm	ll	lm	ll	lm	ll	ll	lm	lm	lm	lm
80	NC_008468.2_19106251	173.760	G/A	A/A	ll	ll	lm	ll	ll	ll	ll	ll	lm	ll	lm	lm	ll	ll	--	ll	ll	ll	ll	lm	lm	lm	ll	ll	ll	ll	ll	lm	lm	lm	lm	lm	lm	ll	lm	ll	lm	ll	lm	ll	ll	lm	lm	lm	lm
76	NC_008468.2_18227856	175.213	A/T	T/T	lm	lm	ll	lm	lm	lm	lm	lm	ll	lm	ll	ll	lm	lm	ll	lm	lm	lm	lm	ll	ll	ll	lm	lm	lm	lm	lm	lm	ll	ll	ll	ll	ll	lm	lm	lm	ll	lm	ll	lm	lm	ll	ll	ll	ll
78	NC_008468.2_18454361	177.161	A/T	T/T	lm	lm	ll	lm	lm	lm	lm	lm	ll	lm	ll	ll	lm	lm	ll	lm	lm	lm	lm	ll	ll	ll	lm	lm	lm	lm	lm	ll	ll	ll	ll	ll	ll	--	ll	--	ll	lm	ll	lm	lm	ll	ll	ll	ll
77	NC_008468.2_18428768	178.156	A/T	T/T	lm	lm	ll	--	lm	lm	lm	--	ll	ll	ll	lm	lm	lm	ll	lm	ll	lm	--	ll	ll	ll	lm	lm	lm	lm	lm	ll	ll	ll	ll	ll	ll	lm	ll	lm	ll	lm	ll	lm	lm	ll	ll	ll	ll
84	NC_008468.2_21094606	198.316	A/C	C/C	ll	ll	lm	lm	lm	ll	ll	ll	lm	ll	--	--	ll	ll	lm	ll	lm	ll	lm	lm	ll	lm	ll	lm	ll	ll	ll	ll	ll	lm	lm	lm	lm	--	ll	ll	lm	lm	lm	ll	ll	lm	lm	ll	lm
85	NC_008468.2_21127300	201.094	A/G	G/G	lm	lm	ll	ll	ll	lm	lm	lm	ll	lm	ll	ll	lm	lm	ll	lm	ll	lm	lm	ll	lm	ll	lm	ll	lm	lm	lm	lm	ll	ll	ll	ll	ll	lm	lm	lm	ll	ll	ll	--	lm	ll	ll	ll	ll
86	NC_008468.2_21659495	204.653	G/C	C/C	lm	ll	ll	ll	ll	lm	lm	lm	ll	lm	ll	ll	lm	lm	ll	lm	ll	lm	lm	ll	lm	ll	lm	ll	lm	lm	lm	lm	ll	ll	ll	ll	ll	lm	lm	lm	ll	ll	ll	lm	lm	ll	ll	ll	ll
89	NC_008468.2_21949637	208.274	T/C	C/C	lm	ll	--	ll	ll	lm	lm	ll	ll	lm	ll	ll	lm	lm	ll	lm	ll	lm	lm	ll	lm	ll	lm	ll	lm	lm	lm	lm	ll	ll	ll	ll	ll	--	lm	lm	ll	ll	ll	lm	lm	ll	lm	ll	ll
91	NC_008468.2_22123199	209.593	A/G	G/G	lm	ll	ll	ll	ll	lm	lm	lm	ll	lm	ll	ll	lm	lm	ll	lm	ll	lm	lm	ll	lm	ll	lm	ll	lm	lm	lm	lm	ll	lm	ll	ll	ll	--	lm	--	ll	ll	ll	lm	lm	ll	lm	ll	ll
90	NC_008468.2_22029911	211.093	A/G	G/G	ll	lm	lm	lm	lm	ll	ll	ll	lm	ll	lm	lm	ll	ll	ll	ll	lm	ll	ll	lm	ll	lm	ll	lm	ll	ll	ll	ll	lm	lm	lm	--	lm	ll	ll	ll	lm	lm	lm	ll	ll	lm	ll	lm	lm
93	NC_008468.2_22417210	212.457	A/G	G/G	ll	lm	lm	lm	lm	ll	ll	lm	lm	ll	lm	lm	ll	ll	lm	ll	lm	ll	ll	lm	ll	lm	ll	lm	ll	ll	ll	ll	lm	lm	lm	lm	lm	ll	ll	ll	lm	lm	lm	ll	ll	lm	ll	lm	lm
97	NC_008468.2_22750376	214.417	C/G	G/G	lm	ll	ll	ll	ll	lm	lm	lm	ll	lm	ll	ll	lm	lm	lm	lm	ll	lm	lm	ll	lm	ll	lm	ll	lm	lm	lm	lm	ll	ll	ll	ll	ll	lm	lm	ll	ll	ll	ll	lm	lm	ll	lm	ll	ll
95	NC_008468.2_22641022	215.599	A/G	G/G	lm	ll	ll	ll	ll	lm	lm	lm	ll	lm	ll	ll	lm	lm	lm	lm	ll	lm	lm	ll	lm	ll	lm	ll	lm	lm	lm	lm	ll	ll	ll	ll	ll	lm	lm	lm	ll	ll	ll	--	lm	ll	lm	ll	ll
96	NC_008468.2_22701385	216.950	G/A	A/A	ll	lm	lm	lm	lm	ll	ll	ll	lm	ll	--	lm	ll	ll	ll	ll	lm	ll	lm	lm	ll	lm	ll	lm	ll	ll	ll	ll	lm	lm	lm	lm	lm	ll	ll	ll	lm	lm	lm	ll	ll	lm	ll	lm	lm
98	NC_008468.2_23045265	218.173	T/G	G/G	ll	lm	lm	--	lm	ll	ll	ll	lm	ll	lm	lm	ll	ll	ll	ll	lm	ll	lm	ll	ll	lm	ll	lm	ll	ll	ll	ll	lm	lm	lm	lm	lm	ll	ll	ll	lm	lm	lm	ll	ll	lm	ll	lm	lm
94	NC_008468.2_22593169	220.130	A/G	G/G	lm	ll	ll	ll	ll	lm	lm	ll	ll	lm	ll	ll	lm	lm	lm	lm	ll	lm	lm	ll	lm	ll	lm	ll	lm	lm	lm	lm	ll	ll	ll	ll	ll	lm	lm	--	ll	ll	ll	lm	lm	ll	lm	ll	ll
[truncated: 63 more columns]

## Sheet: LG 3
Nr	Locus	Position
3			F	M	I_3_06	I_3_09	I_3_12	I_3_15	I_3_27	I_3_31	I_3_32	I_3_34	I_3_38	I_3_42	I_3_45	I_3_50	I_3_53	I_3_55	I_3_56	I_3_58	I_3_59	I_3_60	I_3_66	I_3_70	I_3_71	I_3_75	I_3_77	I_3_78	I_4_12	I_4_15	I_4_19	I_4_26	I_4_35	I_4_39	I_4_48	I_4_51	I_4_65	I_4_73	I_4_78	I_4_79	I_4_81	II_1_81	II_3_09	II_3_10	II_3_10a	II_3_11	II_3_14	II_3_18	II_3_19
5	NC_008469.2_6849886	0.000	G/T	T/T	lm	ll	ll	lm	lm	ll	lm	lm	lm	lm	lm	lm	lm	lm	ll	ll	lm	lm	ll	lm	ll	ll	lm	lm	lm	lm	lm	lm	ll	ll	lm	lm	lm	ll	ll	ll	lm	lm	ll	lm	lm	ll	ll	ll	ll
4	NC_008469.2_6669066	2.134	C/T	T/T	ll	lm	lm	ll	ll	lm	ll	ll	ll	ll	ll	ll	ll	ll	lm	lm	ll	ll	lm	ll	lm	lm	ll	ll	ll	ll	ll	ll	lm	lm	ll	ll	ll	lm	lm	lm	ll	ll	lm	ll	ll	lm	lm	lm	lm
8	NC_008469.2_7444584	8.409	A/G	G/G	ll	lm	ll	lm	--	lm	ll	ll	lm	ll	ll	ll	ll	ll	lm	lm	ll	ll	lm	lm	lm	lm	ll	ll	ll	ll	ll	ll	lm	lm	ll	ll	ll	ll	lm	ll	ll	ll	lm	ll	ll	lm	lm	lm	lm
11	NC_008469.2_8030830	10.083	A/G	G/G	ll	lm	lm	lm	ll	lm	ll	ll	ll	ll	ll	ll	ll	lm	lm	lm	ll	ll	lm	lm	lm	lm	ll	ll	ll	ll	lm	ll	lm	ll	ll	lm	ll	ll	lm	lm	ll	ll	lm	ll	ll	lm	lm	lm	lm
9	NC_008469.2_7753415	12.604	G/A	A/A	lm	ll	ll	ll	--	ll	lm	lm	lm	lm	lm	lm	lm	lm	ll	ll	lm	lm	ll	ll	ll	ll	lm	lm	lm	lm	lm	lm	ll	lm	lm	ll	lm	lm	ll	ll	lm	lm	ll	lm	lm	ll	ll	ll	ll
13	NC_008469.2_8132657	14.488	A/C	C/C	lm	ll	ll	ll	lm	ll	lm	lm	ll	ll	lm	lm	lm	lm	ll	ll	lm	lm	ll	lm	ll	ll	lm	lm	lm	lm	lm	lm	ll	lm	lm	ll	lm	lm	ll	ll	lm	lm	ll	lm	lm	ll	ll	ll	ll
14	NC_008469.2_8310242	15.372	T/C	C/C	ll	lm	--	lm	ll	lm	ll	ll	ll	lm	ll	ll	ll	ll	lm	--	ll	ll	lm	ll	lm	lm	ll	ll	ll	ll	ll	ll	lm	ll	ll	lm	ll	ll	lm	ll	ll	ll	lm	ll	ll	lm	lm	lm	lm
15	NC_008469.2_8422664	15.705	A/C	C/C	lm	ll	ll	ll	lm	ll	lm	lm	lm	ll	lm	lm	lm	lm	ll	ll	lm	lm	ll	lm	ll	ll	lm	lm	lm	lm	lm	lm	ll	lm	lm	ll	lm	lm	ll	ll	lm	lm	ll	lm	lm	ll	ll	ll	ll
18	NC_008469.2_8796191	19.762	G/C	G/G	lm	ll	ll	lm	lm	ll	lm	lm	lm	ll	ll	lm	lm	lm	ll	ll	lm	lm	ll	--	ll	ll	lm	lm	lm	lm	lm	lm	ll	--	lm	ll	lm	lm	ll	--	lm	lm	ll	ll	ll	ll	ll	ll	ll
17	NC_008469.2_8784119	21.406	T/C	C/C	lm	ll	ll	ll	lm	ll	lm	lm	lm	ll	ll	--	lm	lm	ll	ll	lm	lm	ll	lm	ll	ll	lm	lm	lm	lm	lm	lm	ll	lm	--	ll	lm	lm	ll	ll	lm	lm	ll	ll	ll	ll	ll	ll	ll
20	NC_008469.2_9059283	22.682	A/G	G/G	ll	lm	lm	lm	ll	lm	ll	ll	ll	lm	lm	ll	ll	ll	lm	lm	ll	ll	lm	lm	lm	lm	ll	ll	ll	ll	ll	ll	lm	ll	ll	lm	ll	ll	lm	lm	ll	lm	lm	lm	lm	lm	lm	lm	lm
19	NC_008469.2_8979485	23.515	C/A	A/A	ll	ll	lm	lm	ll	--	ll	ll	ll	lm	lm	ll	ll	ll	lm	lm	ll	ll	lm	lm	lm	lm	ll	ll	ll	ll	ll	ll	lm	ll	ll	lm	ll	ll	lm	lm	ll	lm	ll	lm	lm	lm	lm	lm	lm
21	NC_008469.2_9229190	25.439	T/C	C/C	lm	ll	ll	lm	ll	ll	lm	lm	lm	ll	ll	lm	lm	lm	ll	ll	lm	lm	ll	ll	ll	ll	lm	lm	lm	lm	lm	lm	ll	lm	lm	ll	lm	lm	ll	ll	lm	ll	ll	ll	ll	ll	ll	ll	ll
22	NC_008469.2_10165679	27.682	A/G	G/G	ll	lm	lm	lm	ll	ll	ll	ll	ll	lm	lm	ll	ll	ll	lm	lm	ll	ll	lm	lm	lm	lm	ll	ll	ll	ll	ll	ll	lm	ll	ll	lm	ll	ll	lm	lm	ll	lm	lm	lm	lm	lm	lm	lm	ll
23	NC_008469.2_10363943	29.498	T/C	C/C	ll	lm	lm	lm	ll	ll	ll	lm	ll	lm	lm	ll	ll	ll	lm	lm	ll	ll	lm	lm	lm	lm	ll	ll	ll	ll	ll	ll	lm	ll	ll	lm	ll	ll	lm	lm	ll	lm	lm	lm	lm	lm	lm	lm	ll
24	NC_008469.2_10403610	30.691	T/C	C/C	ll	lm	lm	lm	ll	ll	ll	lm	ll	lm	lm	ll	ll	ll	lm	lm	ll	ll	lm	lm	lm	lm	ll	lm	ll	ll	ll	ll	lm	ll	ll	lm	ll	ll	lm	lm	ll	lm	lm	lm	lm	lm	lm	lm	lm
25	NC_008469.2_10577592	33.532	T/C	C/C	lm	ll	lm	ll	lm	lm	lm	ll	lm	ll	ll	lm	lm	lm	ll	ll	lm	lm	ll	lm	ll	ll	lm	lm	lm	lm	lm	lm	ll	lm	lm	ll	lm	lm	ll	ll	lm	ll	ll	ll	ll	ll	ll	ll	lm
26	NC_008469.2_10936628	34.400	C/T	T/T	lm	ll	lm	ll	lm	lm	lm	ll	lm	ll	ll	lm	lm	lm	ll	ll	lm	lm	ll	lm	ll	ll	lm	lm	lm	lm	lm	lm	ll	ll	lm	ll	lm	lm	ll	ll	lm	ll	ll	ll	ll	ll	ll	ll	lm
32	NC_008469.2_11577200	38.312	G/A	A/A	lm	ll	lm	lm	lm	ll	lm	ll	lm	lm	ll	ll	lm	lm	ll	ll	lm	lm	ll	lm	ll	ll	lm	--	lm	lm	lm	lm	ll	lm	lm	ll	--	lm	ll	ll	ll	ll	ll	ll	ll	ll	ll	ll	lm
31	NC_008469.2_11534582	39.675	G/C	C/C	ll	lm	ll	lm	ll	ll	ll	lm	ll	ll	lm	lm	ll	ll	lm	lm	ll	ll	lm	ll	lm	lm	ll	ll	ll	ll	ll	ll	lm	ll	ll	lm	ll	ll	lm	--	lm	lm	lm	--	lm	lm	--	lm	ll
34	NC_008469.2_11679155	41.093	T/C	C/C	lm	ll	ll	lm	ll	ll	ll	lm	ll	ll	lm	lm	ll	ll	lm	lm	ll	ll	lm	ll	lm	lm	ll	ll	ll	ll	ll	ll	lm	ll	ll	lm	ll	ll	lm	lm	lm	lm	lm	lm	lm	lm	lm	lm	ll
35	NC_008469.2_11706495	41.457	T/C	C/C	ll	ll	ll	lm	ll	ll	ll	lm	ll	ll	lm	lm	ll	ll	lm	lm	ll	ll	lm	ll	lm	lm	ll	ll	ll	ll	ll	ll	lm	ll	ll	lm	ll	ll	lm	lm	lm	lm	lm	lm	lm	lm	lm	lm	ll
36	NC_008469.2_11797042	41.985	A/G	G/G	lm	lm	lm	ll	lm	lm	lm	ll	ll	lm	ll	ll	lm	lm	ll	ll	lm	lm	ll	--	ll	ll	lm	lm	lm	lm	lm	lm	ll	lm	lm	ll	lm	lm	ll	ll	ll	ll	ll	ll	ll	ll	ll	ll	lm
33	NC_008469.2_11678492	42.341	A/T	T/T	ll	ll	ll	lm	ll	ll	ll	lm	ll	ll	lm	--	ll	ll	lm	lm	ll	ll	lm	ll	lm	lm	ll	ll	ll	ll	ll	ll	lm	ll	ll	lm	ll	ll	lm	lm	lm	lm	lm	lm	lm	lm	lm	lm	ll
28	NC_008469.2_11045652	43.596	C/T	T/T	ll	lm	ll	lm	ll	ll	ll	lm	ll	ll	lm	ll	ll	ll	lm	lm	ll	ll	lm	ll	lm	lm	ll	ll	ll	ll	ll	ll	lm	ll	ll	ll	ll	ll	lm	lm	lm	lm	lm	lm	lm	lm	lm	lm	ll
30	NC_008469.2_11473711	46.987	C/T	T/T	ll	lm	ll	lm	ll	ll	ll	lm	ll	ll	ll	--	ll	ll	lm	lm	ll	ll	lm	ll	--	lm	ll	ll	ll	ll	ll	ll	lm	ll	ll	--	ll	ll	lm	ll	lm	lm	lm	lm	lm	lm	lm	lm	ll
38	NC_008469.2_12321110	52.785	C/T	T/T	lm	lm	lm	ll	ll	lm	ll	ll	lm	lm	ll	ll	ll	lm	ll	ll	lm	lm	ll	lm	ll	ll	lm	lm	lm	lm	lm	lm	ll	lm	lm	ll	ll	lm	lm	ll	ll	ll	ll	ll	ll	ll	ll	ll	lm
40	NC_008469.2_12640268	53.633	T/C	C/C	ll	ll	ll	lm	ll	ll	lm	lm	ll	ll	lm	lm	lm	ll	lm	lm	ll	ll	lm	ll	lm	lm	ll	ll	ll	ll	ll	ll	lm	ll	lm	lm	lm	ll	ll	lm	lm	lm	lm	lm	lm	lm	lm	lm	ll
37	NC_008469.2_12200352	54.677	T/C	C/C	ll	ll	ll	lm	ll	ll	lm	lm	ll	ll	lm	lm	lm	ll	lm	lm	ll	ll	lm	ll	lm	lm	ll	ll	ll	ll	ll	ll	lm	lm	ll	lm	lm	ll	ll	lm	lm	lm	lm	lm	lm	lm	lm	lm	ll
39	NC_008469.2_12383811	56.073	A/G	G/G	ll	ll	ll	lm	ll	ll	lm	lm	ll	ll	lm	lm	lm	ll	lm	lm	ll	ll	lm	ll	lm	lm	ll	ll	ll	ll	ll	ll	lm	ll	ll	lm	lm	ll	ll	lm	lm	lm	lm	lm	lm	lm	lm	lm	ll
42	NC_008469.2_13465703	59.477	A/G	G/G	lm	lm	--	ll	lm	lm	ll	lm	lm	lm	ll	ll	ll	lm	ll	lm	lm	lm	ll	lm	ll	ll	lm	ll	lm	lm	lm	lm	ll	lm	ll	ll	--	ll	lm	--	ll	ll	ll	ll	ll	ll	ll	ll	lm
41	NC_008469.2_13465052	61.844	G/A	A/A	lm	lm	--	ll	ll	ll	ll	ll	ll	--	ll	ll	ll	lm	ll	ll	lm	lm	ll	lm	ll	ll	lm	lm	lm	lm	lm	lm	ll	lm	ll	ll	ll	ll	lm	--	ll	ll	ll	ll	ll	ll	ll	ll	lm
43	NC_008469.2_14091490	64.889	G/A	A/A	ll	ll	ll	lm	ll	ll	lm	lm	lm	ll	lm	lm	lm	ll	lm	lm	ll	ll	lm	ll	lm	ll	lm	ll	lm	ll	ll	ll	lm	ll	lm	lm	lm	--	ll	ll	lm	lm	lm	lm	lm	lm	lm	lm	ll
45	NC_008469.2_14184193	66.197	C/A	A/A	lm	lm	lm	ll	lm	lm	ll	ll	ll	lm	ll	ll	ll	lm	ll	ll	lm	lm	ll	--	ll	lm	ll	lm	ll	lm	lm	lm	ll	lm	ll	ll	ll	ll	lm	lm	ll	ll	ll	ll	ll	ll	ll	ll	lm
44	NC_008469.2_14175869	67.392	T/G	G/G	lm	lm	lm	ll	lm	lm	ll	ll	ll	lm	ll	ll	ll	lm	ll	ll	lm	lm	ll	lm	ll	lm	ll	lm	ll	lm	lm	lm	ll	lm	ll	ll	ll	ll	lm	lm	ll	ll	ll	ll	ll	ll	ll	ll	lm
47	NC_008469.2_14416206	69.169	T/A	A/A	lm	lm	lm	ll	ll	lm	ll	ll	--	lm	--	ll	ll	lm	ll	ll	lm	lm	ll	lm	ll	lm	ll	lm	ll	lm	lm	lm	ll	ll	ll	ll	ll	ll	lm	lm	ll	ll	ll	ll	ll	ll	ll	ll	lm
48	NC_008469.2_14836058	73.276	T/C	C/C	ll	ll	ll	lm	ll	ll	--	lm	lm	ll	lm	lm	lm	ll	lm	lm	ll	ll	ll	ll	lm	ll	lm	ll	lm	lm	ll	ll	lm	ll	lm	lm	lm	lm	ll	ll	lm	lm	--	lm	lm	lm	lm	lm	ll
49	NC_008469.2_14913362	75.110	G/A	A/A	lm	lm	ll	ll	--	lm	ll	ll	ll	lm	ll	ll	ll	lm	ll	ll	lm	lm	lm	lm	ll	lm	ll	lm	ll	ll	lm	lm	ll	lm	ll	ll	ll	ll	lm	lm	ll	ll	ll	ll	ll	ll	ll	ll	lm
53	NC_008469.2_15553715	76.989	C/A	A/A	lm	lm	lm	ll	ll	lm	ll	ll	ll	lm	ll	ll	lm	lm	ll	ll	lm	lm	lm	--	ll	--	ll	lm	ll	ll	lm	lm	ll	lm	ll	ll	ll	ll	lm	lm	ll	lm	ll	ll	ll	ll	ll	ll	lm
52	NC_008469.2_15353921	79.195	C/T	T/T	lm	lm	lm	ll	ll	lm	ll	ll	ll	lm	ll	ll	lm	lm	ll	ll	lm	lm	lm	lm	ll	lm	ll	lm	ll	ll	lm	lm	ll	lm	ll	ll	ll	ll	lm	lm	ll	lm	ll	ll	ll	ll	ll	ll	lm
55	NC_008469.2_16262920	81.942	A/G	G/G	ll	ll	ll	lm	ll	ll	--	lm	--	ll	ll	lm	ll	lm	lm	lm	ll	ll	ll	ll	lm	ll	lm	ll	lm	lm	ll	ll	ll	ll	lm	ll	lm	lm	ll	ll	lm	ll	lm	lm	lm	lm	lm	lm	ll
57	NC_008469.2_16683424	85.310	T/A	A/A	ll	ll	ll	lm	lm	ll	lm	lm	lm	ll	lm	lm	lm	lm	lm	lm	ll	ll	lm	ll	lm	ll	lm	ll	lm	lm	ll	ll	lm	ll	ll	lm	lm	lm	ll	ll	lm	ll	lm	lm	lm	lm	lm	lm	ll
58	NC_008469.2_17073287	88.863	G/T	T/T	ll	ll	ll	lm	lm	ll	lm	lm	lm	ll	lm	lm	lm	lm	lm	lm	ll	ll	ll	ll	lm	ll	lm	ll	ll	lm	ll	ll	lm	ll	ll	lm	lm	lm	ll	ll	lm	ll	lm	lm	lm	lm	lm	lm	ll
59	NC_008469.2_17195226	90.614	C/G	G/G	ll	ll	ll	--	ll	ll	lm	lm	lm	ll	lm	--	lm	lm	lm	lm	ll	ll	ll	ll	ll	ll	lm	ll	ll	lm	ll	ll	lm	ll	ll	lm	lm	lm	ll	ll	lm	ll	lm	lm	lm	lm	lm	lm	ll
60	NC_008469.2_17295780	92.318	G/A	A/A	ll	ll	ll	lm	ll	ll	--	lm	lm	ll	--	lm	lm	lm	lm	--	lm	ll	ll	ll	ll	ll	lm	ll	ll	lm	ll	ll	lm	ll	ll	lm	--	--	ll	ll	lm	ll	ll	--	lm	lm	lm	lm	ll
61	NC_008469.2_17645078	94.557	A/G	A/A	lm	lm	--	ll	ll	--	ll	ll	ll	lm	ll	ll	ll	ll	ll	ll	--	lm	--	lm	lm	lm	ll	lm	lm	ll	lm	lm	ll	lm	--	ll	ll	ll	lm	lm	ll	lm	lm	ll	ll	ll	ll	ll	lm
62	NC_008469.2_17648189	96.647	A/G	G/G	lm	lm	lm	ll	ll	lm	ll	ll	lm	lm	ll	ll	ll	ll	ll	ll	lm	lm	lm	lm	lm	lm	ll	lm	lm	ll	lm	lm	ll	lm	lm	ll	ll	ll	lm	lm	ll	lm	lm	ll	ll	lm	ll	ll	lm
63	NC_008469.2_17897206	100.076	T/C	C/C	ll	ll	ll	ll	lm	ll	ll	--	--	ll	lm	ll	--	lm	lm	lm	ll	ll	ll	ll	ll	ll	lm	ll	ll	lm	ll	ll	lm	ll	ll	--	ll	ll	ll	ll	lm	ll	ll	lm	lm	lm	lm	lm	ll
64	NC_008469.2_18021589	103.739	G/A	A/A	ll	ll	ll	lm	lm	lm	lm	lm	ll	ll	lm	ll	ll	lm	lm	lm	ll	ll	ll	ll	ll	ll	lm	lm	ll	lm	ll	ll	lm	ll	ll	lm	lm	lm	lm	ll	lm	ll	ll	lm	lm	lm	--	lm	ll
66	NC_008469.2_18788506	111.929	A/T	T/T	lm	lm	lm	ll	ll	ll	ll	ll	ll	lm	ll	ll	ll	ll	ll	ll	lm	ll	lm	lm	lm	lm	ll	ll	lm	ll	lm	lm	ll	lm	lm	ll	ll	ll	lm	lm	ll	lm	lm	ll	ll	ll	ll	ll	lm
65	NC_008469.2_18713553	113.938	A/G	G/G	ll	ll	ll	lm	ll	lm	--	lm	lm	lm	lm	lm	lm	lm	lm	lm	ll	lm	ll	ll	ll	ll	lm	lm	ll	lm	ll	ll	lm	ll	ll	lm	lm	lm	ll	ll	lm	ll	lm	ll	lm	lm	lm	lm	lm
71	NC_008469.2_19852278	116.408	A/T	T/T	lm	lm	lm	ll	ll	ll	ll	ll	ll	ll	ll	ll	ll	ll	ll	ll	lm	ll	lm	lm	lm	lm	ll	ll	lm	ll	lm	lm	ll	ll	lm	ll	ll	ll	lm	lm	ll	lm	lm	ll	ll	lm	ll	ll	ll
70	NC_008469.2_19674848	118.253	T/C	C/C	ll	ll	ll	lm	ll	lm	lm	lm	lm	lm	lm	lm	--	lm	lm	lm	ll	lm	ll	ll	ll	ll	lm	lm	ll	lm	ll	ll	lm	ll	ll	lm	lm	lm	ll	ll	lm	ll	ll	lm	lm	lm	lm	lm	lm
67	NC_008469.2_19463299	121.631	T/C	C/C	lm	lm	ll	ll	ll	ll	ll	ll	ll	ll	ll	lm	ll	ll	ll	ll	lm	ll	lm	lm	lm	lm	ll	ll	lm	ll	lm	lm	ll	ll	lm	ll	ll	ll	lm	lm	ll	lm	lm	ll	ll	ll	ll	ll	ll
69	NC_008469.2_19511065	123.805	T/C	C/C	ll	ll	ll	lm	lm	lm	lm	lm	lm	lm	ll	ll	lm	lm	lm	lm	ll	lm	ll	ll	ll	ll	lm	lm	ll	lm	ll	ll	lm	ll	ll	lm	lm	lm	ll	ll	lm	lm	ll	lm	lm	lm	lm	lm	lm
68	NC_008469.2_19504744	126.874	G/T	T/T	lm	lm	ll	lm	ll	ll	ll	ll	ll	ll	ll	lm	ll	ll	ll	ll	lm	ll	lm	--	lm	lm	ll	ll	lm	ll	lm	lm	ll	lm	lm	ll	ll	ll	lm	ll	ll	lm	lm	ll	ll	ll	ll	ll	ll
[truncated: 64 more columns]

## Sheet: LG 4
Nr	Locus	Position
4			F	M	I_3_06	I_3_09	I_3_12	I_3_15	I_3_27	I_3_31	I_3_32	I_3_34	I_3_38	I_3_42	I_3_45	I_3_50	I_3_53	I_3_55	I_3_56	I_3_58	I_3_59	I_3_60	I_3_66	I_3_71	I_3_75	I_3_77	I_3_78	I_4_02_48	I_4_12	I_4_15	I_4_19	I_4_26	I_4_35	I_4_39	I_4_48	I_4_51	I_4_65	I_4_73	I_4_78	I_4_79	I_4_81	II_1_81	II_3_09	II_3_10	II_3_10a	II_3_11	II_3_14	II_3_15	II_3_18
3	NC_008470.2_531059	0.000	T/A	A/A	ll	ll	lm	ll	ll	ll	ll	ll	ll	ll	ll	lm	lm	ll	lm	--	ll	lm	ll	ll	ll	lm	ll	ll	lm	lm	lm	lm	ll	ll	lm	--	ll	ll	ll	lm	ll	ll	ll	ll	ll	ll	lm	ll	ll
2	NC_008470.2_289795	3.522	C/T	T/T	ll	lm	--	ll	lm	ll	ll	ll	ll	ll	ll	lm	lm	lm	lm	--	ll	lm	ll	ll	ll	lm	ll	ll	lm	lm	lm	lm	ll	ll	lm	lm	ll	ll	ll	lm	ll	ll	ll	ll	ll	ll	lm	ll	ll
1	NC_008470.2_281987	5.251	G/C	C/C	ll	lm	lm	ll	lm	ll	ll	ll	ll	ll	ll	lm	lm	ll	lm	ll	ll	lm	ll	ll	ll	lm	ll	ll	lm	lm	lm	lm	ll	ll	lm	lm	ll	ll	ll	lm	ll	ll	ll	ll	ll	ll	lm	ll	ll
4	NC_008470.2_2285557	16.364	C/G	G/G	lm	ll	ll	lm	ll	lm	lm	lm	lm	lm	lm	ll	ll	lm	ll	lm	lm	ll	lm	lm	lm	ll	lm	lm	ll	ll	ll	ll	lm	ll	ll	ll	lm	lm	lm	ll	lm	lm	lm	lm	lm	lm	lm	lm	lm
8	NC_008470.2_3142307	23.127	T/C	C/C	ll	lm	lm	lm	ll	ll	ll	ll	ll	ll	ll	lm	lm	ll	lm	ll	ll	lm	ll	ll	ll	lm	ll	ll	lm	lm	lm	lm	ll	lm	lm	lm	lm	ll	ll	lm	ll	ll	ll	ll	ll	ll	ll	ll	ll
6	NC_008470.2_2982818	25.122	C/G	G/G	ll	lm	lm	lm	lm	ll	ll	ll	ll	ll	ll	lm	lm	ll	lm	lm	ll	--	ll	ll	ll	lm	ll	ll	lm	lm	lm	ll	ll	lm	lm	lm	ll	ll	ll	lm	ll	ll	ll	ll	ll	ll	ll	ll	ll
5	NC_008470.2_2982777	26.023	C/T	T/T	ll	lm	lm	lm	lm	ll	ll	ll	ll	ll	ll	lm	lm	ll	lm	ll	ll	lm	lm	ll	ll	lm	ll	ll	lm	lm	lm	ll	ll	lm	lm	lm	ll	ll	ll	lm	ll	ll	ll	ll	ll	ll	ll	ll	ll
7	NC_008470.2_3014263	28.227	C/A	A/A	ll	lm	lm	lm	--	ll	ll	ll	ll	ll	ll	lm	lm	ll	lm	ll	ll	lm	ll	ll	ll	lm	ll	ll	lm	ll	lm	--	ll	lm	lm	lm	ll	ll	ll	lm	ll	ll	ll	ll	ll	ll	ll	ll	ll
9	NC_008470.2_3729629	35.814	G/C	C/C	ll	lm	lm	ll	lm	lm	ll	ll	ll	ll	ll	lm	lm	ll	lm	ll	ll	lm	ll	ll	ll	ll	ll	ll	lm	lm	ll	--	ll	lm	lm	lm	ll	ll	ll	ll	ll	lm	ll	ll	ll	lm	ll	ll	ll
10	NC_008470.2_3759412	39.838	C/G	G/G	lm	ll	ll	ll	ll	lm	lm	--	lm	ll	lm	ll	ll	lm	ll	lm	lm	ll	lm	lm	lm	lm	lm	--	ll	--	lm	ll	lm	ll	ll	ll	lm	lm	lm	ll	lm	ll	lm	lm	lm	ll	lm	lm	lm
11	NC_008470.2_3913214	44.079	A/G	G/G	lm	ll	ll	ll	ll	lm	lm	lm	lm	ll	lm	ll	ll	lm	ll	lm	lm	ll	lm	lm	lm	lm	lm	lm	ll	lm	lm	ll	lm	ll	ll	ll	lm	lm	lm	ll	lm	ll	lm	lm	lm	ll	lm	lm	lm
12	NC_008470.2_4178761	45.209	G/A	A/A	lm	ll	ll	ll	--	lm	ll	lm	lm	ll	lm	lm	ll	lm	ll	lm	lm	ll	lm	lm	lm	lm	lm	ll	ll	lm	ll	lm	lm	ll	ll	ll	--	lm	lm	ll	lm	ll	lm	lm	lm	ll	ll	lm	ll
13	NC_008470.2_4541050	49.259	C/T	T/T	ll	lm	lm	lm	lm	ll	ll	ll	ll	lm	ll	lm	lm	ll	lm	ll	ll	lm	ll	ll	ll	ll	ll	ll	lm	ll	lm	lm	ll	lm	ll	lm	ll	ll	ll	lm	ll	lm	ll	ll	ll	lm	ll	ll	lm
14	NC_008470.2_4793066	52.444	A/T	T/T	lm	ll	ll	ll	ll	lm	ll	lm	--	ll	ll	ll	ll	lm	ll	lm	lm	ll	lm	lm	lm	lm	lm	lm	ll	lm	ll	ll	lm	ll	ll	ll	lm	lm	lm	lm	lm	ll	lm	lm	lm	ll	lm	lm	ll
16	NC_008470.2_5288451	54.154	C/T	T/T	ll	lm	--	--	ll	ll	--	ll	ll	lm	ll	lm	lm	ll	lm	ll	ll	lm	ll	lm	ll	ll	ll	ll	lm	ll	lm	lm	lm	--	lm	lm	ll	ll	ll	--	ll	lm	ll	ll	ll	lm	ll	ll	lm
15	NC_008470.2_5240847	57.027	C/T	T/T	ll	lm	--	lm	ll	ll	--	ll	ll	lm	ll	lm	lm	ll	lm	ll	ll	lm	ll	lm	ll	ll	ll	ll	lm	ll	lm	lm	lm	lm	lm	lm	ll	ll	ll	ll	ll	lm	ll	ll	ll	lm	ll	ll	lm
18	NC_008470.2_6255793	59.035	A/C	C/C	ll	lm	lm	lm	lm	ll	lm	lm	ll	lm	ll	lm	lm	ll	lm	ll	lm	lm	ll	lm	ll	ll	ll	ll	lm	ll	lm	lm	lm	lm	lm	lm	ll	ll	lm	ll	ll	lm	ll	ll	ll	lm	ll	ll	lm
17	NC_008470.2_5874732	60.015	A/G	A/A	lm	ll	ll	ll	--	lm	ll	lm	lm	ll	lm	ll	ll	lm	ll	lm	lm	ll	lm	ll	lm	lm	lm	lm	ll	lm	ll	ll	ll	ll	ll	ll	lm	lm	lm	lm	lm	ll	lm	lm	lm	ll	lm	lm	ll
20	NC_008470.2_6374600	61.361	T/C	C/C	ll	lm	lm	lm	lm	ll	lm	ll	ll	lm	ll	lm	lm	ll	lm	ll	ll	lm	ll	lm	ll	ll	ll	ll	lm	ll	lm	lm	lm	lm	lm	lm	ll	ll	ll	ll	ll	lm	ll	lm	ll	lm	ll	ll	lm
19	NC_008470.2_6374540	62.688	A/G	G/G	ll	--	--	lm	lm	ll	lm	ll	ll	lm	ll	lm	lm	ll	lm	ll	ll	lm	ll	lm	ll	ll	ll	ll	--	ll	lm	lm	ll	lm	lm	lm	ll	ll	ll	ll	ll	lm	ll	ll	ll	lm	ll	ll	lm
21	NC_008470.2_6517931	63.841	G/A	A/A	ll	lm	lm	lm	lm	ll	lm	ll	ll	lm	ll	lm	lm	ll	lm	ll	ll	lm	ll	lm	ll	ll	ll	ll	lm	ll	lm	lm	lm	lm	lm	lm	ll	ll	ll	ll	ll	lm	ll	ll	ll	lm	ll	ll	lm
22	NC_008470.2_6648536	64.984	G/T	T/T	lm	ll	ll	ll	ll	lm	ll	lm	lm	ll	lm	ll	ll	lm	ll	--	lm	ll	lm	ll	lm	lm	lm	lm	ll	lm	ll	ll	ll	ll	--	ll	lm	lm	lm	lm	lm	ll	lm	lm	lm	ll	lm	lm	ll
23	NC_008470.2_6834205	67.060	C/A	A/A	ll	lm	lm	lm	ll	ll	ll	ll	ll	lm	ll	lm	lm	ll	lm	ll	ll	ll	lm	lm	ll	ll	ll	ll	--	ll	lm	lm	lm	lm	lm	--	ll	ll	ll	ll	ll	lm	ll	ll	ll	lm	ll	ll	lm
24	NC_008470.2_7788732	69.756	T/C	T/T	ll	ll	lm	lm	lm	ll	lm	ll	ll	lm	ll	--	lm	ll	lm	ll	lm	lm	lm	lm	ll	ll	ll	ll	--	ll	lm	lm	lm	lm	lm	lm	ll	ll	ll	ll	ll	lm	ll	ll	ll	lm	ll	ll	lm
26	NC_008470.2_8614798	73.077	T/C	C/C	lm	lm	ll	ll	ll	lm	ll	lm	lm	ll	lm	ll	ll	lm	ll	lm	ll	ll	ll	ll	lm	lm	lm	lm	ll	lm	ll	ll	ll	ll	ll	ll	lm	ll	lm	lm	lm	ll	lm	lm	lm	ll	lm	lm	ll
25	NC_008470.2_8464303	74.164	G/C	C/C	ll	ll	ll	lm	lm	ll	lm	ll	ll	lm	ll	lm	lm	ll	lm	ll	lm	lm	lm	lm	ll	ll	ll	ll	lm	ll	lm	lm	lm	lm	ll	lm	ll	lm	ll	ll	ll	lm	ll	ll	ll	lm	ll	ll	lm
27	NC_008470.2_8964364	76.442	A/G	G/G	ll	ll	lm	lm	lm	ll	lm	ll	ll	lm	ll	lm	lm	ll	--	ll	lm	lm	lm	lm	ll	ll	ll	--	lm	ll	lm	lm	lm	lm	lm	--	ll	lm	ll	ll	ll	lm	ll	ll	ll	lm	ll	ll	lm
28	NC_008470.2_9615264	78.300	G/T	T/T	lm	lm	ll	ll	ll	lm	lm	--	--	ll	lm	ll	ll	lm	ll	lm	ll	ll	ll	ll	lm	lm	lm	lm	ll	lm	lm	ll	ll	ll	ll	ll	lm	ll	lm	lm	lm	ll	lm	lm	lm	ll	lm	--	ll
29	NC_008470.2_10367993	80.628	C/A	A/A	lm	lm	ll	ll	ll	lm	lm	lm	--	ll	lm	ll	ll	lm	ll	lm	ll	ll	ll	ll	lm	lm	lm	ll	ll	ll	lm	ll	ll	ll	ll	ll	lm	ll	lm	lm	lm	ll	lm	lm	lm	ll	lm	--	ll
30	NC_008470.2_10374000	82.325	A/C	C/C	ll	ll	ll	lm	lm	ll	ll	ll	ll	lm	ll	--	lm	ll	lm	ll	lm	lm	lm	lm	ll	ll	ll	ll	lm	lm	ll	lm	lm	lm	--	ll	ll	lm	--	ll	ll	lm	ll	ll	ll	lm	ll	ll	lm
31	NC_008470.2_14187445	87.768	T/C	C/C	ll	ll	ll	lm	lm	ll	ll	ll	ll	lm	lm	lm	lm	ll	lm	ll	lm	lm	lm	lm	lm	ll	ll	ll	lm	lm	ll	lm	lm	lm	lm	ll	ll	lm	ll	ll	ll	lm	ll	ll	ll	lm	ll	ll	lm
33	NC_008470.2_14270132	89.391	A/G	G/G	ll	ll	lm	lm	lm	ll	ll	ll	ll	lm	lm	lm	lm	ll	lm	ll	lm	lm	lm	lm	lm	ll	ll	ll	lm	lm	ll	lm	lm	lm	lm	ll	ll	lm	ll	ll	ll	lm	ll	ll	ll	lm	ll	ll	lm
34	NC_008470.2_14728289	90.965	G/T	T/T	lm	lm	ll	ll	ll	lm	lm	lm	lm	ll	ll	ll	ll	lm	ll	lm	ll	ll	ll	ll	ll	lm	ll	lm	ll	ll	lm	ll	ll	ll	ll	ll	lm	ll	lm	lm	lm	ll	lm	lm	lm	ll	lm	lm	ll
35	NC_008470.2_15364428	94.732	G/T	T/T	lm	lm	ll	ll	ll	lm	lm	lm	lm	ll	ll	ll	ll	lm	ll	--	ll	ll	ll	ll	ll	lm	ll	lm	ll	ll	lm	ll	ll	ll	ll	ll	lm	ll	lm	ll	lm	ll	lm	lm	lm	ll	lm	--	ll
36	NC_008470.2_15786096	98.399	T/C	C/C	lm	ll	lm	lm	lm	ll	ll	ll	ll	lm	lm	lm	lm	ll	lm	ll	lm	lm	lm	lm	ll	ll	lm	ll	lm	lm	ll	lm	lm	lm	lm	lm	ll	lm	lm	ll	ll	lm	ll	ll	ll	lm	ll	ll	ll
37	NC_008470.2_15971681	100.467	C/T	T/T	lm	ll	lm	lm	lm	ll	ll	ll	ll	lm	lm	lm	lm	ll	lm	ll	lm	lm	lm	lm	ll	lm	lm	ll	lm	lm	ll	lm	lm	lm	lm	lm	ll	lm	ll	ll	ll	lm	ll	ll	ll	lm	ll	ll	lm
40	NC_008470.2_16658497	102.826	T/G	G/G	lm	ll	lm	--	ll	ll	lm	ll	ll	lm	lm	lm	lm	ll	lm	ll	lm	lm	lm	lm	ll	lm	lm	--	lm	lm	ll	lm	lm	lm	lm	lm	ll	lm	ll	ll	ll	lm	ll	ll	ll	ll	ll	ll	ll
39	NC_008470.2_16547551	104.567	T/C	C/C	lm	ll	lm	lm	lm	ll	ll	ll	ll	lm	lm	lm	lm	ll	lm	ll	lm	lm	lm	lm	ll	lm	lm	lm	lm	lm	ll	lm	lm	lm	lm	lm	ll	lm	ll	ll	ll	lm	ll	ll	ll	ll	lm	ll	ll
38	NC_008470.2_16296556	105.976	G/T	T/T	ll	lm	ll	ll	ll	lm	lm	lm	lm	ll	ll	ll	ll	lm	ll	lm	ll	ll	ll	ll	lm	ll	ll	--	ll	ll	lm	ll	ll	ll	ll	lm	lm	ll	lm	lm	lm	ll	lm	lm	lm	lm	lm	lm	lm
41	NC_008470.2_16886384	109.536	A/G	G/G	ll	lm	ll	ll	ll	lm	lm	lm	lm	ll	ll	ll	ll	lm	ll	lm	ll	ll	ll	ll	lm	ll	ll	ll	ll	ll	lm	ll	ll	ll	ll	ll	lm	lm	lm	--	lm	ll	lm	lm	lm	lm	lm	lm	lm
42	NC_008470.2_17350588	112.931	T/C	C/C	lm	ll	ll	lm	ll	ll	ll	ll	ll	lm	lm	lm	lm	lm	lm	ll	lm	lm	lm	lm	ll	lm	lm	ll	lm	lm	ll	lm	lm	lm	lm	lm	ll	lm	ll	ll	ll	lm	ll	ll	ll	ll	ll	--	ll
43	NC_008470.2_17683717	118.261	A/G	G/G	lm	ll	lm	lm	lm	ll	ll	lm	ll	lm	lm	lm	lm	ll	lm	ll	lm	lm	lm	lm	ll	lm	lm	--	lm	lm	ll	lm	lm	--	lm	lm	ll	lm	ll	ll	ll	lm	ll	ll	ll	ll	ll	ll	ll
44	NC_008470.2_18003886	122.823	C/T	T/T	lm	ll	lm	lm	--	ll	ll	lm	ll	lm	lm	lm	lm	ll	lm	ll	lm	lm	lm	lm	ll	lm	lm	lm	lm	lm	ll	lm	lm	ll	--	--	ll	lm	ll	ll	ll	ll	ll	ll	ll	ll	ll	ll	ll
45	NC_008470.2_19471369	131.756	C/A	A/A	ll	lm	ll	ll	lm	lm	--	ll	ll	lm	lm	lm	ll	lm	ll	lm	ll	lm	ll	ll	lm	ll	ll	ll	ll	ll	lm	ll	ll	ll	ll	ll	lm	ll	lm	lm	lm	ll	lm	lm	lm	lm	ll	lm	lm
46	NC_008470.2_19892945	135.419	A/T	T/T	ll	lm	ll	ll	lm	lm	lm	ll	lm	lm	lm	ll	ll	lm	ll	lm	ll	lm	ll	ll	lm	ll	ll	ll	ll	ll	lm	ll	ll	ll	lm	ll	lm	ll	lm	lm	lm	ll	lm	lm	lm	lm	ll	lm	lm
48	NC_008470.2_20044774	136.024	A/G	G/G	ll	lm	ll	ll	--	lm	--	ll	--	lm	lm	ll	ll	lm	ll	lm	lm	lm	ll	ll	lm	ll	ll	ll	ll	ll	lm	ll	ll	ll	lm	lm	lm	ll	lm	lm	lm	ll	lm	lm	lm	lm	ll	lm	lm
50	NC_008470.2_20291974	137.364	T/C	C/C	ll	lm	ll	ll	lm	lm	lm	ll	lm	lm	lm	ll	ll	lm	ll	lm	lm	lm	ll	ll	lm	ll	ll	ll	ll	ll	lm	ll	ll	ll	lm	ll	lm	ll	lm	lm	lm	ll	lm	lm	lm	lm	ll	--	lm
49	NC_008470.2_20276970	137.680	C/T	T/T	lm	ll	lm	lm	ll	ll	ll	lm	ll	ll	ll	lm	lm	ll	lm	ll	ll	ll	lm	lm	ll	lm	lm	lm	lm	lm	ll	lm	lm	lm	ll	lm	ll	lm	ll	ll	ll	lm	ll	ll	ll	ll	lm	ll	ll
47	NC_008470.2_20035487	139.818	A/G	G/G	lm	ll	--	lm	ll	ll	ll	lm	ll	ll	ll	lm	lm	ll	lm	ll	ll	ll	lm	ll	ll	lm	lm	ll	lm	lm	ll	lm	--	ll	ll	--	ll	lm	ll	ll	ll	lm	ll	ll	ll	ll	lm	ll	ll
52	NC_008470.2_20606261	142.180	A/T	T/T	ll	lm	ll	ll	lm	lm	lm	ll	lm	lm	lm	ll	ll	lm	ll	--	lm	lm	ll	ll	lm	ll	ll	ll	ll	ll	ll	ll	ll	ll	ll	ll	lm	lm	lm	lm	lm	ll	lm	ll	lm	lm	ll	lm	lm
51	NC_008470.2_20566153	144.355	A/T	T/T	lm	ll	lm	lm	ll	ll	ll	lm	ll	ll	ll	lm	lm	ll	lm	ll	ll	ll	lm	lm	ll	lm	lm	lm	lm	lm	ll	lm	lm	lm	ll	lm	ll	ll	ll	ll	ll	lm	ll	ll	ll	ll	lm	--	ll
55	NC_008470.2_20877655	146.396	A/C	C/C	lm	ll	lm	lm	lm	ll	ll	lm	ll	ll	ll	lm	lm	ll	lm	ll	ll	ll	lm	lm	ll	lm	--	ll	lm	lm	ll	lm	lm	lm	ll	lm	ll	ll	ll	ll	ll	lm	ll	ll	ll	ll	lm	ll	ll
53	NC_008470.2_20767762	148.021	A/C	A/A	ll	lm	ll	ll	lm	lm	lm	ll	lm	lm	lm	ll	ll	lm	ll	lm	lm	lm	ll	ll	lm	ll	ll	ll	ll	ll	lm	ll	ll	ll	lm	ll	lm	lm	lm	lm	lm	ll	lm	lm	lm	lm	lm	ll	lm
57	NC_008470.2_21194993	151.954	T/C	C/C	ll	lm	ll	ll	lm	lm	lm	ll	lm	lm	lm	ll	ll	lm	ll	ll	lm	lm	ll	ll	lm	ll	ll	ll	ll	ll	lm	ll	ll	ll	lm	ll	ll	lm	lm	--	lm	ll	lm	lm	lm	lm	ll	lm	lm
58	NC_008470.2_21891738	156.073	A/C	C/C	ll	lm	ll	ll	lm	lm	--	ll	lm	lm	lm	ll	lm	lm	ll	ll	lm	lm	lm	lm	lm	ll	ll	ll	ll	ll	lm	ll	ll	ll	lm	ll	lm	lm	lm	lm	lm	ll	lm	lm	lm	lm	ll	lm	lm
59	NC_008470.2_21939877	157.058	T/C	C/C	ll	lm	ll	ll	lm	lm	lm	ll	--	lm	lm	ll	lm	lm	ll	ll	lm	lm	lm	lm	lm	ll	ll	ll	ll	ll	lm	ll	ll	ll	lm	ll	lm	lm	lm	lm	lm	ll	lm	lm	lm	lm	ll	lm	lm
60	NC_008470.2_22074975	158.588	A/T	T/T	ll	lm	ll	ll	lm	lm	lm	ll	lm	lm	lm	ll	lm	lm	ll	ll	lm	lm	lm	lm	lm	ll	ll	ll	ll	ll	lm	ll	ll	ll	lm	ll	lm	lm	lm	lm	lm	ll	lm	lm	lm	lm	ll	lm	lm
66	NC_008470.2_22396475	160.440	C/T	T/T	ll	lm	ll	ll	lm	lm	lm	ll	lm	lm	lm	ll	lm	lm	ll	ll	lm	lm	lm	lm	lm	ll	ll	ll	ll	ll	lm	lm	ll	ll	lm	ll	lm	lm	lm	lm	lm	ll	lm	lm	lm	lm	ll	lm	lm
64	NC_008470.2_22372403	160.840	C/T	T/T	ll	lm	ll	ll	lm	lm	lm	ll	lm	lm	lm	ll	lm	lm	ll	ll	lm	lm	lm	lm	lm	ll	ll	ll	ll	ll	lm	lm	ll	ll	lm	ll	lm	lm	lm	lm	lm	ll	lm	lm	lm	lm	ll	lm	lm
63	NC_008470.2_22368323	161.866	T/A	T/T	ll	lm	ll	ll	ll	lm	lm	ll	lm	lm	lm	ll	lm	lm	ll	ll	lm	lm	lm	lm	lm	ll	ll	ll	ll	ll	lm	lm	ll	ll	--	ll	lm	lm	lm	ll	lm	ll	lm	lm	lm	lm	ll	--	lm
61	NC_008470.2_22134551	164.868	A/G	G/G	ll	lm	ll	ll	lm	lm	lm	ll	lm	lm	lm	ll	lm	lm	ll	ll	lm	lm	lm	lm	lm	ll	ll	ll	ll	ll	lm	ll	ll	ll	lm	ll	lm	lm	lm	lm	lm	lm	lm	lm	lm	lm	lm	lm	lm
62	NC_008470.2_22134597	165.640	G/A	A/A	ll	lm	ll	ll	lm	lm	lm	ll	lm	lm	lm	ll	lm	lm	ll	ll	lm	lm	lm	lm	lm	ll	ll	ll	ll	ll	lm	ll	ll	ll	lm	ll	lm	lm	lm	lm	lm	lm	lm	lm	lm	lm	lm	ll	lm
67	NC_008470.2_22832324	172.752	A/G	G/G	ll	lm	ll	ll	lm	lm	lm	ll	lm	ll	ll	ll	lm	lm	ll	ll	lm	lm	lm	lm	lm	ll	ll	ll	ll	ll	lm	lm	lm	ll	lm	ll	lm	lm	lm	lm	lm	ll	lm	lm	lm	lm	ll	lm	lm
[truncated: 63 more columns]

## Sheet: LG 5
Nr	Locus	Position
5			F	M	I_3_06	I_3_09	I_3_15	I_3_31	I_3_32	I_3_34	I_3_38	I_3_42	I_3_45	I_3_50	I_3_53	I_3_55	I_3_56	I_3_58	I_3_59	I_3_60	I_3_66	I_3_70	I_3_71	I_3_75	I_3_77	I_3_78	I_4_12	I_4_15	I_4_19	I_4_26	I_4_35	I_4_39	I_4_48	I_4_51	I_4_65	I_4_73	I_4_76	I_4_78	I_4_79	I_4_81	II_1_81	II_3_09	II_3_10	II_3_10a	II_3_11	II_3_14	II_3_15	II_3_18	II_3_19
4	NC_008471.2_331395	0.000	T/C	C/C	lm	lm	lm	ll	lm	lm	lm	lm	lm	ll	ll	lm	lm	ll	ll	lm	lm	ll	lm	lm	ll	ll	ll	ll	lm	lm	lm	lm	ll	lm	ll	lm	lm	ll	lm	lm	ll	ll	ll	ll	ll	ll	lm	lm	ll
3	NC_008471.2_331387	0.937	T/A	A/A	lm	lm	lm	ll	lm	lm	lm	ll	lm	ll	ll	lm	lm	ll	ll	lm	lm	ll	lm	lm	ll	ll	ll	ll	lm	lm	lm	lm	ll	lm	ll	lm	lm	ll	lm	lm	ll	ll	ll	ll	ll	ll	lm	lm	ll
2	NC_008471.2_211147	1.956	C/T	T/T	ll	ll	ll	lm	ll	ll	ll	lm	ll	lm	lm	ll	ll	lm	lm	ll	ll	ll	ll	ll	lm	lm	lm	lm	ll	ll	ll	ll	lm	ll	lm	ll	ll	lm	ll	ll	lm	lm	lm	lm	lm	lm	ll	ll	lm
6	NC_008471.2_944292	4.425	T/C	C/C	lm	lm	lm	ll	lm	lm	lm	ll	lm	ll	ll	lm	lm	ll	ll	lm	lm	lm	lm	lm	ll	ll	ll	ll	lm	lm	lm	lm	ll	lm	lm	lm	lm	ll	lm	lm	ll	ll	ll	ll	ll	ll	ll	lm	ll
7	NC_008471.2_1175350	6.562	T/C	C/C	lm	lm	lm	ll	lm	lm	--	ll	lm	ll	ll	lm	lm	ll	ll	lm	lm	lm	lm	lm	ll	ll	ll	ll	lm	lm	lm	lm	lm	ll	lm	lm	lm	lm	lm	lm	ll	ll	ll	ll	ll	ll	--	lm	ll
10	NC_008471.2_1736106	9.522	A/T	T/T	lm	lm	lm	ll	lm	lm	--	ll	lm	ll	ll	lm	lm	ll	ll	lm	lm	lm	lm	lm	ll	ll	ll	ll	lm	lm	lm	lm	lm	lm	lm	lm	lm	lm	lm	lm	ll	ll	ll	ll	ll	ll	lm	--	lm
8	NC_008471.2_1525085	10.815	C/A	A/A	lm	lm	lm	ll	lm	lm	--	ll	lm	ll	ll	lm	lm	ll	ll	lm	lm	lm	lm	lm	ll	ll	ll	ll	lm	lm	lm	lm	lm	lm	lm	lm	lm	lm	--	lm	ll	ll	ll	ll	ll	ll	lm	lm	lm
9	NC_008471.2_1668382	14.679	A/C	C/C	ll	ll	ll	lm	ll	ll	ll	lm	ll	lm	lm	ll	ll	lm	lm	ll	ll	ll	ll	ll	lm	ll	lm	lm	ll	ll	ll	ll	ll	ll	ll	lm	ll	ll	ll	ll	lm	lm	ll	lm	lm	lm	ll	ll	ll
12	NC_008471.2_3160545	26.316	G/C	C/C	ll	ll	lm	--	ll	ll	ll	ll	ll	lm	ll	ll	ll	ll	lm	ll	ll	ll	ll	ll	lm	lm	lm	lm	lm	ll	ll	ll	ll	ll	ll	ll	--	ll	ll	ll	lm	lm	ll	lm	lm	ll	ll	ll	ll
16	NC_008471.2_3834312	36.514	T/A	A/A	ll	ll	lm	ll	ll	ll	ll	lm	ll	ll	ll	ll	ll	lm	lm	ll	lm	ll	ll	lm	ll	lm	ll	lm	lm	ll	ll	ll	ll	ll	ll	ll	ll	ll	ll	ll	lm	lm	lm	lm	lm	ll	ll	ll	ll
15	NC_008471.2_3786472	38.232	T/A	A/A	ll	ll	lm	lm	ll	ll	ll	lm	ll	ll	ll	ll	ll	--	lm	ll	lm	ll	ll	lm	ll	--	--	lm	lm	ll	ll	ll	ll	ll	ll	ll	ll	ll	ll	ll	lm	lm	ll	lm	lm	ll	ll	ll	ll
14	NC_008471.2_3773915	39.975	A/G	G/G	ll	ll	lm	lm	ll	ll	ll	lm	ll	lm	ll	ll	ll	--	lm	ll	lm	ll	ll	lm	ll	lm	lm	lm	lm	ll	ll	ll	ll	ll	ll	ll	ll	ll	ll	ll	lm	lm	lm	lm	lm	ll	ll	ll	ll
20	NC_008471.2_4032624	41.505	A/G	G/G	lm	lm	ll	ll	lm	lm	lm	ll	lm	ll	lm	lm	lm	ll	ll	lm	ll	lm	lm	ll	lm	ll	ll	ll	ll	lm	lm	lm	lm	lm	lm	lm	lm	lm	lm	lm	ll	ll	ll	ll	ll	lm	lm	lm	lm
19	NC_008471.2_3929643	42.080	T/A	A/A	ll	ll	lm	lm	ll	ll	ll	lm	ll	lm	ll	ll	ll	lm	lm	ll	lm	ll	ll	lm	ll	lm	lm	lm	lm	ll	ll	ll	ll	ll	ll	ll	ll	ll	ll	ll	lm	lm	lm	lm	lm	ll	ll	ll	ll
17	NC_008471.2_3875754	42.658	C/G	G/G	ll	ll	lm	lm	ll	ll	ll	lm	ll	lm	ll	ll	ll	lm	lm	ll	lm	ll	ll	lm	ll	lm	lm	lm	lm	ll	ll	ll	ll	ll	ll	ll	ll	ll	ll	ll	lm	lm	ll	lm	lm	ll	ll	ll	ll
18	NC_008471.2_3902513	43.397	G/A	A/A	ll	ll	lm	lm	ll	ll	ll	lm	ll	lm	ll	ll	ll	lm	lm	ll	lm	ll	ll	lm	ll	lm	lm	lm	lm	lm	ll	ll	ll	ll	ll	ll	ll	ll	ll	ll	lm	lm	lm	lm	lm	ll	ll	ll	ll
21	NC_008471.2_4355167	47.555	A/G	G/G	ll	ll	--	lm	ll	ll	lm	lm	ll	lm	ll	ll	ll	lm	lm	ll	lm	ll	ll	lm	ll	lm	lm	lm	lm	ll	ll	lm	ll	ll	ll	ll	ll	ll	ll	ll	lm	lm	lm	lm	lm	ll	ll	ll	ll
22	NC_008471.2_4828832	50.042	G/C	C/C	ll	ll	lm	lm	ll	ll	lm	lm	ll	lm	ll	ll	ll	lm	lm	ll	lm	ll	ll	lm	ll	lm	lm	lm	lm	ll	ll	lm	ll	ll	ll	ll	ll	ll	ll	ll	ll	lm	lm	lm	lm	ll	ll	ll	ll
23	NC_008471.2_4852148	50.506	A/C	A/A	ll	ll	lm	lm	ll	ll	ll	lm	ll	lm	ll	ll	ll	--	lm	ll	lm	ll	ll	lm	ll	lm	lm	lm	lm	ll	ll	lm	ll	ll	ll	ll	ll	ll	ll	ll	ll	lm	lm	lm	lm	ll	ll	ll	ll
26	NC_008471.2_5272994	54.710	T/C	C/C	lm	lm	ll	ll	lm	lm	ll	ll	lm	lm	lm	lm	lm	lm	ll	lm	ll	lm	lm	ll	lm	ll	ll	ll	ll	lm	lm	ll	lm	lm	lm	lm	lm	lm	lm	lm	lm	ll	ll	ll	ll	lm	--	lm	lm
24	NC_008471.2_5194836	55.605	T/C	C/C	lm	lm	ll	ll	lm	lm	ll	ll	lm	lm	lm	lm	lm	ll	ll	--	ll	lm	lm	ll	lm	ll	ll	ll	ll	lm	lm	ll	lm	lm	lm	lm	--	lm	lm	lm	lm	ll	ll	ll	ll	lm	lm	lm	lm
27	NC_008471.2_5312409	56.356	T/C	C/C	lm	lm	ll	ll	lm	lm	ll	ll	lm	lm	lm	lm	lm	lm	ll	lm	ll	lm	lm	ll	lm	ll	ll	ll	ll	lm	lm	ll	lm	lm	lm	lm	lm	lm	lm	lm	lm	ll	ll	ll	ll	lm	lm	lm	lm
25	NC_008471.2_5271555	58.424	A/G	G/G	lm	lm	ll	ll	lm	lm	ll	lm	lm	lm	lm	lm	lm	lm	ll	lm	ll	lm	lm	ll	lm	ll	ll	ll	ll	lm	lm	ll	lm	lm	lm	lm	lm	lm	lm	lm	lm	ll	ll	ll	ll	lm	lm	lm	lm
28	NC_008471.2_5627623	61.601	A/G	G/G	lm	--	ll	ll	lm	--	lm	--	lm	lm	lm	ll	lm	--	ll	lm	ll	lm	lm	ll	lm	ll	ll	ll	ll	lm	lm	ll	ll	ll	lm	lm	lm	lm	lm	lm	lm	ll	ll	lm	ll	lm	lm	lm	lm
29	NC_008471.2_5651021	64.034	T/C	C/C	lm	lm	lm	ll	lm	lm	lm	lm	lm	lm	lm	ll	lm	lm	ll	lm	ll	lm	lm	ll	lm	ll	ll	ll	ll	lm	lm	ll	ll	ll	lm	lm	lm	lm	lm	lm	lm	ll	ll	ll	ll	lm	lm	lm	lm
31	NC_008471.2_5822593	65.896	G/A	A/A	lm	lm	ll	ll	lm	lm	lm	lm	lm	lm	lm	ll	lm	lm	ll	lm	ll	lm	lm	ll	lm	ll	ll	ll	ll	lm	lm	ll	ll	ll	lm	lm	--	lm	lm	lm	lm	ll	ll	ll	ll	lm	lm	lm	lm
30	NC_008471.2_5751411	66.838	T/C	C/C	ll	ll	lm	ll	ll	ll	ll	ll	ll	--	ll	lm	ll	ll	lm	ll	lm	lm	ll	lm	ll	lm	lm	lm	lm	ll	ll	lm	lm	lm	ll	ll	ll	ll	ll	ll	ll	lm	lm	lm	lm	ll	ll	ll	ll
32	NC_008471.2_6115577	69.000	G/A	G/G	ll	ll	lm	lm	ll	ll	ll	ll	ll	ll	ll	lm	ll	ll	lm	ll	lm	lm	lm	lm	ll	lm	lm	lm	lm	ll	ll	lm	lm	lm	ll	ll	ll	ll	ll	ll	ll	lm	lm	lm	lm	ll	ll	ll	lm
35	NC_008471.2_6322295	72.002	T/C	C/C	lm	lm	ll	ll	lm	lm	ll	lm	lm	lm	lm	ll	lm	lm	ll	lm	ll	lm	ll	ll	lm	ll	ll	ll	ll	lm	lm	ll	ll	ll	--	lm	lm	lm	lm	lm	--	ll	ll	ll	ll	lm	lm	lm	ll
34	NC_008471.2_6322267	72.222	A/G	G/G	lm	lm	ll	ll	lm	lm	ll	lm	lm	lm	lm	ll	lm	lm	ll	lm	ll	lm	ll	ll	lm	ll	ll	ll	ll	lm	lm	ll	ll	ll	--	lm	lm	lm	lm	lm	--	ll	ll	ll	ll	lm	lm	lm	ll
37	NC_008471.2_6435131	73.507	A/T	T/T	lm	lm	ll	ll	lm	lm	lm	lm	lm	lm	lm	ll	lm	ll	ll	lm	ll	lm	ll	ll	lm	ll	ll	ll	ll	lm	--	ll	ll	ll	lm	lm	--	lm	lm	lm	--	ll	ll	ll	ll	ll	lm	lm	ll
36	NC_008471.2_6383754	74.719	G/A	A/A	ll	ll	lm	lm	ll	ll	ll	ll	ll	ll	ll	lm	ll	ll	lm	ll	lm	lm	lm	lm	ll	lm	lm	lm	lm	ll	ll	lm	lm	lm	ll	ll	ll	ll	ll	ll	ll	lm	lm	lm	lm	ll	ll	ll	lm
41	NC_008471.2_7153506	75.835	T/C	C/C	ll	ll	lm	lm	ll	ll	ll	ll	lm	ll	ll	lm	ll	ll	lm	ll	lm	lm	lm	lm	ll	lm	lm	lm	lm	ll	ll	lm	lm	lm	ll	ll	ll	ll	ll	ll	ll	lm	lm	lm	lm	ll	ll	ll	lm
40	NC_008471.2_6971933	76.743	A/G	G/G	lm	lm	ll	ll	lm	lm	lm	lm	lm	lm	lm	ll	lm	lm	ll	lm	ll	ll	lm	ll	lm	ll	ll	ll	ll	ll	lm	ll	ll	ll	lm	lm	--	lm	--	lm	lm	ll	ll	ll	ll	lm	lm	lm	ll
38	NC_008471.2_6697104	77.511	T/A	A/A	ll	ll	lm	lm	ll	ll	ll	ll	ll	ll	ll	lm	ll	ll	lm	ll	lm	lm	lm	lm	ll	lm	lm	lm	lm	ll	ll	lm	lm	lm	ll	ll	ll	ll	ll	ll	ll	lm	lm	lm	lm	ll	ll	ll	lm
39	NC_008471.2_6765157	78.658	G/A	A/A	ll	ll	lm	lm	ll	ll	ll	ll	ll	ll	ll	lm	ll	ll	lm	ll	lm	lm	lm	lm	ll	lm	lm	lm	lm	ll	ll	lm	lm	lm	ll	ll	ll	ll	ll	ll	ll	lm	lm	lm	lm	ll	ll	ll	lm
42	NC_008471.2_7153528	80.034	A/G	G/G	lm	lm	ll	ll	--	lm	lm	lm	ll	lm	lm	ll	lm	--	ll	lm	ll	lm	ll	ll	lm	ll	ll	ll	ll	lm	lm	ll	ll	ll	lm	lm	ll	lm	lm	lm	lm	ll	ll	ll	ll	lm	lm	lm	ll
44	NC_008471.2_7541087	81.404	A/G	G/G	lm	lm	ll	ll	lm	lm	lm	lm	ll	lm	lm	ll	lm	lm	ll	lm	ll	lm	ll	ll	lm	ll	ll	ll	ll	lm	lm	ll	ll	ll	ll	lm	lm	lm	lm	lm	lm	ll	ll	ll	ll	lm	lm	lm	ll
45	NC_008471.2_7572324	84.192	C/T	T/T	lm	lm	ll	ll	lm	lm	lm	--	ll	lm	lm	ll	lm	lm	ll	lm	ll	lm	ll	ll	lm	ll	ll	lm	ll	lm	lm	ll	ll	ll	ll	lm	ll	lm	ll	lm	lm	ll	ll	ll	ll	lm	lm	lm	ll
46	NC_008471.2_7959467	86.525	G/A	A/A	ll	lm	lm	lm	ll	ll	ll	ll	lm	ll	ll	lm	ll	ll	lm	ll	lm	ll	lm	lm	ll	lm	lm	lm	lm	ll	ll	lm	lm	lm	lm	ll	lm	ll	ll	ll	ll	lm	lm	lm	lm	ll	ll	ll	lm
47	NC_008471.2_8768136	91.585	T/C	C/C	lm	ll	ll	ll	ll	lm	ll	ll	ll	lm	lm	ll	lm	lm	ll	lm	ll	lm	ll	ll	lm	ll	ll	ll	ll	lm	lm	ll	ll	ll	ll	lm	ll	lm	lm	lm	lm	ll	ll	ll	ll	lm	lm	lm	lm
49	NC_008471.2_9212296	93.790	A/T	T/T	ll	lm	lm	lm	ll	ll	ll	ll	lm	ll	ll	lm	ll	ll	lm	ll	lm	lm	lm	ll	ll	lm	lm	lm	lm	ll	ll	lm	ll	lm	lm	ll	ll	ll	ll	ll	ll	lm	lm	lm	lm	ll	ll	ll	ll
48	NC_008471.2_8888721	95.920	C/T	T/T	ll	lm	ll	lm	lm	ll	ll	ll	lm	ll	ll	lm	ll	ll	lm	ll	lm	lm	lm	lm	ll	lm	lm	lm	lm	ll	ll	lm	lm	lm	lm	ll	lm	ll	ll	ll	ll	lm	lm	lm	lm	ll	ll	ll	ll
50	NC_008471.2_9811084	100.060	G/C	C/C	ll	lm	lm	ll	lm	ll	ll	ll	lm	ll	ll	ll	ll	ll	lm	ll	lm	lm	lm	lm	ll	lm	lm	lm	lm	ll	ll	lm	lm	lm	lm	ll	lm	ll	ll	ll	ll	lm	lm	lm	lm	ll	ll	ll	ll
51	NC_008471.2_10907705	102.098	G/T	T/T	lm	ll	ll	lm	lm	lm	lm	lm	ll	lm	lm	lm	lm	lm	ll	lm	ll	lm	ll	ll	lm	ll	ll	ll	ll	lm	lm	ll	ll	ll	ll	lm	ll	lm	lm	lm	lm	ll	ll	ll	ll	lm	lm	lm	lm
57	NC_008471.2_16282858	105.059	G/T	T/T	ll	lm	--	ll	lm	lm	ll	ll	lm	ll	ll	ll	ll	ll	lm	ll	lm	ll	lm	lm	ll	lm	lm	lm	lm	ll	ll	lm	lm	lm	lm	ll	lm	ll	ll	ll	ll	lm	lm	lm	lm	ll	ll	ll	ll
60	NC_008471.2_16423778	106.890	A/T	T/T	lm	ll	ll	lm	ll	ll	lm	lm	ll	lm	lm	lm	lm	lm	ll	lm	ll	lm	ll	ll	lm	ll	ll	ll	ll	lm	lm	ll	ll	ll	ll	lm	ll	lm	lm	lm	lm	ll	ll	ll	ll	lm	lm	lm	lm
59	NC_008471.2_16342987	109.634	T/C	C/C	lm	ll	ll	lm	ll	ll	lm	lm	ll	lm	lm	lm	lm	lm	ll	lm	ll	lm	ll	ll	lm	ll	ll	ll	ll	lm	lm	ll	ll	ll	ll	lm	ll	lm	lm	lm	lm	ll	ll	ll	ll	lm	lm	lm	lm
55	NC_008471.2_14277401	118.866	C/G	G/G	ll	lm	lm	ll	lm	lm	ll	lm	lm	ll	ll	ll	ll	ll	lm	lm	lm	lm	lm	lm	ll	lm	lm	lm	lm	ll	ll	lm	lm	--	lm	ll	lm	ll	ll	ll	ll	lm	--	lm	ll	lm	ll	ll	ll
61	NC_008471.2_20039086	135.429	T/C	C/C	lm	lm	lm	lm	lm	lm	ll	ll	ll	ll	ll	ll	ll	ll	ll	lm	ll	lm	lm	ll	ll	ll	lm	lm	lm	ll	lm	lm	lm	lm	ll	ll	lm	lm	ll	ll	ll	lm	lm	lm	ll	lm	ll	ll	ll
62	NC_008471.2_21032866	144.105	C/T	T/T	ll	ll	ll	ll	ll	lm	lm	lm	lm	lm	--	lm	lm	lm	lm	ll	lm	lm	ll	lm	lm	lm	ll	lm	lm	lm	ll	ll	ll	ll	lm	lm	ll	ll	ll	lm	lm	ll	lm	ll	lm	lm	ll	lm	ll
64	NC_008471.2_21572853	152.217	T/A	A/A	ll	ll	ll	ll	ll	ll	--	lm	lm	lm	lm	lm	lm	lm	lm	ll	lm	ll	ll	lm	lm	lm	ll	lm	lm	lm	ll	ll	ll	ll	lm	lm	ll	ll	--	lm	lm	ll	ll	ll	lm	lm	lm	lm	ll
66	NC_008471.2_21948793	157.530	T/C	C/C	ll	lm	ll	ll	ll	ll	ll	lm	lm	lm	lm	ll	lm	lm	lm	ll	lm	ll	ll	lm	lm	lm	ll	lm	lm	lm	ll	ll	ll	ll	lm	lm	ll	ll	ll	ll	lm	ll	ll	ll	ll	lm	lm	lm	ll
65	NC_008471.2_21934545	161.406	A/C	C/C	ll	lm	ll	ll	ll	ll	ll	lm	lm	lm	lm	ll	lm	lm	lm	ll	lm	lm	ll	lm	lm	lm	ll	lm	lm	lm	ll	ll	ll	ll	lm	lm	ll	ll	lm	ll	lm	ll	ll	ll	ll	lm	lm	lm	ll
68	NC_008471.2_22626909	172.152	C/A	A/A	ll	ll	lm	lm	lm	lm	lm	ll	ll	ll	ll	lm	ll	ll	ll	lm	ll	ll	lm	ll	lm	ll	lm	ll	ll	ll	lm	lm	lm	lm	ll	ll	lm	lm	ll	lm	lm	lm	lm	lm	lm	ll	ll	ll	lm
69	NC_008471.2_22788317	173.730	G/A	A/A	lm	lm	ll	ll	ll	ll	lm	lm	lm	--	lm	ll	lm	lm	lm	ll	lm	ll	ll	lm	ll	lm	ll	lm	lm	lm	ll	ll	ll	ll	lm	lm	lm	ll	lm	ll	ll	lm	ll	ll	ll	lm	lm	lm	ll
71	NC_008471.2_23265338	175.222	T/A	A/A	lm	lm	ll	ll	ll	ll	ll	lm	lm	lm	lm	ll	lm	lm	lm	ll	lm	ll	lm	lm	ll	lm	ll	lm	lm	lm	ll	ll	ll	ll	--	lm	lm	ll	lm	ll	ll	lm	ll	ll	ll	lm	lm	lm	ll
70	NC_008471.2_23208482	177.567	A/G	G/G	lm	lm	ll	ll	ll	ll	ll	lm	lm	lm	lm	ll	lm	lm	lm	ll	lm	lm	ll	lm	ll	lm	ll	lm	lm	lm	ll	ll	ll	ll	lm	lm	lm	ll	lm	ll	ll	ll	ll	ll	ll	lm	lm	lm	ll
72	NC_008471.2_23480919	180.125	C/A	A/A	ll	ll	lm	lm	lm	lm	lm	ll	ll	ll	ll	lm	ll	ll	ll	lm	lm	lm	lm	ll	lm	ll	lm	ll	ll	ll	lm	lm	lm	lm	ll	ll	ll	lm	ll	lm	lm	lm	lm	lm	lm	ll	ll	ll	lm
75	NC_008471.2_23812375	184.524	C/T	T/T	lm	lm	ll	ll	ll	ll	ll	lm	lm	lm	lm	ll	ll	lm	lm	ll	ll	lm	ll	lm	ll	ll	lm	lm	lm	lm	ll	ll	ll	ll	lm	lm	lm	ll	lm	ll	ll	ll	ll	ll	ll	lm	ll	lm	ll
73	NC_008471.2_23711844	185.942	G/A	A/A	ll	ll	lm	lm	lm	lm	lm	ll	ll	ll	ll	lm	lm	ll	ll	lm	lm	ll	lm	ll	lm	ll	ll	ll	ll	ll	lm	lm	lm	lm	ll	ll	ll	lm	ll	lm	lm	lm	lm	lm	lm	ll	ll	ll	lm
76	NC_008471.2_24128733	187.515	T/C	C/C	lm	lm	ll	ll	lm	ll	ll	lm	lm	lm	lm	ll	ll	lm	lm	ll	ll	lm	ll	lm	ll	lm	lm	lm	lm	lm	ll	ll	ll	ll	lm	lm	lm	ll	lm	ll	ll	ll	ll	ll	ll	lm	lm	lm	ll
74	NC_008471.2_23714613	189.551	A/T	T/T	ll	ll	lm	lm	lm	lm	--	ll	ll	ll	ll	lm	lm	ll	ll	lm	lm	lm	lm	ll	lm	ll	ll	ll	ll	ll	ll	ll	lm	lm	ll	ll	ll	lm	ll	lm	lm	lm	lm	lm	lm	ll	ll	ll	lm
78	NC_008471.2_24472482	192.449	A/T	T/T	ll	ll	lm	lm	ll	lm	ll	ll	ll	lm	ll	lm	lm	ll	ll	lm	lm	--	lm	lm	lm	ll	ll	ll	ll	ll	--	ll	lm	ll	ll	ll	ll	lm	ll	lm	lm	lm	lm	lm	lm	ll	ll	ll	lm
82	NC_008471.2_24970563	196.826	G/A	A/A	ll	ll	lm	lm	ll	lm	ll	lm	ll	lm	ll	lm	lm	ll	ll	lm	lm	lm	lm	ll	lm	ll	ll	ll	ll	ll	lm	ll	lm	lm	ll	ll	ll	lm	ll	lm	lm	lm	lm	lm	ll	ll	ll	lm	lm
83	NC_008471.2_24987128	198.656	C/T	T/T	ll	ll	lm	lm	ll	lm	lm	lm	ll	lm	lm	lm	lm	ll	ll	lm	lm	lm	lm	ll	lm	ll	ll	ll	ll	ll	lm	lm	lm	lm	lm	ll	ll	lm	ll	lm	lm	lm	lm	lm	ll	ll	ll	lm	lm
84	NC_008471.2_24987229	200.403	A/G	G/G	ll	ll	lm	lm	ll	lm	lm	lm	ll	lm	ll	lm	lm	ll	ll	lm	lm	ll	lm	ll	lm	ll	ll	ll	ll	ll	lm	lm	lm	lm	ll	ll	ll	lm	ll	lm	lm	lm	lm	lm	ll	ll	ll	lm	lm
80	NC_008471.2_24930593	201.454	T/C	C/C	lm	lm	lm	ll	lm	ll	ll	ll	lm	ll	lm	ll	ll	lm	lm	ll	ll	lm	ll	lm	ll	lm	lm	lm	lm	lm	ll	ll	ll	ll	lm	lm	ll	ll	lm	ll	ll	ll	ll	ll	lm	lm	lm	ll	ll
79	NC_008471.2_24850538	203.222	T/G	G/G	lm	lm	ll	ll	lm	ll	ll	lm	lm	ll	lm	ll	ll	lm	lm	ll	lm	lm	ll	lm	ll	lm	lm	lm	lm	lm	ll	ll	lm	ll	lm	lm	--	ll	--	ll	ll	ll	ll	ll	lm	lm	lm	ll	ll
81	NC_008471.2_24960127	205.578	T/C	C/C	lm	lm	lm	ll	--	ll	ll	ll	lm	ll	lm	ll	ll	lm	lm	ll	ll	lm	ll	lm	ll	ll	lm	lm	lm	lm	ll	ll	ll	ll	lm	lm	lm	ll	lm	ll	ll	ll	ll	ll	lm	lm	ll	ll	ll
[truncated: 64 more columns]

## Sheet: LG 6
Nr	Locus	Position
6			F	M	I_3_06	I_3_09	I_3_12	I_3_15	I_3_31	I_3_32	I_3_34	I_3_38	I_3_42	I_3_45	I_3_50	I_3_53	I_3_55	I_3_56	I_3_58	I_3_59	I_3_60	I_3_66	I_3_70	I_3_71	I_3_75	I_3_77	I_4_12	I_4_15	I_4_19	I_4_26	I_4_35	I_4_39	I_4_48	I_4_51	I_4_65	I_4_73	I_4_76	I_4_78	I_4_79	I_4_81	II_1_81	II_3_09	II_3_10	II_3_10a	II_3_11	II_3_14	II_3_18	II_3_19	II_3_20
3	NC_008472.2_136114	0.000	T/C	C/C	lm	lm	--	lm	ll	ll	ll	ll	lm	lm	ll	lm	ll	lm	lm	ll	lm	lm	lm	ll	ll	ll	lm	ll	lm	lm	lm	lm	lm	lm	ll	ll	ll	lm	lm	lm	ll	ll	lm	lm	ll	ll	lm	ll	lm
2	NC_008472.2_58687	3.099	A/G	G/G	lm	lm	lm	ll	lm	ll	ll	ll	ll	lm	ll	lm	ll	lm	lm	ll	lm	lm	lm	ll	ll	ll	lm	ll	lm	lm	lm	lm	lm	lm	ll	ll	ll	lm	lm	lm	ll	ll	lm	lm	ll	ll	lm	ll	lm
4	NC_008472.2_244634	5.441	C/T	T/T	lm	lm	ll	ll	lm	ll	ll	ll	ll	lm	ll	lm	ll	lm	lm	ll	lm	lm	lm	ll	ll	ll	lm	ll	lm	lm	lm	lm	lm	lm	ll	ll	ll	lm	lm	lm	ll	ll	lm	lm	ll	ll	lm	ll	lm
1	NC_008472.2_26197	7.347	T/C	C/C	lm	lm	--	ll	lm	ll	ll	ll	ll	lm	ll	lm	ll	lm	lm	ll	lm	lm	lm	ll	ll	ll	lm	ll	lm	lm	lm	--	lm	lm	ll	ll	ll	lm	--	lm	ll	ll	lm	lm	ll	ll	lm	ll	lm
5	NC_008472.2_481741	9.073	T/A	A/A	lm	lm	lm	ll	lm	ll	ll	ll	ll	lm	ll	lm	ll	lm	lm	ll	lm	lm	lm	ll	ll	ll	lm	ll	lm	lm	lm	lm	lm	lm	ll	ll	ll	lm	--	lm	ll	lm	lm	lm	ll	ll	lm	lm	lm
6	NC_008472.2_626369	12.776	A/G	G/G	lm	ll	lm	ll	lm	ll	ll	ll	ll	lm	ll	lm	ll	lm	lm	ll	lm	lm	lm	ll	ll	ll	ll	ll	lm	lm	lm	lm	ll	lm	ll	ll	ll	lm	lm	lm	ll	lm	lm	lm	ll	ll	lm	ll	ll
7	NC_008472.2_2463793	23.708	T/C	C/C	ll	ll	ll	lm	ll	lm	ll	lm	lm	ll	lm	ll	lm	ll	ll	ll	ll	ll	lm	lm	ll	lm	lm	lm	ll	ll	ll	lm	ll	ll	lm	lm	lm	ll	ll	ll	lm	ll	lm	ll	lm	lm	ll	lm	lm
10	NC_008472.2_2844027	26.209	T/C	C/C	lm	lm	ll	ll	lm	ll	lm	ll	ll	lm	ll	lm	ll	lm	lm	lm	lm	lm	ll	ll	lm	ll	ll	ll	lm	lm	lm	ll	lm	lm	ll	lm	ll	lm	lm	lm	ll	lm	lm	lm	ll	ll	lm	ll	ll
8	NC_008472.2_2684131	28.702	C/T	T/T	ll	ll	ll	lm	ll	lm	ll	lm	lm	ll	lm	ll	lm	ll	ll	ll	ll	ll	lm	lm	ll	lm	lm	lm	ll	ll	ll	lm	ll	ll	lm	lm	lm	ll	ll	ll	lm	ll	ll	ll	lm	lm	ll	lm	lm
9	NC_008472.2_2736961	30.028	A/G	G/G	lm	lm	lm	ll	lm	ll	lm	ll	ll	lm	ll	lm	ll	lm	lm	lm	lm	lm	lm	ll	lm	ll	ll	ll	lm	lm	lm	ll	lm	lm	ll	ll	ll	lm	lm	lm	ll	lm	lm	lm	ll	ll	lm	ll	ll
19	NC_008472.2_4347999	35.841	C/A	A/A	lm	lm	lm	lm	lm	ll	lm	lm	ll	ll	ll	lm	ll	lm	lm	lm	lm	lm	lm	ll	lm	ll	ll	ll	ll	lm	lm	ll	ll	lm	ll	lm	ll	ll	ll	lm	ll	lm	lm	lm	lm	ll	lm	ll	ll
16	NC_008472.2_3917698	37.765	G/A	A/A	ll	ll	ll	ll	ll	lm	ll	lm	lm	lm	lm	ll	lm	ll	ll	ll	ll	ll	lm	lm	ll	lm	lm	lm	lm	ll	ll	lm	ll	ll	lm	ll	lm	lm	lm	ll	lm	ll	ll	ll	lm	lm	ll	lm	lm
13	NC_008472.2_3730097	39.707	T/A	A/A	lm	lm	lm	lm	lm	ll	lm	ll	ll	ll	ll	lm	ll	lm	--	lm	lm	lm	lm	ll	lm	ll	ll	ll	ll	lm	lm	ll	lm	lm	ll	lm	ll	ll	ll	lm	ll	lm	lm	lm	ll	ll	lm	ll	ll
12	NC_008472.2_3717621	40.369	C/T	T/T	ll	ll	ll	ll	ll	lm	ll	lm	lm	lm	lm	ll	lm	ll	ll	ll	ll	ll	lm	lm	ll	lm	lm	lm	lm	ll	ll	lm	ll	ll	lm	ll	lm	lm	lm	ll	lm	ll	ll	ll	lm	lm	ll	lm	lm
17	NC_008472.2_3934020	40.914	A/G	G/G	ll	ll	ll	ll	ll	lm	ll	lm	lm	lm	lm	ll	lm	ll	ll	ll	ll	ll	lm	lm	ll	lm	--	lm	lm	ll	ll	lm	ll	ll	lm	ll	lm	lm	lm	ll	lm	ll	ll	ll	lm	lm	ll	lm	lm
15	NC_008472.2_3886177	41.525	A/G	G/G	ll	ll	ll	ll	ll	lm	ll	lm	lm	lm	lm	ll	lm	ll	ll	ll	ll	ll	lm	lm	ll	lm	lm	lm	lm	ll	ll	lm	ll	ll	lm	ll	lm	lm	lm	ll	lm	ll	ll	ll	lm	lm	ll	lm	lm
14	NC_008472.2_3794911	42.486	G/A	A/A	lm	lm	lm	lm	lm	ll	lm	ll	ll	ll	ll	lm	ll	lm	lm	lm	lm	lm	lm	ll	lm	ll	ll	ll	ll	lm	lm	ll	lm	lm	ll	lm	ll	ll	ll	lm	ll	lm	lm	lm	ll	ll	lm	ll	ll
18	NC_008472.2_4247589	43.347	T/C	C/C	lm	lm	lm	lm	lm	ll	lm	ll	ll	ll	ll	lm	ll	lm	lm	lm	lm	lm	lm	ll	lm	ll	ll	ll	ll	lm	lm	ll	lm	lm	ll	lm	ll	ll	ll	lm	ll	lm	lm	lm	ll	ll	lm	ll	ll
20	NC_008472.2_4642835	46.332	C/A	A/A	lm	lm	ll	lm	lm	ll	lm	ll	ll	ll	ll	lm	ll	lm	lm	lm	lm	lm	lm	ll	lm	ll	ll	lm	ll	lm	lm	ll	lm	lm	ll	lm	ll	ll	ll	lm	ll	lm	lm	lm	ll	ll	lm	ll	ll
21	NC_008472.2_4680255	47.977	A/T	T/T	lm	lm	ll	--	ll	ll	lm	ll	ll	ll	ll	lm	ll	lm	ll	lm	lm	lm	ll	ll	lm	ll	ll	ll	ll	lm	lm	ll	lm	lm	ll	lm	ll	ll	ll	lm	ll	lm	lm	lm	ll	ll	lm	ll	ll
24	NC_008472.2_5191920	50.060	T/C	C/C	ll	ll	ll	ll	ll	lm	ll	lm	lm	lm	lm	ll	lm	ll	ll	ll	ll	ll	lm	lm	ll	lm	lm	lm	lm	ll	lm	lm	ll	ll	lm	ll	lm	lm	lm	ll	lm	ll	ll	ll	lm	lm	ll	lm	lm
23	NC_008472.2_5111659	51.154	T/C	C/C	ll	ll	ll	ll	ll	lm	ll	lm	lm	lm	lm	ll	lm	ll	ll	ll	ll	ll	lm	lm	ll	lm	lm	lm	lm	ll	lm	lm	ll	ll	ll	ll	ll	lm	lm	ll	lm	ll	ll	ll	lm	lm	ll	lm	lm
25	NC_008472.2_5624882	59.131	T/C	C/C	ll	ll	ll	ll	ll	lm	ll	ll	lm	lm	lm	ll	lm	ll	ll	ll	ll	ll	--	--	ll	lm	lm	lm	lm	ll	--	--	ll	--	ll	ll	ll	lm	lm	lm	lm	ll	lm	lm	ll	lm	ll	lm	lm
26	NC_008472.2_5862471	62.442	A/C	C/C	ll	ll	ll	ll	ll	lm	ll	ll	lm	lm	lm	ll	lm	ll	ll	ll	ll	ll	lm	lm	ll	lm	ll	lm	lm	ll	lm	lm	ll	ll	ll	ll	lm	lm	lm	lm	--	ll	lm	lm	ll	lm	ll	lm	lm
28	NC_008472.2_6099323	64.355	A/G	G/G	lm	lm	--	lm	lm	lm	lm	lm	ll	ll	ll	lm	ll	lm	lm	lm	lm	lm	ll	ll	lm	ll	ll	ll	ll	lm	ll	ll	lm	lm	lm	lm	--	ll	ll	ll	ll	lm	ll	ll	lm	ll	lm	ll	ll
30	NC_008472.2_6203762	66.831	A/T	T/T	ll	ll	ll	ll	ll	ll	ll	ll	lm	lm	ll	ll	lm	ll	ll	ll	ll	ll	ll	lm	ll	lm	lm	--	ll	ll	lm	lm	ll	ll	ll	ll	ll	lm	lm	lm	lm	ll	lm	lm	ll	lm	ll	lm	lm
29	NC_008472.2_6173928	68.038	A/G	G/G	ll	ll	ll	ll	ll	ll	ll	ll	lm	lm	ll	ll	lm	ll	ll	ll	ll	ll	ll	lm	ll	lm	lm	lm	lm	ll	lm	lm	ll	ll	ll	ll	lm	lm	lm	lm	lm	ll	--	lm	ll	lm	ll	lm	lm
27	NC_008472.2_6021088	70.006	C/T	T/T	lm	lm	lm	lm	lm	lm	lm	lm	ll	ll	lm	lm	ll	lm	lm	lm	lm	lm	lm	ll	lm	ll	ll	ll	ll	lm	ll	ll	ll	lm	lm	lm	ll	ll	ll	ll	ll	lm	ll	ll	lm	ll	lm	ll	ll
31	NC_008472.2_6883976	75.071	T/A	A/A	ll	lm	--	lm	lm	lm	lm	lm	ll	ll	lm	lm	ll	lm	lm	lm	lm	lm	lm	ll	lm	ll	lm	ll	lm	lm	ll	ll	ll	lm	lm	lm	ll	ll	ll	ll	ll	lm	ll	ll	lm	ll	ll	ll	ll
32	NC_008472.2_7103338	77.156	C/T	T/T	ll	lm	ll	lm	lm	lm	lm	ll	ll	ll	lm	lm	ll	lm	lm	lm	lm	lm	lm	ll	lm	ll	lm	ll	lm	lm	ll	ll	ll	lm	lm	lm	ll	ll	ll	ll	ll	lm	ll	ll	lm	ll	ll	ll	ll
33	NC_008472.2_7654403	81.002	T/C	C/C	ll	lm	--	lm	lm	lm	lm	lm	ll	ll	lm	lm	ll	lm	ll	lm	lm	lm	lm	ll	lm	ll	lm	ll	lm	lm	ll	ll	ll	lm	lm	lm	ll	ll	ll	ll	ll	ll	ll	ll	lm	ll	ll	ll	ll
34	NC_008472.2_7918014	82.211	G/A	A/A	lm	ll	ll	ll	ll	--	ll	ll	lm	lm	ll	ll	lm	ll	ll	ll	ll	ll	ll	lm	ll	lm	ll	lm	ll	ll	lm	ll	lm	ll	ll	ll	lm	lm	--	lm	lm	lm	lm	lm	ll	lm	lm	lm	lm
35	NC_008472.2_8038352	83.771	A/G	G/G	lm	ll	ll	ll	ll	ll	ll	ll	lm	lm	ll	ll	lm	ll	ll	ll	ll	ll	lm	lm	ll	lm	ll	lm	ll	ll	lm	lm	lm	ll	lm	ll	lm	lm	lm	lm	lm	lm	lm	lm	ll	lm	lm	lm	lm
36	NC_008472.2_8159116	85.610	T/C	C/C	ll	lm	lm	ll	lm	--	lm	--	ll	ll	lm	lm	ll	lm	--	lm	lm	lm	lm	ll	lm	ll	lm	ll	lm	lm	ll	ll	ll	lm	lm	lm	ll	ll	ll	ll	ll	ll	ll	ll	lm	ll	ll	ll	ll
37	NC_008472.2_8231468	86.892	C/A	A/A	ll	lm	lm	lm	lm	lm	lm	lm	ll	ll	lm	lm	ll	lm	lm	lm	lm	lm	ll	ll	lm	ll	lm	ll	--	lm	ll	ll	ll	lm	lm	lm	--	ll	ll	ll	ll	ll	ll	ll	lm	ll	ll	ll	ll
39	NC_008472.2_8566811	89.853	A/T	T/T	lm	ll	ll	ll	ll	ll	ll	ll	lm	lm	ll	ll	lm	ll	lm	ll	ll	ll	lm	lm	ll	lm	ll	lm	ll	ll	lm	lm	lm	ll	ll	ll	lm	lm	lm	lm	lm	lm	lm	lm	ll	lm	lm	lm	lm
40	NC_008472.2_8622666	91.472	G/T	T/T	lm	ll	ll	ll	ll	ll	ll	ll	lm	lm	lm	lm	lm	ll	ll	ll	ll	ll	--	lm	ll	lm	ll	lm	ll	ll	lm	lm	lm	ll	ll	lm	lm	lm	lm	lm	lm	lm	lm	lm	ll	lm	lm	lm	lm
42	NC_008472.2_8664346	92.354	A/T	T/T	lm	ll	ll	ll	ll	ll	ll	ll	lm	lm	ll	lm	lm	ll	ll	ll	ll	ll	lm	lm	ll	lm	ll	lm	ll	ll	lm	lm	lm	ll	ll	ll	lm	--	lm	lm	lm	lm	lm	lm	ll	lm	lm	lm	lm
41	NC_008472.2_8623340	92.879	A/T	T/T	lm	ll	ll	ll	ll	ll	ll	ll	lm	lm	ll	lm	lm	ll	ll	ll	ll	ll	lm	lm	ll	lm	ll	lm	ll	ll	lm	lm	lm	ll	ll	ll	lm	lm	lm	lm	lm	lm	lm	lm	ll	lm	lm	lm	lm
43	NC_008472.2_9022444	93.448	A/G	G/G	ll	lm	lm	lm	lm	lm	lm	lm	ll	ll	lm	ll	ll	lm	lm	lm	lm	lm	lm	ll	lm	ll	lm	ll	lm	lm	ll	ll	ll	lm	lm	lm	ll	ll	ll	ll	ll	ll	ll	ll	lm	ll	ll	ll	ll
44	NC_008472.2_9719777	101.927	G/A	A/A	ll	lm	--	lm	lm	lm	lm	lm	ll	ll	ll	ll	ll	lm	lm	lm	lm	lm	lm	ll	lm	ll	lm	ll	ll	lm	ll	lm	ll	lm	ll	lm	ll	ll	ll	ll	ll	lm	ll	ll	lm	ll	ll	ll	lm
45	NC_008472.2_9838130	104.168	A/G	G/G	lm	ll	ll	ll	ll	ll	ll	ll	lm	lm	ll	lm	lm	ll	ll	ll	ll	lm	lm	lm	ll	lm	ll	lm	lm	ll	lm	ll	lm	ll	ll	ll	lm	lm	lm	lm	lm	lm	lm	lm	ll	lm	lm	lm	ll
46	NC_008472.2_10484316	109.617	T/C	C/C	lm	lm	ll	lm	lm	lm	lm	lm	ll	ll	lm	ll	ll	lm	lm	lm	lm	ll	lm	ll	lm	ll	ll	ll	ll	lm	ll	lm	lm	lm	lm	lm	lm	ll	ll	ll	ll	lm	ll	ll	lm	ll	ll	ll	lm
47	NC_008472.2_10546073	112.404	T/C	C/C	lm	lm	lm	lm	lm	lm	lm	lm	ll	ll	lm	ll	ll	lm	--	lm	lm	ll	ll	lm	lm	ll	lm	ll	ll	lm	ll	lm	lm	lm	lm	lm	ll	ll	ll	ll	ll	lm	ll	ll	lm	ll	ll	ll	lm
48	NC_008472.2_10554934	117.167	A/G	G/G	lm	lm	lm	lm	lm	ll	lm	lm	ll	ll	lm	ll	ll	lm	lm	lm	lm	ll	ll	ll	lm	ll	lm	ll	ll	lm	lm	lm	lm	lm	lm	lm	lm	ll	ll	ll	ll	lm	ll	lm	lm	ll	ll	ll	lm
49	NC_008472.2_11002776	120.547	C/T	T/T	ll	ll	ll	ll	ll	lm	ll	ll	lm	lm	ll	ll	lm	ll	ll	ll	ll	lm	lm	lm	ll	lm	ll	lm	lm	ll	lm	--	ll	ll	ll	ll	ll	lm	lm	ll	lm	ll	ll	ll	ll	lm	lm	lm	ll
50	NC_008472.2_11290370	124.380	A/G	A/A	ll	ll	ll	ll	ll	lm	ll	ll	lm	lm	ll	ll	lm	ll	ll	ll	ll	lm	lm	lm	ll	lm	ll	lm	lm	ll	ll	ll	ll	ll	ll	ll	ll	lm	lm	ll	lm	ll	ll	lm	lm	lm	lm	lm	ll
51	NC_008472.2_11994548	131.052	A/G	G/G	ll	ll	ll	ll	lm	lm	ll	lm	lm	lm	ll	ll	ll	ll	ll	ll	ll	lm	lm	lm	ll	lm	ll	lm	lm	lm	ll	ll	ll	ll	ll	ll	ll	lm	lm	ll	lm	ll	ll	ll	lm	lm	lm	lm	ll
52	NC_008472.2_12489413	135.101	T/C	C/C	ll	ll	ll	ll	ll	lm	ll	ll	lm	lm	ll	ll	ll	ll	ll	ll	lm	lm	--	lm	ll	ll	ll	--	lm	lm	ll	ll	ll	ll	ll	ll	ll	lm	lm	ll	lm	ll	ll	ll	lm	lm	lm	ll	ll
53	NC_008472.2_12561008	138.239	A/C	C/C	lm	lm	ll	lm	ll	ll	lm	lm	ll	ll	lm	lm	lm	lm	lm	ll	ll	ll	ll	ll	lm	lm	lm	ll	ll	ll	lm	lm	ll	lm	--	lm	lm	ll	ll	lm	ll	lm	lm	lm	ll	ll	ll	lm	lm
65	NC_008472.2_19465161	150.630	T/A	A/A	ll	ll	ll	ll	lm	lm	ll	ll	lm	ll	ll	lm	ll	ll	ll	ll	ll	lm	lm	lm	ll	ll	lm	ll	lm	lm	ll	ll	ll	ll	ll	lm	ll	lm	ll	lm	lm	ll	ll	ll	lm	lm	lm	ll	ll
58	NC_008472.2_18764204	152.254	A/C	C/C	ll	ll	ll	ll	lm	ll	ll	ll	lm	ll	ll	lm	ll	ll	ll	ll	ll	lm	lm	lm	ll	ll	lm	ll	lm	lm	ll	ll	ll	ll	ll	lm	ll	lm	ll	lm	lm	ll	ll	ll	lm	lm	lm	ll	ll
68	NC_008472.2_19628893	154.028	G/T	T/T	ll	ll	ll	ll	lm	lm	ll	ll	lm	ll	ll	lm	ll	ll	lm	ll	ll	lm	lm	lm	ll	ll	lm	ll	lm	lm	ll	ll	ll	ll	ll	lm	ll	lm	ll	lm	lm	ll	ll	ll	lm	lm	lm	ll	lm
59	NC_008472.2_19238255	154.682	G/A	A/A	ll	ll	ll	ll	lm	lm	ll	ll	lm	ll	ll	lm	ll	ll	lm	ll	ll	lm	lm	lm	ll	ll	lm	ll	lm	lm	ll	ll	ll	ll	ll	lm	ll	lm	ll	lm	lm	ll	ll	ll	lm	lm	lm	ll	ll
60	NC_008472.2_19262733	155.900	G/T	T/T	lm	lm	lm	lm	ll	ll	lm	lm	ll	lm	lm	ll	lm	lm	ll	lm	lm	lm	ll	ll	lm	lm	ll	lm	ll	ll	lm	lm	lm	lm	--	ll	lm	ll	lm	ll	ll	lm	lm	lm	ll	ll	ll	lm	lm
69	NC_008472.2_19928649	157.114	A/G	G/G	lm	lm	lm	lm	ll	ll	lm	lm	ll	lm	lm	ll	lm	lm	ll	lm	lm	ll	ll	ll	lm	lm	ll	lm	ll	ll	lm	lm	lm	lm	lm	ll	lm	ll	lm	ll	ll	lm	lm	lm	ll	ll	ll	lm	lm
61	NC_008472.2_19316302	157.131	A/C	C/C	ll	ll	ll	ll	lm	lm	ll	ll	lm	ll	ll	lm	ll	ll	lm	ll	ll	lm	lm	lm	ll	ll	lm	ll	lm	lm	ll	ll	ll	ll	ll	lm	ll	lm	ll	lm	lm	ll	ll	ll	lm	lm	lm	ll	ll
62	NC_008472.2_19344842	157.160	T/C	T/T	lm	lm	lm	lm	ll	ll	lm	lm	ll	lm	lm	ll	lm	lm	ll	lm	--	ll	ll	ll	lm	lm	ll	lm	ll	ll	lm	lm	lm	lm	lm	ll	--	ll	lm	ll	ll	lm	lm	lm	ll	ll	ll	lm	lm
63	NC_008472.2_19352902	157.168	T/G	G/G	lm	lm	lm	lm	ll	ll	lm	lm	ll	lm	lm	ll	lm	lm	ll	lm	lm	ll	ll	ll	lm	lm	ll	lm	ll	ll	lm	lm	lm	lm	lm	ll	lm	ll	lm	ll	ll	lm	lm	lm	ll	ll	ll	lm	lm
70	NC_008472.2_20187435	159.169	C/T	T/T	ll	ll	ll	ll	lm	lm	ll	ll	ll	ll	ll	lm	ll	ll	lm	ll	ll	lm	lm	lm	ll	ll	lm	ll	lm	lm	ll	--	ll	ll	ll	lm	ll	lm	ll	lm	lm	ll	ll	ll	lm	lm	lm	ll	ll
64	NC_008472.2_19447383	159.717	A/G	G/G	lm	lm	lm	lm	ll	ll	lm	--	ll	lm	lm	ll	lm	lm	ll	lm	ll	ll	ll	ll	lm	lm	ll	lm	ll	ll	lm	--	lm	lm	lm	ll	lm	ll	lm	lm	ll	lm	lm	lm	ll	ll	ll	lm	lm
71	NC_008472.2_21002873	162.488	G/C	C/C	lm	lm	--	lm	ll	lm	lm	--	ll	lm	lm	ll	lm	lm	ll	lm	lm	ll	ll	ll	lm	lm	ll	lm	ll	ll	lm	lm	lm	lm	--	ll	lm	ll	lm	ll	ll	ll	--	lm	ll	ll	ll	lm	lm
72	NC_008472.2_21357743	164.457	A/C	C/C	lm	lm	--	lm	ll	lm	lm	lm	ll	lm	lm	ll	lm	lm	ll	lm	lm	ll	ll	ll	lm	lm	ll	lm	ll	ll	lm	lm	lm	lm	lm	ll	lm	lm	lm	ll	ll	ll	lm	lm	ll	ll	ll	lm	lm
73	NC_008472.2_21491697	168.083	G/C	C/C	lm	lm	lm	lm	ll	lm	lm	lm	ll	lm	lm	ll	lm	lm	ll	lm	lm	ll	ll	ll	lm	lm	ll	lm	ll	ll	lm	--	lm	lm	lm	ll	lm	lm	ll	ll	ll	ll	lm	lm	ll	ll	ll	lm	lm
74	NC_008472.2_21844988	171.943	A/G	G/G	lm	lm	lm	ll	ll	lm	lm	ll	ll	ll	lm	ll	lm	lm	ll	lm	lm	ll	ll	ll	lm	lm	ll	lm	ll	ll	lm	--	lm	lm	lm	ll	lm	lm	lm	ll	ll	ll	lm	lm	ll	ll	ll	lm	lm
78	NC_008472.2_23051675	178.494	T/G	G/G	lm	lm	ll	ll	lm	--	lm	lm	ll	--	lm	ll	lm	lm	ll	lm	lm	lm	lm	ll	lm	lm	ll	lm	ll	ll	lm	lm	ll	lm	lm	ll	--	lm	ll	ll	ll	ll	--	lm	ll	ll	ll	lm	lm
75	NC_008472.2_22700454	181.225	C/T	T/T	lm	lm	ll	lm	lm	lm	lm	ll	ll	lm	lm	ll	lm	lm	ll	lm	lm	lm	ll	ll	lm	lm	ll	lm	ll	ll	lm	lm	lm	lm	lm	ll	lm	lm	lm	ll	lm	ll	lm	lm	ll	ll	ll	lm	lm
76	NC_008472.2_22829217	183.861	G/T	T/T	lm	lm	ll	lm	ll	lm	lm	lm	lm	lm	lm	ll	lm	lm	ll	lm	lm	lm	ll	ll	lm	lm	ll	lm	ll	ll	lm	lm	lm	lm	lm	ll	--	lm	lm	ll	lm	ll	lm	lm	ll	ll	ll	lm	lm
77	NC_008472.2_22896217	185.253	T/A	A/A	lm	lm	ll	ll	lm	lm	lm	lm	ll	lm	lm	ll	lm	lm	ll	lm	lm	lm	ll	ll	lm	lm	ll	lm	ll	ll	lm	lm	lm	lm	--	ll	lm	lm	lm	ll	lm	ll	lm	lm	ll	ll	ll	lm	lm
81	NC_008472.2_23823076	188.270	G/A	A/A	lm	lm	ll	lm	lm	lm	lm	ll	lm	ll	--	ll	lm	lm	ll	lm	lm	lm	ll	ll	--	lm	ll	lm	ll	ll	lm	lm	ll	lm	lm	ll	ll	lm	lm	ll	lm	ll	--	lm	ll	ll	ll	lm	lm
79	NC_008472.2_23342146	190.032	A/G	G/G	lm	lm	ll	ll	lm	lm	lm	lm	lm	lm	lm	ll	lm	lm	ll	lm	lm	lm	lm	ll	lm	lm	ll	lm	ll	ll	lm	lm	ll	lm	lm	ll	lm	lm	lm	ll	lm	ll	lm	lm	ll	ll	ll	lm	lm
80	NC_008472.2_23468080	192.417	T/G	G/G	lm	lm	ll	ll	lm	lm	lm	lm	lm	lm	lm	ll	lm	lm	ll	lm	lm	lm	lm	ll	lm	lm	ll	lm	ll	ll	lm	lm	ll	ll	lm	ll	lm	lm	lm	ll	lm	ll	lm	lm	ll	ll	ll	lm	lm
83	NC_008472.2_24753905	195.398	G/A	A/A	ll	ll	lm	lm	ll	ll	ll	ll	ll	ll	ll	lm	ll	ll	ll	ll	ll	ll	lm	lm	ll	ll	lm	ll	lm	lm	ll	ll	lm	ll	ll	lm	ll	ll	ll	lm	ll	lm	ll	ll	lm	lm	lm	ll	ll
82	NC_008472.2_24119537	197.396	C/G	G/G	lm	lm	ll	ll	ll	lm	lm	lm	lm	lm	ll	ll	lm	lm	lm	lm	lm	lm	lm	ll	lm	lm	ll	lm	ll	ll	lm	lm	ll	lm	lm	ll	lm	lm	lm	ll	lm	ll	lm	lm	ll	ll	ll	lm	lm
85	NC_008472.2_25097819	203.724	A/C	C/C	lm	lm	ll	ll	lm	lm	lm	lm	lm	lm	ll	ll	lm	lm	lm	lm	lm	lm	ll	ll	lm	lm	ll	lm	ll	ll	lm	lm	ll	lm	lm	ll	ll	lm	lm	ll	lm	ll	lm	lm	ll	ll	ll	lm	lm
86	NC_008472.2_25626964	215.647	G/A	A/A	lm	lm	ll	ll	lm	ll	lm	lm	lm	ll	ll	lm	lm	lm	lm	lm	lm	lm	lm	ll	lm	lm	ll	lm	ll	lm	lm	lm	ll	lm	lm	ll	lm	lm	ll	ll	lm	ll	lm	lm	ll	ll	ll	lm	ll
87	NC_008472.2_25739518	216.809	A/T	T/T	lm	lm	ll	ll	lm	ll	lm	lm	lm	ll	ll	lm	lm	lm	lm	lm	lm	lm	lm	ll	lm	lm	ll	lm	ll	lm	lm	lm	ll	lm	lm	ll	lm	lm	ll	ll	lm	ll	lm	lm	lm	ll	ll	lm	ll
88	NC_008472.2_25740821	218.075	A/T	T/T	lm	lm	ll	ll	lm	ll	lm	ll	lm	ll	ll	lm	lm	lm	lm	lm	lm	lm	lm	ll	lm	lm	ll	lm	ll	lm	lm	lm	ll	lm	lm	ll	lm	lm	ll	lm	lm	ll	lm	lm	lm	ll	ll	lm	ll
89	NC_008472.2_25862502	220.853	C/A	A/A	lm	lm	ll	ll	lm	ll	lm	lm	lm	ll	ll	lm	lm	lm	lm	lm	lm	lm	lm	ll	lm	lm	ll	lm	ll	lm	lm	lm	ll	lm	lm	ll	--	lm	ll	ll	lm	ll	lm	lm	lm	ll	lm	lm	ll
90	NC_008472.2_26560784	222.720	C/G	G/G	lm	lm	ll	ll	lm	ll	lm	lm	lm	ll	ll	lm	lm	lm	lm	lm	lm	lm	lm	ll	lm	lm	ll	lm	ll	lm	lm	lm	ll	lm	lm	ll	lm	lm	ll	ll	lm	ll	lm	lm	lm	ll	lm	lm	ll
[truncated: 63 more columns]

## Sheet: LG 7
Nr	Locus	Position
7			F	M	I_3_06	I_3_09	I_3_15	I_3_31	I_3_32	I_3_34	I_3_38	I_3_42	I_3_45	I_3_50	I_3_53	I_3_55	I_3_56	I_3_59	I_3_60	I_3_66	I_3_71	I_3_75	I_3_77	I_3_78	I_4_12	I_4_15	I_4_19	I_4_26	I_4_35	I_4_39	I_4_48	I_4_51	I_4_65	I_4_73	I_4_76	I_4_78	I_4_79	I_4_81	II_1_81	II_3_09	II_3_10	II_3_10a	II_3_11	II_3_14	II_3_18	II_3_19	II_3_20	II_3_23	II_3_24
1	NC_008473.2_51895	0.000	A/G	G/G	lm	lm	lm	lm	lm	lm	lm	ll	lm	ll	lm	ll	ll	lm	lm	ll	lm	lm	lm	lm	lm	ll	ll	lm	lm	lm	--	lm	ll	lm	ll	ll	lm	ll	lm	ll	ll	ll	lm	lm	lm	lm	lm	ll	ll
3	NC_008473.2_524097	7.320	A/T	T/T	ll	ll	ll	ll	ll	ll	ll	lm	ll	ll	lm	lm	lm	ll	ll	lm	ll	ll	ll	ll	lm	lm	lm	ll	lm	ll	lm	ll	lm	ll	lm	lm	ll	lm	ll	lm	lm	lm	ll	ll	ll	ll	ll	lm	lm
4	NC_008473.2_740496	9.103	A/T	T/T	ll	ll	ll	ll	ll	ll	ll	lm	ll	ll	lm	lm	lm	ll	ll	lm	ll	ll	ll	ll	lm	lm	lm	ll	lm	ll	lm	ll	lm	ll	lm	lm	ll	lm	ll	lm	lm	ll	ll	ll	ll	ll	ll	lm	lm
5	NC_008473.2_764254	10.757	A/G	A/A	lm	lm	lm	lm	lm	lm	lm	ll	lm	lm	ll	ll	ll	lm	lm	lm	--	lm	lm	lm	ll	ll	ll	lm	ll	ll	ll	lm	ll	lm	ll	ll	lm	ll	lm	ll	lm	lm	lm	lm	lm	lm	lm	ll	ll
11	NC_008473.2_1697044	12.512	T/C	C/C	ll	ll	ll	ll	ll	ll	lm	lm	ll	ll	lm	ll	lm	ll	ll	lm	ll	ll	ll	ll	lm	lm	lm	ll	lm	lm	lm	ll	lm	ll	lm	lm	ll	lm	ll	lm	ll	ll	ll	ll	ll	ll	ll	lm	lm
9	NC_008473.2_1390276	13.549	A/G	G/G	lm	lm	lm	lm	lm	lm	lm	ll	lm	lm	ll	ll	ll	lm	lm	ll	lm	lm	lm	lm	ll	ll	ll	lm	ll	ll	ll	lm	ll	lm	ll	ll	lm	ll	lm	ll	lm	lm	lm	lm	lm	lm	lm	ll	ll
7	NC_008473.2_995407	13.556	G/T	T/T	lm	lm	lm	lm	lm	lm	lm	ll	lm	lm	ll	ll	ll	lm	lm	ll	lm	lm	lm	lm	ll	ll	ll	lm	ll	ll	ll	lm	ll	lm	ll	ll	--	ll	lm	ll	lm	lm	lm	lm	lm	lm	lm	ll	ll
8	NC_008473.2_1160255	13.930	A/G	G/G	lm	lm	lm	lm	lm	lm	lm	ll	lm	lm	ll	ll	ll	lm	lm	ll	lm	lm	lm	lm	ll	ll	ll	lm	ll	ll	ll	lm	ll	lm	ll	ll	lm	ll	lm	ll	ll	lm	lm	lm	lm	lm	lm	ll	ll
12	NC_008473.2_1847822	16.249	C/A	A/A	ll	ll	ll	ll	ll	ll	ll	lm	ll	ll	lm	ll	lm	ll	ll	lm	ll	ll	ll	ll	lm	lm	lm	ll	lm	lm	lm	ll	lm	ll	lm	lm	ll	lm	ll	lm	ll	ll	ll	ll	ll	ll	ll	lm	lm
14	NC_008473.2_2425115	20.755	A/G	G/G	ll	ll	ll	ll	ll	ll	ll	lm	ll	ll	lm	ll	lm	ll	ll	lm	ll	ll	ll	ll	ll	ll	lm	ll	lm	--	lm	ll	lm	ll	lm	lm	ll	lm	ll	lm	ll	ll	ll	ll	ll	ll	ll	lm	lm
15	NC_008473.2_2430829	22.360	A/G	G/G	ll	ll	ll	ll	--	ll	ll	lm	ll	ll	lm	ll	lm	ll	ll	lm	ll	ll	ll	ll	ll	ll	lm	ll	lm	lm	lm	ll	ll	ll	lm	lm	ll	lm	ll	lm	ll	ll	ll	ll	ll	ll	ll	lm	lm
16	NC_008473.2_2507214	23.728	G/C	C/C	lm	lm	lm	lm	ll	lm	lm	ll	lm	--	ll	lm	ll	lm	lm	ll	ll	lm	lm	lm	lm	lm	ll	lm	ll	ll	ll	lm	ll	lm	ll	ll	lm	ll	lm	ll	lm	lm	lm	--	lm	lm	lm	ll	ll
17	NC_008473.2_2874499	27.902	A/G	A/A	ll	ll	ll	ll	--	ll	ll	--	ll	lm	--	ll	lm	ll	ll	lm	ll	ll	ll	ll	ll	ll	lm	ll	--	lm	lm	ll	--	ll	lm	lm	ll	lm	ll	lm	ll	ll	ll	ll	ll	ll	ll	lm	ll
20	NC_008473.2_2969510	29.114	A/G	G/G	ll	ll	ll	ll	lm	ll	ll	lm	ll	ll	lm	ll	ll	ll	ll	lm	ll	ll	ll	ll	ll	ll	lm	ll	lm	lm	lm	ll	lm	ll	lm	lm	ll	lm	ll	lm	ll	ll	ll	ll	ll	ll	ll	lm	ll
19	NC_008473.2_2950375	30.639	A/G	G/G	lm	lm	lm	lm	ll	lm	lm	ll	lm	lm	ll	lm	lm	lm	lm	ll	lm	lm	lm	--	lm	lm	ll	lm	ll	ll	ll	lm	ll	lm	ll	ll	ll	ll	lm	ll	lm	lm	lm	lm	lm	lm	lm	ll	lm
18	NC_008473.2_2946352	32.013	T/C	C/C	ll	ll	ll	ll	lm	ll	ll	lm	ll	ll	lm	ll	ll	ll	ll	lm	ll	ll	ll	ll	ll	ll	lm	ll	lm	lm	lm	ll	lm	ll	--	lm	ll	lm	ll	lm	ll	ll	ll	ll	ll	ll	ll	lm	ll
21	NC_008473.2_3122042	34.216	A/G	G/G	ll	ll	ll	ll	lm	ll	ll	lm	ll	ll	lm	ll	ll	ll	ll	lm	ll	ll	ll	ll	ll	ll	lm	ll	lm	ll	lm	ll	lm	ll	lm	lm	ll	lm	ll	lm	ll	ll	ll	lm	ll	ll	ll	lm	ll
22	NC_008473.2_3410758	41.192	A/G	G/G	ll	ll	ll	ll	lm	ll	ll	ll	ll	lm	--	ll	ll	ll	ll	lm	ll	ll	ll	ll	ll	ll	lm	ll	lm	lm	lm	ll	lm	ll	lm	lm	ll	lm	lm	lm	ll	ll	ll	lm	ll	ll	ll	lm	ll
29	NC_008473.2_4135934	44.760	C/T	T/T	lm	lm	lm	--	ll	lm	lm	ll	lm	ll	ll	lm	lm	lm	lm	ll	lm	lm	lm	lm	lm	lm	ll	lm	ll	ll	ll	lm	ll	lm	ll	ll	lm	ll	ll	ll	lm	lm	lm	ll	lm	lm	lm	ll	lm
23	NC_008473.2_3579151	46.730	A/G	G/G	ll	lm	lm	lm	ll	lm	ll	ll	ll	ll	ll	lm	lm	lm	lm	ll	lm	lm	lm	--	lm	lm	ll	lm	ll	ll	ll	ll	ll	ll	ll	ll	lm	ll	ll	ll	lm	lm	lm	ll	lm	lm	lm	ll	lm
25	NC_008473.2_3594592	48.682	A/T	T/T	lm	lm	lm	lm	ll	--	ll	ll	ll	ll	ll	lm	lm	lm	ll	ll	lm	lm	lm	ll	lm	lm	ll	lm	ll	ll	ll	lm	ll	lm	ll	ll	--	ll	ll	ll	lm	lm	lm	ll	lm	lm	lm	ll	lm
27	NC_008473.2_4135720	50.734	G/A	A/A	lm	lm	lm	--	ll	lm	ll	ll	lm	ll	ll	ll	lm	lm	lm	ll	lm	lm	lm	--	lm	lm	ll	lm	ll	ll	ll	lm	ll	lm	ll	ll	lm	ll	ll	ll	lm	lm	lm	ll	lm	lm	lm	ll	lm
30	NC_008473.2_4393928	53.674	C/G	G/G	lm	lm	lm	lm	ll	lm	ll	ll	lm	ll	ll	lm	lm	lm	lm	ll	lm	lm	lm	ll	lm	lm	ll	ll	ll	ll	ll	lm	ll	lm	ll	ll	lm	ll	ll	lm	lm	lm	lm	ll	lm	lm	lm	ll	lm
26	NC_008473.2_3611566	56.493	A/G	G/G	lm	lm	ll	lm	ll	lm	ll	ll	ll	ll	ll	lm	lm	lm	lm	ll	lm	lm	lm	lm	lm	lm	ll	lm	ll	ll	lm	lm	ll	lm	ll	ll	ll	ll	ll	ll	lm	lm	ll	ll	lm	lm	lm	ll	lm
31	NC_008473.2_4894591	59.658	G/A	A/A	lm	ll	ll	ll	lm	ll	lm	lm	ll	lm	lm	ll	ll	lm	ll	lm	ll	ll	ll	lm	ll	ll	lm	lm	lm	--	lm	ll	lm	ll	ll	lm	--	lm	lm	lm	ll	ll	ll	lm	ll	ll	ll	lm	ll
34	NC_008473.2_5344342	64.979	A/G	G/G	ll	lm	lm	lm	ll	lm	ll	lm	lm	ll	ll	lm	lm	ll	lm	ll	ll	lm	lm	ll	lm	lm	ll	ll	lm	ll	ll	lm	ll	lm	ll	ll	ll	ll	ll	ll	lm	lm	lm	ll	ll	lm	lm	ll	lm
33	NC_008473.2_5343270	66.749	A/G	G/G	ll	lm	lm	lm	ll	lm	ll	lm	lm	ll	ll	lm	lm	ll	lm	ll	lm	lm	lm	ll	lm	lm	ll	ll	lm	ll	ll	lm	ll	lm	ll	ll	ll	ll	ll	ll	lm	lm	lm	ll	ll	lm	lm	ll	lm
32	NC_008473.2_5319664	67.342	A/C	C/C	ll	lm	lm	lm	ll	lm	ll	lm	lm	ll	ll	lm	lm	ll	lm	ll	lm	lm	lm	ll	lm	lm	ll	ll	lm	ll	ll	lm	ll	lm	ll	ll	ll	ll	ll	ll	lm	lm	lm	ll	ll	lm	lm	ll	lm
35	NC_008473.2_5454699	68.684	C/T	T/T	lm	ll	ll	ll	lm	ll	lm	ll	ll	lm	lm	ll	ll	lm	ll	lm	ll	ll	ll	lm	ll	ll	lm	lm	ll	lm	lm	ll	lm	ll	lm	lm	lm	lm	lm	lm	ll	ll	ll	lm	lm	ll	lm	lm	ll
38	NC_008473.2_6590472	74.464	T/A	A/A	ll	ll	lm	ll	--	lm	ll	lm	lm	ll	ll	lm	lm	ll	lm	ll	lm	ll	lm	ll	lm	lm	lm	ll	lm	ll	ll	lm	ll	lm	ll	ll	ll	ll	ll	ll	lm	lm	lm	ll	ll	lm	lm	ll	lm
37	NC_008473.2_6427821	75.398	C/T	T/T	ll	ll	lm	ll	ll	lm	ll	lm	lm	lm	ll	lm	lm	ll	lm	ll	lm	ll	lm	ll	lm	lm	lm	ll	lm	ll	ll	lm	ll	lm	ll	ll	ll	ll	ll	ll	lm	lm	lm	ll	ll	lm	lm	lm	lm
39	NC_008473.2_6767452	76.405	A/G	G/G	ll	ll	lm	ll	ll	lm	ll	lm	lm	ll	ll	lm	lm	ll	lm	ll	lm	ll	lm	ll	lm	lm	lm	ll	lm	ll	ll	lm	ll	lm	ll	lm	ll	ll	ll	ll	lm	lm	lm	ll	ll	lm	lm	ll	lm
40	NC_008473.2_9391996	80.878	A/G	G/G	lm	ll	ll	lm	lm	ll	lm	ll	ll	lm	lm	ll	ll	lm	ll	lm	ll	lm	ll	lm	ll	ll	ll	lm	ll	lm	lm	ll	lm	ll	--	ll	lm	lm	lm	lm	ll	ll	ll	lm	lm	ll	ll	lm	ll
41	NC_008473.2_9846374	84.524	G/C	C/C	ll	lm	lm	ll	ll	lm	lm	lm	lm	ll	ll	lm	lm	ll	ll	ll	lm	ll	lm	ll	lm	lm	lm	ll	lm	ll	ll	lm	ll	lm	ll	lm	ll	ll	ll	ll	lm	lm	ll	ll	ll	lm	ll	ll	lm
42	NC_008473.2_10368664	87.939	A/G	G/G	ll	lm	lm	ll	ll	ll	ll	lm	lm	ll	ll	lm	lm	ll	ll	ll	lm	ll	lm	ll	lm	lm	lm	ll	lm	ll	ll	lm	ll	lm	ll	lm	ll	ll	ll	ll	lm	lm	ll	ll	ll	lm	ll	ll	lm
44	NC_008473.2_11320359	94.656	T/C	C/C	ll	lm	lm	ll	lm	ll	ll	lm	lm	ll	ll	lm	lm	ll	ll	lm	lm	ll	lm	ll	lm	lm	lm	ll	lm	ll	ll	lm	ll	lm	ll	lm	lm	ll	ll	ll	lm	lm	ll	ll	ll	lm	ll	ll	lm
43	NC_008473.2_11218387	95.833	G/T	T/T	lm	ll	ll	lm	lm	lm	--	ll	ll	lm	lm	ll	ll	lm	lm	ll	ll	lm	ll	ll	ll	ll	ll	lm	ll	lm	lm	ll	lm	ll	lm	ll	ll	lm	lm	lm	ll	ll	lm	ll	lm	ll	lm	lm	ll
45	NC_008473.2_11601122	99.010	T/C	C/C	ll	ll	ll	lm	lm	lm	lm	ll	ll	lm	lm	ll	ll	--	lm	ll	ll	lm	ll	lm	ll	ll	ll	lm	ll	lm	lm	ll	lm	ll	lm	ll	ll	lm	lm	lm	ll	ll	lm	lm	lm	lm	lm	lm	ll
46	NC_008473.2_12474554	106.926	T/A	A/A	ll	ll	ll	lm	lm	lm	lm	lm	ll	lm	lm	lm	ll	lm	lm	ll	ll	lm	ll	lm	ll	ll	ll	lm	ll	lm	lm	ll	lm	lm	lm	ll	ll	lm	ll	lm	ll	ll	lm	lm	lm	lm	lm	lm	ll
47	NC_008473.2_12553854	109.297	T/C	C/C	ll	ll	ll	lm	lm	lm	lm	lm	ll	lm	lm	ll	ll	lm	lm	ll	ll	lm	ll	lm	ll	ll	ll	lm	ll	lm	lm	ll	lm	lm	lm	ll	ll	lm	ll	ll	ll	ll	lm	lm	lm	lm	lm	lm	ll
48	NC_008473.2_12822507	115.021	T/G	G/G	lm	lm	ll	ll	ll	ll	ll	ll	lm	ll	ll	lm	lm	ll	ll	lm	lm	ll	lm	ll	ll	ll	lm	ll	lm	ll	ll	lm	ll	ll	ll	lm	lm	ll	lm	ll	lm	lm	ll	ll	ll	ll	ll	ll	lm
50	NC_008473.2_12938777	115.621	T/C	C/C	lm	lm	ll	ll	ll	ll	ll	ll	lm	ll	ll	lm	lm	ll	ll	lm	lm	ll	lm	ll	ll	ll	lm	ll	lm	ll	ll	lm	ll	ll	ll	lm	lm	ll	lm	ll	lm	lm	ll	ll	ll	ll	ll	ll	lm
51	NC_008473.2_12954900	116.459	T/C	C/C	lm	lm	ll	ll	lm	ll	ll	ll	lm	ll	ll	lm	lm	ll	ll	lm	lm	ll	lm	ll	ll	ll	lm	ll	lm	ll	ll	lm	ll	ll	ll	lm	lm	ll	lm	ll	lm	lm	ll	ll	ll	ll	ll	ll	lm
49	NC_008473.2_12907786	117.786	C/T	T/T	ll	ll	lm	lm	lm	lm	lm	lm	ll	lm	lm	ll	ll	lm	lm	ll	ll	lm	ll	lm	lm	lm	ll	lm	ll	lm	lm	ll	lm	lm	--	ll	ll	lm	ll	lm	ll	ll	lm	lm	lm	--	lm	lm	ll
52	NC_008473.2_13565769	126.102	A/T	T/T	ll	ll	lm	lm	ll	lm	lm	lm	ll	lm	lm	lm	ll	lm	lm	ll	ll	lm	ll	lm	lm	lm	ll	lm	ll	--	ll	ll	lm	lm	lm	ll	ll	lm	ll	lm	ll	ll	lm	ll	lm	lm	lm	lm	ll
53	NC_008473.2_13856882	127.836	C/T	T/T	ll	ll	lm	lm	ll	lm	lm	lm	ll	--	lm	lm	ll	lm	lm	ll	ll	lm	ll	ll	--	lm	ll	lm	ll	lm	ll	lm	lm	lm	--	ll	ll	lm	ll	lm	ll	ll	lm	ll	lm	lm	ll	lm	ll
55	NC_008473.2_14112288	129.992	G/A	A/A	ll	ll	--	lm	ll	lm	--	lm	ll	lm	lm	lm	ll	lm	lm	ll	ll	lm	ll	ll	lm	lm	ll	lm	lm	ll	ll	--	--	--	--	ll	ll	lm	ll	lm	ll	ll	lm	ll	lm	lm	lm	lm	ll
56	NC_008473.2_14366184	131.951	G/T	T/T	lm	lm	ll	ll	lm	ll	ll	ll	lm	ll	ll	ll	lm	ll	ll	lm	lm	ll	lm	lm	ll	ll	lm	ll	lm	ll	lm	ll	ll	ll	ll	lm	lm	ll	lm	ll	lm	lm	ll	lm	ll	ll	ll	ll	lm
57	NC_008473.2_14436250	133.231	A/T	A/A	ll	ll	lm	lm	ll	lm	lm	lm	ll	lm	lm	lm	ll	lm	lm	ll	ll	lm	ll	ll	lm	lm	ll	lm	ll	lm	ll	lm	lm	lm	lm	ll	ll	lm	ll	lm	ll	ll	lm	ll	lm	lm	lm	lm	ll
58	NC_008473.2_14560401	134.458	C/G	G/G	lm	lm	ll	ll	lm	ll	ll	ll	lm	ll	ll	ll	lm	ll	ll	lm	lm	ll	lm	lm	ll	ll	lm	ll	lm	ll	lm	ll	ll	ll	ll	lm	lm	ll	lm	ll	lm	lm	ll	lm	ll	ll	ll	ll	lm
60	NC_008473.2_14782576	135.897	T/C	C/C	ll	ll	--	lm	ll	lm	--	lm	ll	ll	lm	lm	ll	lm	lm	ll	ll	lm	ll	ll	lm	lm	ll	lm	ll	lm	ll	ll	lm	lm	lm	ll	ll	lm	ll	lm	ll	ll	lm	ll	lm	lm	lm	lm	ll
54	NC_008473.2_13944040	137.696	C/T	T/T	ll	ll	lm	--	ll	ll	lm	lm	ll	lm	lm	lm	ll	lm	lm	ll	ll	lm	ll	ll	lm	lm	ll	lm	ll	lm	ll	lm	lm	lm	lm	ll	ll	lm	ll	lm	ll	ll	lm	ll	lm	lm	lm	lm	ll
59	NC_008473.2_14635876	139.983	A/G	G/G	lm	lm	ll	ll	--	ll	ll	ll	lm	ll	ll	ll	lm	ll	ll	lm	lm	ll	lm	lm	ll	ll	lm	ll	lm	ll	lm	ll	ll	ll	ll	lm	ll	ll	lm	ll	lm	lm	ll	lm	ll	ll	ll	ll	lm
[truncated: 57 more columns]

## Sheet: LG 8
Nr	Locus	Position
8			F	M	I_3_06	I_3_09	I_3_12	I_3_15	I_3_27	I_3_31	I_3_32	I_3_34	I_3_42	I_3_45	I_3_50	I_3_53	I_3_55	I_3_56	I_3_58	I_3_59	I_3_60	I_3_66	I_3_70	I_3_71	I_3_75	I_3_77	I_3_78	I_4_12	I_4_15	I_4_19	I_4_26	I_4_35	I_4_39	I_4_51	I_4_65	I_4_73	I_4_78	I_4_81	II_1_81	II_3_09	II_3_10	II_3_10a	II_3_11	II_3_14	II_3_18	II_3_19	II_3_20	II_3_23	II_3_24
1	NC_008474.2_95706	0.000	G/T	T/T	ll	lm	ll	ll	ll	lm	lm	ll	lm	ll	lm	ll	lm	lm	ll	ll	lm	ll	ll	lm	lm	ll	ll	ll	lm	lm	ll	ll	lm	ll	lm	lm	lm	lm	ll	ll	lm	lm	lm	lm	ll	ll	lm	lm	lm
3	NC_008474.2_502628	2.109	A/C	C/C	ll	lm	ll	ll	ll	ll	lm	ll	lm	ll	lm	ll	lm	lm	ll	ll	ll	ll	ll	lm	lm	ll	ll	ll	lm	lm	ll	ll	lm	ll	lm	lm	lm	lm	ll	ll	lm	lm	lm	lm	ll	ll	lm	lm	lm
2	NC_008474.2_96020	4.158	G/A	A/A	ll	lm	ll	ll	ll	ll	lm	ll	lm	ll	lm	ll	lm	lm	ll	ll	ll	ll	ll	lm	lm	ll	ll	ll	lm	lm	ll	ll	lm	ll	lm	lm	lm	lm	ll	ll	lm	lm	lm	lm	ll	ll	lm	lm	lm
4	NC_008474.2_597985	6.996	A/G	G/G	ll	lm	ll	ll	ll	ll	lm	ll	lm	ll	lm	ll	lm	lm	ll	ll	ll	ll	ll	lm	lm	ll	ll	ll	lm	lm	ll	lm	lm	ll	lm	lm	lm	lm	ll	ll	lm	lm	lm	lm	ll	ll	lm	lm	lm
5	NC_008474.2_695759	7.762	G/C	C/C	lm	ll	lm	lm	ll	lm	ll	lm	ll	lm	ll	lm	ll	ll	ll	lm	lm	lm	--	ll	ll	lm	lm	lm	ll	ll	lm	ll	ll	lm	ll	ll	ll	ll	lm	--	ll	ll	ll	lm	lm	lm	ll	ll	ll
11	NC_008474.2_2010615	10.558	C/G	G/G	ll	lm	ll	ll	ll	ll	lm	ll	lm	ll	lm	ll	lm	lm	ll	ll	ll	ll	ll	lm	lm	ll	ll	ll	lm	lm	ll	lm	lm	ll	lm	lm	lm	lm	ll	lm	lm	lm	lm	ll	ll	lm	lm	lm	lm
12	NC_008474.2_2010785	12.798	C/A	A/A	ll	lm	ll	lm	ll	ll	lm	ll	lm	ll	lm	ll	lm	lm	ll	ll	ll	ll	ll	lm	lm	ll	ll	ll	lm	lm	ll	lm	lm	ll	lm	lm	lm	lm	ll	ll	lm	lm	lm	ll	ll	ll	lm	lm	lm
14	NC_008474.2_2149653	14.222	T/C	C/C	ll	lm	ll	lm	ll	ll	lm	ll	lm	ll	lm	ll	lm	lm	ll	ll	ll	ll	ll	lm	lm	ll	ll	ll	lm	lm	ll	--	--	ll	ll	lm	lm	lm	ll	ll	lm	lm	lm	ll	ll	lm	lm	lm	lm
16	NC_008474.2_2203414	16.002	T/C	C/C	ll	lm	ll	ll	ll	ll	lm	ll	lm	ll	lm	ll	lm	lm	ll	ll	ll	ll	--	ll	lm	ll	ll	ll	lm	lm	ll	lm	ll	ll	ll	lm	lm	lm	ll	ll	lm	lm	lm	ll	ll	ll	lm	lm	lm
22	NC_008474.2_2737808	17.577	A/G	G/G	ll	lm	ll	ll	ll	ll	lm	ll	lm	ll	lm	ll	lm	lm	ll	ll	ll	lm	ll	lm	lm	ll	ll	ll	lm	lm	ll	lm	--	ll	lm	lm	lm	lm	ll	ll	lm	lm	lm	ll	ll	ll	lm	lm	lm
17	NC_008474.2_2321657	18.618	G/A	A/A	lm	ll	lm	lm	lm	lm	ll	lm	ll	lm	ll	lm	ll	ll	ll	lm	lm	ll	lm	ll	ll	lm	lm	lm	ll	ll	lm	ll	ll	lm	ll	ll	ll	ll	lm	lm	ll	ll	lm	lm	lm	lm	ll	ll	ll
19	NC_008474.2_2516201	19.143	A/T	T/T	ll	lm	ll	ll	ll	ll	lm	ll	lm	ll	lm	ll	lm	lm	ll	ll	ll	lm	ll	lm	lm	ll	ll	ll	lm	lm	ll	ll	lm	ll	lm	lm	lm	lm	ll	ll	lm	lm	lm	ll	ll	ll	lm	lm	lm
21	NC_008474.2_2664772	19.520	T/C	C/C	ll	lm	ll	ll	ll	ll	lm	ll	lm	ll	lm	ll	lm	lm	ll	ll	ll	lm	ll	lm	lm	ll	ll	ll	lm	lm	ll	lm	lm	ll	lm	lm	lm	lm	ll	ll	lm	lm	lm	ll	ll	ll	lm	lm	lm
15	NC_008474.2_2201989	19.589	T/C	C/C	lm	ll	lm	lm	lm	lm	ll	lm	ll	lm	ll	lm	ll	ll	lm	lm	lm	lm	lm	ll	ll	lm	--	lm	ll	ll	lm	ll	ll	lm	ll	ll	ll	ll	lm	lm	ll	ll	ll	lm	lm	lm	ll	ll	ll
13	NC_008474.2_2074476	20.304	A/C	C/C	lm	ll	ll	lm	ll	lm	ll	lm	ll	lm	ll	lm	ll	ll	lm	lm	lm	lm	--	ll	ll	lm	--	lm	ll	ll	lm	ll	ll	lm	ll	ll	ll	ll	lm	lm	ll	ll	ll	lm	lm	lm	ll	ll	ll
18	NC_008474.2_2422690	22.176	A/G	G/G	lm	ll	ll	--	lm	lm	ll	lm	ll	lm	ll	lm	ll	ll	lm	lm	lm	ll	lm	ll	ll	lm	lm	lm	ll	ll	lm	ll	ll	lm	ll	ll	ll	ll	lm	lm	ll	ll	ll	lm	lm	lm	ll	ll	ll
23	NC_008474.2_2926579	23.046	C/G	G/G	ll	lm	ll	ll	ll	ll	lm	ll	lm	ll	lm	ll	lm	lm	ll	ll	ll	lm	ll	lm	lm	ll	ll	ll	ll	lm	ll	lm	lm	ll	lm	lm	lm	lm	ll	ll	lm	lm	lm	ll	ll	ll	lm	lm	lm
24	NC_008474.2_2965470	24.530	T/C	C/C	lm	ll	lm	lm	lm	lm	ll	lm	ll	lm	ll	lm	ll	lm	--	lm	lm	ll	lm	ll	ll	lm	lm	lm	lm	ll	lm	ll	ll	lm	ll	ll	ll	ll	lm	lm	ll	ll	ll	lm	lm	lm	ll	ll	ll
25	NC_008474.2_3664097	30.957	G/A	A/A	lm	ll	ll	--	lm	lm	ll	lm	lm	lm	ll	lm	ll	lm	lm	--	lm	ll	lm	ll	ll	lm	lm	lm	lm	ll	lm	ll	ll	lm	lm	ll	ll	ll	lm	lm	ll	ll	ll	lm	lm	lm	ll	ll	ll
27	NC_008474.2_4042922	33.938	G/A	A/A	lm	ll	lm	ll	lm	lm	ll	lm	lm	ll	ll	lm	ll	lm	lm	lm	lm	ll	lm	ll	ll	lm	lm	lm	lm	ll	lm	ll	ll	lm	lm	ll	ll	ll	lm	lm	ll	ll	ll	lm	lm	lm	ll	ll	ll
29	NC_008474.2_4094541	34.938	A/G	G/G	lm	ll	lm	lm	lm	lm	ll	lm	lm	ll	ll	ll	ll	lm	lm	lm	lm	ll	lm	ll	ll	lm	lm	lm	lm	ll	lm	ll	ll	lm	lm	ll	ll	ll	lm	lm	ll	ll	ll	lm	lm	lm	ll	ll	ll
28	NC_008474.2_4094195	37.221	C/T	T/T	lm	ll	--	lm	ll	lm	ll	lm	lm	ll	ll	lm	ll	lm	lm	lm	lm	ll	lm	ll	ll	lm	ll	lm	lm	ll	lm	ll	ll	lm	lm	ll	ll	ll	lm	lm	ll	ll	ll	lm	lm	lm	ll	ll	ll
26	NC_008474.2_3740857	39.186	G/A	A/A	lm	ll	lm	ll	lm	lm	ll	lm	lm	ll	ll	lm	ll	lm	lm	lm	lm	ll	ll	ll	ll	lm	lm	lm	lm	ll	lm	ll	ll	lm	lm	ll	ll	ll	lm	lm	ll	ll	ll	lm	lm	lm	ll	ll	ll
30	NC_008474.2_4469207	42.456	G/T	T/T	lm	ll	ll	lm	lm	lm	ll	lm	lm	ll	ll	lm	ll	lm	lm	lm	lm	ll	lm	ll	ll	lm	lm	lm	lm	ll	lm	ll	ll	ll	lm	ll	lm	ll	lm	lm	ll	ll	ll	lm	lm	ll	ll	ll	ll
33	NC_008474.2_4761703	45.458	A/G	G/G	lm	ll	ll	lm	lm	lm	ll	lm	lm	ll	ll	lm	ll	lm	--	lm	lm	ll	ll	ll	ll	lm	lm	lm	lm	ll	lm	ll	ll	ll	lm	ll	lm	ll	lm	lm	ll	ll	ll	lm	lm	ll	ll	ll	ll
32	NC_008474.2_4470478	47.141	C/A	A/A	lm	ll	ll	ll	lm	lm	ll	lm	lm	ll	ll	lm	ll	lm	lm	lm	lm	ll	ll	ll	ll	lm	lm	lm	lm	ll	lm	ll	ll	ll	lm	ll	lm	ll	lm	lm	ll	ll	ll	ll	lm	ll	ll	ll	ll
37	NC_008474.2_5811690	52.937	G/A	A/A	lm	lm	ll	lm	lm	lm	ll	lm	lm	ll	ll	lm	ll	lm	lm	lm	lm	ll	lm	ll	ll	ll	lm	--	lm	ll	lm	ll	ll	ll	lm	ll	ll	lm	lm	lm	ll	ll	ll	lm	lm	ll	ll	ll	lm
35	NC_008474.2_5679275	56.132	A/G	G/G	ll	lm	ll	ll	ll	ll	lm	ll	lm	lm	lm	ll	lm	ll	ll	ll	ll	lm	lm	lm	lm	lm	ll	ll	ll	lm	ll	lm	lm	lm	ll	lm	lm	ll	ll	ll	lm	lm	lm	ll	ll	lm	lm	lm	ll
38	NC_008474.2_6849522	68.910	G/C	C/C	lm	lm	ll	ll	ll	ll	lm	ll	ll	lm	lm	ll	ll	lm	ll	ll	lm	lm	lm	lm	lm	lm	ll	ll	ll	ll	ll	lm	lm	lm	ll	lm	ll	ll	ll	ll	lm	lm	lm	ll	ll	lm	ll	lm	ll
39	NC_008474.2_7023007	72.584	C/T	C/C	ll	ll	lm	lm	lm	lm	ll	lm	lm	lm	ll	lm	lm	lm	lm	lm	ll	ll	ll	ll	ll	ll	lm	lm	lm	lm	lm	ll	ll	ll	lm	ll	lm	lm	lm	lm	ll	ll	ll	lm	lm	ll	lm	ll	lm
40	NC_008474.2_8406474	77.092	G/A	A/A	ll	lm	lm	lm	lm	lm	ll	lm	lm	ll	ll	lm	lm	lm	lm	lm	ll	ll	ll	ll	ll	ll	lm	lm	lm	--	lm	ll	ll	ll	--	ll	lm	lm	lm	lm	ll	ll	lm	lm	lm	ll	lm	ll	lm
41	NC_008474.2_8413039	80.776	C/T	T/T	ll	lm	lm	--	ll	lm	ll	lm	ll	ll	lm	lm	lm	lm	lm	lm	ll	ll	ll	ll	ll	ll	lm	lm	lm	--	lm	ll	--	ll	lm	ll	lm	lm	lm	lm	ll	ll	lm	lm	lm	ll	lm	ll	lm
42	NC_008474.2_8901024	87.398	T/C	C/C	ll	lm	ll	ll	lm	lm	ll	lm	lm	ll	ll	ll	lm	lm	lm	lm	ll	ll	lm	lm	ll	ll	lm	lm	ll	lm	lm	ll	ll	ll	lm	ll	lm	lm	lm	ll	ll	ll	lm	lm	lm	ll	lm	ll	lm
43	NC_008474.2_9164868	91.425	T/G	G/G	ll	lm	ll	ll	lm	lm	lm	lm	lm	ll	--	ll	lm	lm	--	lm	ll	ll	ll	lm	ll	ll	lm	lm	ll	lm	lm	ll	ll	ll	lm	ll	lm	lm	lm	lm	ll	ll	lm	lm	lm	ll	lm	ll	lm
44	NC_008474.2_10970172	105.503	G/T	T/T	ll	lm	lm	ll	lm	ll	ll	lm	lm	ll	lm	ll	lm	lm	lm	lm	ll	ll	lm	lm	ll	ll	lm	lm	ll	ll	lm	ll	lm	ll	lm	ll	lm	lm	lm	lm	ll	ll	lm	lm	lm	ll	lm	ll	lm
45	NC_008474.2_11348668	116.930	A/T	T/T	lm	lm	lm	ll	lm	ll	lm	lm	lm	ll	--	ll	lm	lm	--	lm	ll	ll	lm	lm	lm	ll	--	lm	ll	ll	lm	ll	--	ll	lm	lm	--	lm	lm	lm	ll	ll	lm	lm	ll	ll	lm	ll	lm
46	NC_008474.2_11987428	122.430	A/G	G/G	lm	lm	lm	ll	ll	ll	lm	lm	lm	ll	lm	ll	lm	lm	lm	lm	ll	ll	ll	lm	lm	ll	lm	lm	ll	ll	lm	ll	--	ll	ll	lm	lm	lm	lm	lm	ll	ll	lm	lm	ll	ll	lm	ll	lm
49	NC_008474.2_13486127	130.479	T/C	T/T	lm	ll	ll	lm	lm	lm	ll	ll	ll	lm	lm	lm	lm	ll	ll	ll	lm	lm	ll	ll	ll	ll	ll	ll	lm	lm	ll	lm	ll	lm	lm	ll	ll	ll	ll	lm	--	lm	ll	lm	lm	lm	lm	lm	ll
47	NC_008474.2_13427977	134.440	A/G	G/G	lm	ll	ll	lm	ll	lm	ll	ll	ll	lm	lm	lm	lm	ll	ll	ll	lm	lm	lm	ll	ll	ll	ll	ll	lm	lm	ll	lm	ll	lm	lm	ll	ll	ll	ll	lm	lm	lm	ll	lm	lm	lm	lm	lm	ll
48	NC_008474.2_13447176	135.638	A/G	G/G	lm	ll	ll	lm	lm	lm	ll	ll	ll	lm	--	lm	lm	ll	ll	ll	lm	lm	ll	ll	ll	ll	ll	ll	lm	lm	ll	lm	ll	lm	lm	ll	ll	ll	ll	lm	lm	lm	ll	lm	lm	lm	lm	lm	ll
51	NC_008474.2_13677550	138.149	C/T	T/T	ll	lm	lm	ll	ll	ll	lm	lm	lm	ll	ll	ll	ll	lm	--	lm	ll	ll	lm	lm	lm	lm	lm	lm	ll	ll	lm	ll	lm	ll	ll	lm	lm	lm	lm	ll	ll	ll	lm	ll	ll	ll	ll	ll	lm
53	NC_008474.2_13852688	140.851	G/T	T/T	lm	ll	ll	--	lm	lm	ll	ll	ll	--	ll	lm	lm	ll	lm	ll	lm	ll	--	ll	ll	ll	ll	ll	ll	lm	ll	lm	ll	lm	lm	ll	ll	ll	ll	lm	lm	lm	lm	lm	lm	lm	lm	lm	ll
52	NC_008474.2_13831887	142.424	C/T	T/T	lm	ll	ll	lm	lm	lm	ll	ll	ll	lm	lm	lm	lm	ll	lm	ll	lm	ll	lm	ll	ll	ll	ll	ll	ll	lm	ll	lm	ll	lm	lm	ll	ll	ll	ll	lm	lm	lm	ll	lm	lm	lm	lm	lm	ll
55	NC_008474.2_14013777	144.449	A/G	G/G	lm	ll	ll	lm	lm	lm	ll	ll	ll	lm	lm	ll	lm	ll	lm	ll	lm	ll	lm	ll	ll	ll	lm	ll	ll	lm	ll	lm	ll	lm	lm	ll	ll	ll	ll	lm	lm	lm	ll	lm	lm	lm	lm	lm	ll
54	NC_008474.2_14013763	145.552	G/A	A/A	lm	ll	ll	lm	lm	lm	ll	ll	ll	lm	lm	ll	lm	ll	lm	ll	lm	ll	lm	ll	ll	ll	lm	ll	ll	lm	ll	lm	ll	lm	lm	ll	ll	ll	ll	lm	lm	lm	ll	lm	lm	lm	lm	lm	ll
56	NC_008474.2_14255722	146.845	C/A	A/A	ll	lm	lm	ll	--	ll	lm	lm	lm	ll	ll	lm	ll	lm	ll	lm	ll	lm	ll	lm	lm	lm	ll	lm	lm	ll	lm	ll	lm	ll	ll	lm	lm	lm	lm	ll	ll	ll	lm	ll	ll	ll	ll	ll	lm
58	NC_008474.2_18406871	154.621	T/G	G/G	lm	ll	ll	ll	lm	lm	ll	ll	ll	ll	lm	ll	lm	ll	lm	ll	lm	ll	lm	ll	ll	ll	lm	ll	ll	lm	ll	lm	ll	ll	lm	ll	ll	ll	ll	lm	ll	lm	ll	lm	lm	ll	lm	lm	ll
57	NC_008474.2_16461227	159.652	T/A	A/A	lm	ll	ll	ll	lm	lm	ll	ll	ll	lm	lm	ll	lm	ll	lm	ll	lm	ll	lm	ll	ll	ll	lm	ll	ll	ll	ll	lm	lm	lm	lm	ll	ll	ll	lm	lm	ll	lm	ll	lm	lm	lm	lm	lm	ll
[truncated: 57 more columns]

## Sheet: LG 9
Nr	Locus	Position
9			F	M	I_3_06	I_3_09	I_3_15	I_3_31	I_3_32	I_3_34	I_3_38	I_3_42	I_3_45	I_3_50	I_3_53	I_3_55	I_3_56	I_3_59	I_3_60	I_3_66	I_3_70	I_3_71	I_3_75	I_3_77	I_3_78	I_4_15	I_4_19	I_4_26	I_4_35	I_4_39	I_4_48	I_4_51	I_4_65	I_4_73	I_4_78	I_4_79	I_4_81	II_1_81	II_3_09	II_3_10	II_3_10a	II_3_11	II_3_14	II_3_18	II_3_19	II_3_20	II_3_23	II_3_24	II_3_25
11	NC_008475.2_4358696	0.000	A/C	C/C	lm	ll	lm	ll	ll	lm	ll	ll	ll	ll	lm	lm	lm	ll	ll	lm	lm	lm	ll	lm	ll	lm	lm	ll	ll	lm	lm	ll	ll	lm	ll	ll	lm	ll	ll	lm	lm	lm	ll	lm	lm	ll	lm	lm	lm
14	NC_008475.2_4418393	14.646	C/T	T/T	lm	ll	lm	ll	--	lm	lm	lm	ll	ll	lm	lm	lm	ll	ll	lm	lm	lm	ll	lm	ll	lm	lm	ll	ll	lm	lm	lm	ll	lm	ll	ll	lm	lm	ll	lm	lm	lm	lm	lm	ll	ll	lm	lm	--
13	NC_008475.2_4360738	17.160	G/A	A/A	lm	ll	lm	ll	lm	lm	lm	lm	ll	ll	lm	lm	lm	lm	ll	lm	ll	lm	ll	lm	ll	lm	lm	ll	ll	lm	lm	lm	ll	lm	ll	ll	lm	lm	ll	lm	lm	lm	lm	lm	ll	ll	lm	lm	lm
12	NC_008475.2_4360588	21.302	G/C	C/C	lm	ll	ll	ll	lm	lm	lm	ll	lm	ll	lm	lm	lm	ll	ll	lm	lm	lm	ll	lm	ll	lm	lm	ll	ll	ll	lm	lm	ll	lm	ll	ll	lm	lm	ll	lm	lm	lm	lm	lm	ll	ll	lm	lm	--
9	NC_008475.2_3931212	24.794	C/G	G/G	ll	lm	lm	lm	lm	ll	ll	ll	lm	lm	ll	ll	ll	lm	lm	ll	ll	ll	lm	ll	lm	ll	ll	lm	lm	ll	ll	ll	lm	ll	lm	lm	lm	ll	lm	ll	ll	ll	ll	ll	lm	lm	ll	ll	ll
22	NC_008475.2_7362500	32.057	T/C	C/C	ll	ll	ll	ll	--	lm	ll	lm	ll	ll	lm	lm	lm	ll	ll	lm	lm	lm	ll	ll	ll	lm	lm	ll	ll	ll	lm	lm	lm	lm	ll	ll	lm	lm	ll	lm	lm	lm	lm	lm	ll	ll	ll	lm	lm
15	NC_008475.2_6219716	36.652	T/A	A/A	ll	ll	lm	ll	lm	ll	ll	--	--	ll	ll	lm	lm	ll	ll	lm	lm	lm	lm	ll	ll	lm	ll	ll	ll	ll	lm	ll	lm	lm	ll	ll	ll	ll	ll	lm	lm	ll	lm	lm	ll	lm	lm	ll	lm
19	NC_008475.2_6806859	42.573	T/C	C/C	ll	lm	lm	ll	lm	lm	ll	lm	ll	ll	lm	lm	lm	ll	ll	lm	lm	lm	lm	ll	ll	lm	lm	ll	ll	ll	lm	ll	lm	lm	ll	ll	lm	lm	ll	lm	lm	ll	lm	lm	ll	lm	lm	ll	lm
18	NC_008475.2_6611201	45.665	G/A	A/A	ll	ll	ll	ll	ll	lm	ll	lm	ll	ll	lm	lm	lm	ll	ll	lm	ll	lm	lm	ll	ll	lm	--	ll	ll	ll	lm	ll	ll	lm	ll	ll	lm	ll	ll	--	lm	ll	lm	lm	ll	lm	--	ll	lm
16	NC_008475.2_6373034	48.722	C/A	A/A	ll	ll	ll	ll	lm	lm	ll	lm	ll	ll	lm	lm	lm	lm	ll	lm	lm	lm	lm	ll	ll	lm	lm	ll	ll	ll	lm	ll	lm	lm	ll	ll	lm	ll	ll	lm	lm	ll	lm	lm	ll	--	lm	ll	lm
24	NC_008475.2_7785612	52.325	G/A	G/G	ll	ll	ll	ll	lm	lm	ll	lm	ll	ll	ll	lm	lm	ll	ll	lm	lm	lm	lm	ll	ll	lm	lm	ll	ll	ll	lm	ll	lm	lm	lm	ll	lm	lm	ll	lm	lm	ll	lm	lm	ll	lm	lm	ll	lm
25	NC_008475.2_7793948	53.539	A/G	G/G	ll	ll	ll	ll	lm	lm	ll	lm	ll	ll	ll	lm	--	ll	ll	lm	lm	lm	lm	ll	ll	ll	lm	ll	ll	ll	lm	ll	lm	lm	lm	ll	lm	ll	ll	lm	lm	ll	lm	lm	ll	lm	lm	ll	lm
2	NC_008475.2_1273232	56.257	T/G	G/G	ll	ll	ll	lm	ll	ll	lm	ll	lm	lm	ll	ll	ll	lm	lm	lm	ll	ll	lm	ll	lm	lm	ll	ll	lm	ll	lm	lm	ll	ll	ll	ll	lm	ll	lm	ll	ll	ll	ll	ll	lm	lm	ll	ll	ll
28	NC_008475.2_8536267	58.251	C/T	T/T	ll	ll	ll	ll	lm	lm	lm	lm	ll	ll	ll	ll	lm	ll	ll	lm	ll	lm	ll	ll	ll	lm	lm	ll	ll	ll	lm	ll	lm	lm	lm	ll	lm	ll	ll	lm	lm	ll	ll	lm	lm	lm	lm	ll	lm
27	NC_008475.2_8472437	60.773	A/G	A/A	ll	ll	--	ll	lm	lm	ll	lm	ll	ll	ll	ll	lm	ll	ll	lm	ll	lm	lm	ll	ll	lm	lm	ll	ll	ll	lm	ll	lm	lm	lm	ll	lm	ll	ll	lm	lm	ll	ll	lm	lm	lm	lm	ll	lm
26	NC_008475.2_8342902	62.220	C/G	G/G	ll	ll	ll	ll	lm	lm	ll	--	ll	ll	ll	ll	lm	ll	ll	lm	ll	lm	--	ll	ll	lm	lm	ll	ll	ll	lm	ll	lm	lm	ll	ll	lm	ll	ll	lm	lm	ll	ll	lm	lm	lm	lm	ll	lm
32	NC_008475.2_9435125	67.807	A/T	T/T	ll	ll	ll	ll	lm	lm	ll	lm	ll	ll	ll	ll	lm	ll	ll	ll	ll	ll	lm	ll	lm	lm	lm	ll	ll	ll	--	ll	ll	lm	lm	ll	lm	ll	ll	--	lm	ll	ll	lm	lm	lm	lm	ll	ll
31	NC_008475.2_9088352	69.090	T/G	G/G	lm	lm	lm	lm	ll	ll	lm	ll	lm	lm	lm	lm	ll	lm	lm	ll	lm	lm	ll	lm	ll	ll	ll	lm	lm	lm	ll	lm	lm	ll	ll	lm	ll	lm	lm	ll	ll	lm	lm	ll	ll	ll	ll	lm	ll
29	NC_008475.2_9044028	69.642	C/T	T/T	lm	lm	lm	lm	ll	ll	lm	ll	lm	lm	lm	lm	ll	lm	lm	ll	lm	lm	ll	lm	lm	ll	ll	lm	lm	lm	ll	lm	lm	ll	ll	lm	ll	lm	lm	ll	ll	lm	lm	ll	ll	ll	ll	lm	ll
30	NC_008475.2_9063526	71.028	A/G	G/G	lm	lm	lm	lm	lm	ll	lm	ll	lm	lm	lm	lm	ll	lm	lm	ll	lm	lm	ll	lm	lm	ll	ll	lm	lm	lm	ll	lm	lm	ll	ll	lm	ll	lm	lm	ll	ll	lm	lm	ll	ll	ll	ll	lm	ll
33	NC_008475.2_9754539	75.613	A/T	T/T	ll	ll	ll	ll	lm	lm	ll	lm	ll	ll	ll	ll	lm	ll	ll	ll	ll	ll	ll	ll	lm	lm	lm	ll	ll	ll	lm	ll	ll	--	lm	ll	lm	ll	lm	lm	lm	ll	ll	lm	lm	lm	lm	ll	lm
34	NC_008475.2_10078923	77.000	G/A	A/A	ll	ll	lm	ll	ll	lm	ll	lm	ll	ll	ll	ll	lm	ll	ll	ll	lm	ll	lm	ll	lm	lm	lm	ll	ll	ll	lm	ll	ll	lm	lm	ll	lm	ll	ll	lm	lm	ll	ll	lm	lm	lm	lm	ll	lm
35	NC_008475.2_10434974	82.289	A/G	G/G	ll	ll	lm	ll	ll	lm	ll	lm	ll	ll	ll	ll	lm	ll	ll	ll	lm	ll	lm	ll	ll	lm	lm	ll	ll	ll	lm	ll	ll	lm	ll	--	ll	ll	ll	lm	lm	ll	ll	lm	lm	lm	lm	ll	ll
37	NC_008475.2_10649139	86.799	T/C	C/C	ll	ll	lm	ll	ll	lm	ll	lm	ll	ll	ll	ll	ll	ll	ll	ll	lm	ll	lm	ll	ll	lm	lm	ll	ll	ll	lm	ll	ll	ll	ll	ll	ll	ll	ll	lm	lm	ll	ll	lm	lm	lm	lm	ll	ll
39	NC_008475.2_11149343	90.774	A/T	T/T	lm	lm	ll	lm	lm	ll	--	ll	lm	lm	lm	lm	lm	lm	lm	ll	ll	lm	ll	lm	lm	ll	ll	lm	lm	lm	ll	lm	lm	lm	lm	lm	lm	lm	lm	ll	ll	lm	lm	ll	ll	ll	ll	lm	lm
40	NC_008475.2_11441139	95.649	G/A	G/G	lm	lm	ll	lm	lm	ll	lm	ll	--	--	lm	lm	lm	lm	lm	ll	lm	lm	ll	lm	lm	ll	lm	lm	lm	--	ll	lm	ll	--	lm	lm	lm	lm	ll	ll	ll	lm	lm	lm	ll	ll	ll	lm	lm
41	NC_008475.2_11606603	97.926	T/C	C/C	lm	lm	ll	lm	lm	ll	lm	ll	lm	lm	lm	lm	lm	lm	lm	ll	lm	lm	ll	lm	lm	ll	lm	lm	lm	lm	ll	lm	lm	lm	lm	lm	lm	lm	ll	ll	ll	lm	lm	lm	ll	ll	ll	lm	lm
42	NC_008475.2_11951417	106.011	G/A	A/A	ll	lm	ll	lm	ll	lm	lm	ll	lm	--	lm	lm	lm	lm	lm	ll	lm	lm	ll	lm	lm	ll	lm	lm	ll	lm	--	lm	lm	lm	lm	lm	lm	lm	ll	ll	ll	lm	lm	lm	ll	ll	ll	lm	lm
[truncated: 56 more columns]

## Sheet: LG 10
Nr	Locus	Position
10			F	M	I_3_06	I_3_09	I_3_15	I_3_31	I_3_32	I_3_34	I_3_38	I_3_42	I_3_45	I_3_50	I_3_53	I_3_55	I_3_56	I_3_58	I_3_59	I_3_60	I_3_66	I_3_70	I_3_71	I_3_75	I_3_77	I_3_78	I_4_12	I_4_15	I_4_19	I_4_26	I_4_35	I_4_48	I_4_51	I_4_65	I_4_73	I_4_76	I_4_78	I_4_79	I_4_81	II_1_81	II_3_09	II_3_10	II_3_10a	II_3_11	II_3_14	II_3_18	II_3_19	II_3_20	II_3_23
1	NC_008476.2_290570	0.000	G/A	A/A	lm	lm	ll	ll	ll	ll	ll	lm	ll	lm	ll	ll	ll	ll	ll	lm	lm	lm	lm	lm	lm	ll	ll	ll	lm	ll	ll	ll	lm	ll	lm	lm	ll	lm	lm	ll	ll	ll	ll	ll	lm	lm	lm	lm	ll
4	NC_008476.2_1857656	3.831	C/T	T/T	lm	lm	lm	ll	ll	ll	lm	lm	ll	lm	ll	ll	ll	ll	ll	lm	lm	lm	lm	ll	lm	ll	ll	lm	lm	ll	ll	ll	lm	ll	lm	lm	ll	lm	lm	ll	ll	ll	ll	ll	lm	lm	lm	lm	ll
2	NC_008476.2_1755254	8.164	C/T	T/T	lm	lm	ll	ll	ll	ll	lm	lm	ll	lm	ll	ll	ll	ll	ll	--	lm	ll	lm	ll	lm	lm	ll	ll	lm	ll	ll	ll	lm	ll	lm	lm	ll	--	lm	lm	ll	ll	ll	ll	lm	lm	lm	lm	ll
3	NC_008476.2_1778776	11.469	T/C	C/C	ll	ll	lm	lm	lm	lm	ll	ll	lm	ll	--	lm	lm	--	lm	ll	ll	lm	ll	lm	ll	lm	lm	lm	ll	lm	lm	lm	ll	lm	ll	ll	lm	ll	ll	lm	lm	ll	lm	lm	ll	ll	ll	ll	lm
5	NC_008476.2_2945523	16.100	T/C	C/C	ll	ll	lm	lm	ll	lm	ll	ll	lm	ll	ll	lm	lm	lm	lm	ll	ll	--	ll	lm	ll	lm	ll	lm	ll	lm	lm	ll	--	ll	ll	ll	lm	ll	ll	lm	lm	lm	lm	lm	ll	ll	ll	ll	lm
6	NC_008476.2_3380465	21.555	T/C	C/C	ll	ll	ll	lm	lm	lm	ll	ll	lm	ll	ll	lm	lm	lm	lm	ll	ll	lm	ll	lm	ll	lm	lm	lm	ll	lm	lm	lm	ll	lm	ll	ll	lm	ll	ll	lm	lm	lm	lm	lm	ll	ll	ll	ll	lm
10	NC_008476.2_6957223	27.982	A/G	G/G	ll	ll	ll	lm	ll	lm	ll	ll	lm	ll	ll	lm	lm	ll	lm	ll	ll	lm	ll	lm	ll	lm	ll	lm	ll	lm	lm	lm	lm	lm	ll	ll	--	ll	ll	lm	lm	lm	lm	lm	ll	ll	ll	ll	lm
9	NC_008476.2_6957197	28.004	A/G	G/G	ll	ll	ll	lm	ll	lm	ll	ll	lm	ll	ll	lm	lm	ll	lm	ll	ll	lm	ll	lm	ll	lm	ll	lm	ll	lm	lm	lm	lm	lm	ll	ll	--	ll	ll	lm	lm	lm	lm	lm	ll	ll	ll	ll	lm
8	NC_008476.2_6625220	31.590	C/T	T/T	ll	ll	ll	lm	lm	lm	lm	ll	lm	ll	ll	--	lm	ll	lm	ll	ll	lm	ll	lm	ll	lm	--	lm	ll	lm	lm	lm	ll	lm	ll	ll	lm	lm	ll	lm	lm	lm	lm	lm	ll	ll	ll	ll	lm
7	NC_008476.2_6529932	35.305	C/T	T/T	ll	ll	ll	--	lm	lm	ll	ll	lm	ll	ll	lm	lm	ll	lm	ll	ll	lm	ll	lm	ll	lm	--	lm	ll	lm	ll	lm	ll	lm	ll	ll	lm	lm	ll	lm	lm	lm	lm	lm	ll	ll	ll	ll	lm
18	NC_008476.2_7876029	49.305	G/T	T/T	lm	ll	ll	lm	lm	lm	ll	lm	lm	ll	ll	lm	lm	ll	lm	ll	ll	lm	ll	lm	ll	lm	ll	lm	lm	lm	ll	lm	lm	lm	lm	ll	lm	lm	ll	lm	lm	ll	lm	lm	lm	ll	lm	ll	lm
21	NC_008476.2_8889662	54.952	G/A	A/A	lm	ll	ll	lm	lm	lm	ll	lm	ll	ll	ll	lm	lm	ll	lm	lm	ll	lm	ll	lm	ll	lm	lm	lm	ll	lm	ll	ll	lm	ll	lm	ll	ll	lm	ll	lm	lm	lm	lm	lm	lm	ll	lm	ll	lm
22	NC_008476.2_9295552	63.221	T/C	C/C	lm	ll	ll	lm	lm	lm	ll	lm	lm	ll	ll	lm	ll	ll	lm	lm	ll	lm	ll	lm	ll	lm	ll	lm	lm	lm	ll	lm	lm	ll	lm	--	lm	ll	ll	lm	lm	lm	lm	lm	lm	ll	lm	ll	lm
23	NC_008476.2_9489998	68.569	A/C	C/C	lm	ll	ll	lm	lm	lm	ll	lm	lm	ll	lm	lm	ll	ll	lm	lm	ll	ll	ll	lm	ll	lm	ll	lm	lm	lm	ll	lm	--	ll	lm	ll	--	ll	ll	lm	lm	lm	lm	lm	lm	ll	lm	lm	lm
24	NC_008476.2_10205566	78.285	A/T	T/T	lm	ll	ll	ll	lm	lm	ll	lm	lm	ll	ll	lm	lm	ll	lm	lm	ll	--	ll	ll	ll	lm	ll	lm	lm	lm	ll	lm	lm	ll	lm	ll	lm	lm	lm	lm	lm	lm	lm	lm	lm	ll	lm	lm	lm
25	NC_008476.2_10372008	81.120	T/C	C/C	lm	ll	ll	ll	lm	lm	ll	lm	lm	ll	ll	ll	lm	ll	lm	lm	lm	lm	ll	ll	ll	lm	ll	lm	lm	lm	ll	lm	lm	ll	lm	ll	lm	lm	lm	lm	lm	lm	lm	lm	lm	ll	lm	lm	lm
26	NC_008476.2_10447251	82.359	C/T	T/T	ll	lm	lm	lm	ll	ll	lm	ll	ll	lm	lm	lm	ll	lm	ll	ll	ll	lm	lm	lm	lm	ll	lm	ll	ll	ll	lm	ll	ll	lm	ll	lm	ll	ll	ll	ll	ll	ll	ll	ll	ll	lm	ll	ll	ll
28	NC_008476.2_10720103	85.312	A/G	G/G	ll	lm	lm	lm	ll	ll	lm	ll	ll	lm	lm	lm	ll	lm	ll	ll	ll	lm	lm	lm	ll	ll	lm	ll	ll	ll	lm	ll	ll	lm	ll	lm	ll	ll	ll	ll	ll	ll	ll	ll	ll	lm	ll	lm	ll
27	NC_008476.2_10649593	86.688	A/T	T/T	ll	lm	lm	lm	ll	ll	lm	ll	ll	lm	lm	lm	ll	lm	ll	ll	ll	lm	lm	lm	ll	ll	lm	ll	ll	ll	lm	ll	ll	lm	ll	--	ll	ll	ll	ll	ll	ll	ll	ll	ll	lm	ll	ll	ll
30	NC_008476.2_10944939	87.078	C/T	C/C	ll	lm	lm	lm	ll	ll	lm	ll	ll	lm	lm	lm	ll	ll	ll	ll	ll	lm	lm	lm	ll	ll	lm	ll	ll	ll	lm	ll	ll	lm	ll	lm	ll	ll	ll	ll	ll	ll	ll	ll	ll	lm	ll	ll	ll
29	NC_008476.2_10864540	89.872	A/G	G/G	ll	lm	lm	lm	ll	ll	ll	ll	ll	ll	lm	lm	ll	--	ll	ll	ll	lm	lm	lm	ll	ll	--	ll	ll	ll	lm	ll	ll	lm	ll	--	ll	ll	ll	lm	ll	ll	ll	ll	ll	lm	lm	ll	ll
32	NC_008476.2_11366220	95.259	T/A	A/A	lm	ll	lm	ll	ll	ll	lm	lm	lm	ll	ll	ll	lm	ll	lm	lm	lm	lm	ll	ll	lm	lm	ll	ll	lm	lm	ll	lm	lm	ll	lm	ll	ll	lm	lm	lm	lm	lm	lm	ll	lm	ll	lm	lm	lm
31	NC_008476.2_11336749	96.698	G/A	A/A	lm	ll	lm	ll	ll	ll	ll	lm	lm	ll	ll	ll	lm	ll	lm	lm	lm	lm	ll	ll	lm	lm	ll	ll	lm	lm	ll	lm	lm	ll	lm	ll	ll	lm	lm	ll	lm	lm	lm	ll	lm	ll	lm	lm	lm
33	NC_008476.2_11672617	99.040	T/C	C/C	lm	ll	lm	lm	ll	ll	ll	lm	lm	ll	ll	ll	lm	ll	lm	lm	lm	lm	ll	ll	lm	lm	ll	ll	--	lm	ll	lm	lm	ll	--	ll	ll	lm	lm	ll	lm	lm	lm	ll	lm	ll	lm	lm	lm
35	NC_008476.2_11701990	100.808	A/G	G/G	lm	ll	lm	ll	ll	ll	ll	lm	lm	ll	ll	ll	lm	ll	lm	lm	lm	ll	ll	ll	lm	lm	ll	ll	lm	lm	ll	lm	lm	ll	lm	--	ll	lm	lm	ll	lm	lm	lm	ll	lm	ll	lm	lm	lm
34	NC_008476.2_11678125	103.661	C/G	G/G	lm	ll	lm	ll	ll	ll	ll	lm	lm	ll	ll	ll	lm	ll	lm	lm	lm	lm	ll	ll	lm	lm	ll	ll	lm	lm	ll	lm	lm	ll	lm	ll	ll	lm	lm	ll	lm	lm	lm	ll	lm	lm	lm	lm	lm
37	NC_008476.2_12290708	105.594	G/A	A/A	lm	ll	lm	ll	ll	ll	ll	ll	--	ll	ll	ll	lm	ll	lm	lm	lm	lm	ll	ll	lm	lm	ll	ll	lm	lm	ll	lm	lm	lm	lm	ll	ll	--	lm	ll	lm	lm	lm	ll	lm	ll	lm	lm	lm
36	NC_008476.2_12187649	106.436	T/C	C/C	lm	ll	lm	ll	lm	ll	ll	lm	lm	ll	ll	ll	lm	ll	lm	lm	lm	lm	ll	ll	lm	lm	ll	ll	lm	lm	ll	lm	--	lm	lm	ll	ll	lm	lm	ll	lm	lm	lm	ll	lm	ll	lm	lm	lm
39	NC_008476.2_12593589	111.171	A/G	G/G	ll	ll	lm	ll	ll	ll	lm	lm	lm	ll	ll	ll	lm	ll	lm	lm	lm	ll	lm	ll	lm	--	ll	ll	lm	lm	ll	lm	lm	ll	lm	ll	ll	lm	ll	ll	lm	lm	lm	ll	lm	ll	lm	lm	lm
38	NC_008476.2_12528218	113.545	G/T	T/T	lm	ll	--	ll	ll	ll	ll	lm	lm	ll	ll	ll	lm	ll	lm	lm	lm	ll	lm	ll	lm	lm	ll	ll	lm	lm	ll	ll	lm	lm	lm	ll	ll	--	lm	ll	lm	lm	lm	ll	ll	ll	lm	lm	lm
40	NC_008476.2_12830217	116.830	C/T	T/T	lm	lm	ll	lm	lm	lm	lm	ll	ll	lm	lm	lm	ll	lm	ll	ll	ll	ll	ll	lm	ll	ll	ll	lm	ll	ll	lm	lm	ll	ll	ll	ll	lm	ll	ll	lm	ll	ll	ll	lm	ll	lm	ll	ll	ll
42	NC_008476.2_13001180	120.046	A/G	G/G	ll	ll	ll	ll	ll	ll	ll	lm	ll	ll	ll	ll	lm	ll	lm	lm	lm	--	lm	ll	lm	--	ll	ll	lm	lm	ll	ll	--	lm	lm	ll	ll	ll	lm	ll	lm	lm	lm	ll	ll	ll	lm	lm	lm
41	NC_008476.2_12976784	122.751	A/G	G/G	ll	ll	lm	ll	ll	ll	ll	lm	lm	ll	ll	ll	lm	ll	lm	lm	lm	lm	lm	ll	lm	lm	ll	ll	lm	lm	ll	ll	lm	lm	lm	ll	ll	ll	lm	lm	lm	lm	lm	ll	lm	ll	lm	lm	lm
43	NC_008476.2_13278122	125.158	G/T	T/T	ll	ll	lm	ll	ll	ll	ll	lm	lm	ll	ll	ll	lm	ll	lm	lm	lm	ll	lm	ll	lm	lm	ll	ll	lm	lm	ll	ll	ll	lm	lm	ll	ll	ll	lm	ll	lm	lm	lm	ll	lm	ll	lm	lm	lm
44	NC_008476.2_13375264	127.991	A/C	C/C	ll	ll	lm	ll	ll	ll	ll	lm	lm	ll	ll	ll	lm	ll	lm	lm	lm	lm	lm	ll	lm	lm	ll	lm	lm	lm	ll	lm	lm	lm	lm	ll	ll	ll	lm	ll	lm	lm	lm	ll	lm	ll	lm	lm	lm
47	NC_008476.2_14175133	133.334	A/G	A/A	ll	ll	lm	ll	ll	ll	ll	ll	lm	ll	ll	ll	lm	ll	lm	ll	lm	lm	lm	ll	lm	lm	ll	lm	lm	ll	ll	ll	lm	lm	lm	ll	ll	ll	lm	ll	ll	lm	lm	ll	lm	ll	lm	lm	lm
46	NC_008476.2_14145755	135.045	C/A	A/A	ll	ll	lm	ll	ll	ll	ll	ll	lm	ll	ll	ll	lm	ll	lm	ll	lm	lm	lm	ll	lm	lm	ll	lm	lm	ll	ll	ll	lm	lm	lm	ll	ll	ll	lm	ll	ll	lm	lm	ll	lm	ll	lm	lm	lm
48	NC_008476.2_14392602	137.357	T/C	C/C	ll	ll	lm	ll	ll	ll	ll	ll	lm	ll	ll	ll	lm	ll	lm	ll	lm	lm	lm	ll	lm	lm	ll	lm	lm	ll	ll	lm	lm	lm	lm	ll	ll	ll	lm	ll	ll	lm	lm	ll	lm	ll	lm	lm	lm
49	NC_008476.2_14787144	138.626	C/G	G/G	ll	ll	lm	ll	ll	ll	ll	ll	lm	ll	ll	ll	lm	ll	lm	lm	lm	lm	lm	lm	lm	lm	ll	lm	--	ll	ll	ll	lm	lm	lm	ll	ll	ll	lm	ll	ll	lm	lm	ll	lm	ll	lm	lm	lm
51	NC_008476.2_14888178	140.877	C/G	G/G	lm	lm	--	lm	lm	lm	lm	lm	ll	lm	lm	lm	ll	lm	ll	lm	ll	ll	ll	ll	ll	ll	lm	ll	ll	lm	lm	lm	ll	ll	ll	lm	lm	ll	ll	ll	lm	ll	ll	lm	ll	lm	lm	ll	ll
52	NC_008476.2_14953882	142.813	A/T	T/T	lm	lm	ll	lm	lm	lm	lm	lm	ll	lm	lm	lm	ll	lm	ll	lm	ll	lm	ll	ll	ll	ll	lm	ll	ll	lm	lm	lm	ll	ll	ll	lm	lm	lm	ll	--	lm	ll	ll	lm	ll	lm	lm	ll	ll
50	NC_008476.2_14871386	143.550	C/A	A/A	lm	lm	ll	lm	lm	lm	lm	lm	ll	lm	lm	lm	ll	lm	ll	lm	ll	lm	ll	ll	ll	ll	lm	ll	ll	lm	lm	lm	ll	ll	ll	lm	lm	lm	ll	lm	lm	ll	ll	lm	ll	lm	lm	ll	ll
53	NC_008476.2_15278899	145.379	A/G	G/G	lm	lm	ll	lm	lm	lm	lm	lm	ll	lm	lm	lm	ll	--	ll	lm	ll	lm	ll	ll	ll	--	ll	ll	ll	lm	lm	lm	ll	ll	ll	lm	lm	--	ll	lm	lm	ll	ll	lm	ll	lm	lm	ll	ll
55	NC_008476.2_15496486	147.445	T/C	C/C	lm	lm	ll	lm	lm	lm	lm	lm	ll	lm	lm	lm	ll	lm	ll	lm	ll	lm	ll	ll	ll	lm	ll	ll	ll	lm	lm	lm	lm	ll	ll	lm	lm	ll	ll	lm	lm	ll	ll	lm	ll	lm	lm	ll	ll
54	NC_008476.2_15394875	148.586	T/C	C/C	lm	lm	ll	lm	--	lm	lm	lm	ll	lm	lm	lm	ll	lm	ll	lm	ll	ll	ll	ll	ll	lm	lm	ll	ll	lm	lm	lm	ll	ll	lm	ll	lm	lm	ll	--	lm	ll	ll	lm	ll	lm	lm	ll	ll
56	NC_008476.2_15673077	150.320	C/T	T/T	ll	ll	lm	ll	ll	ll	ll	ll	lm	ll	ll	ll	--	ll	lm	ll	lm	lm	lm	lm	lm	ll	ll	lm	lm	ll	ll	ll	lm	lm	lm	ll	ll	ll	lm	ll	ll	ll	lm	ll	lm	ll	ll	lm	lm
57	NC_008476.2_15979210	152.937	C/T	T/T	ll	lm	ll	lm	lm	lm	lm	lm	ll	lm	ll	lm	ll	lm	ll	lm	ll	lm	ll	ll	ll	lm	ll	ll	ll	lm	lm	lm	ll	ll	ll	lm	lm	lm	ll	lm	lm	ll	ll	lm	ll	lm	lm	ll	ll
58	NC_008476.2_16332642	157.580	A/G	A/A	ll	lm	ll	lm	lm	lm	lm	lm	lm	ll	ll	lm	ll	lm	ll	lm	ll	lm	ll	ll	ll	lm	ll	ll	ll	lm	lm	lm	ll	ll	ll	lm	lm	ll	ll	lm	lm	ll	ll	lm	ll	lm	lm	ll	lm
59	NC_008476.2_16659431	161.964	A/T	T/T	lm	ll	lm	lm	ll	ll	ll	ll	ll	lm	lm	ll	lm	ll	lm	ll	lm	lm	lm	lm	lm	ll	lm	lm	lm	ll	ll	ll	lm	lm	lm	ll	ll	ll	lm	ll	ll	lm	lm	ll	lm	ll	ll	lm	lm
60	NC_008476.2_16738248	163.921	A/G	G/G	lm	ll	lm	lm	ll	ll	ll	ll	ll	lm	lm	ll	lm	ll	lm	ll	lm	lm	lm	lm	lm	ll	lm	ll	lm	ll	ll	ll	--	lm	lm	ll	ll	ll	lm	ll	ll	lm	lm	ll	lm	ll	ll	lm	lm
61	NC_008476.2_17358577	167.298	A/G	G/G	ll	lm	ll	ll	ll	lm	lm	lm	lm	ll	ll	lm	ll	lm	ll	lm	ll	ll	ll	ll	ll	lm	ll	lm	ll	lm	lm	lm	ll	ll	ll	lm	lm	lm	ll	ll	lm	ll	ll	lm	ll	lm	lm	ll	ll
63	NC_008476.2_17966913	168.277	T/C	C/C	lm	ll	lm	lm	lm	ll	ll	ll	ll	lm	lm	ll	lm	ll	lm	ll	lm	--	lm	lm	lm	ll	ll	ll	lm	ll	ll	ll	lm	lm	lm	ll	ll	ll	lm	ll	ll	lm	lm	ll	lm	ll	ll	lm	lm
65	NC_008476.2_18075668	169.714	T/G	G/G	lm	ll	lm	lm	lm	ll	ll	ll	ll	lm	--	lm	lm	ll	lm	ll	--	lm	lm	lm	lm	ll	--	ll	lm	ll	ll	ll	lm	lm	lm	ll	ll	ll	lm	--	ll	lm	lm	ll	lm	ll	ll	lm	lm
64	NC_008476.2_17975912	171.645	A/G	G/G	lm	ll	lm	lm	lm	ll	lm	ll	ll	lm	lm	ll	lm	ll	lm	ll	lm	lm	lm	lm	lm	ll	lm	ll	lm	ll	ll	ll	lm	lm	lm	ll	ll	ll	lm	lm	lm	lm	lm	ll	lm	ll	ll	lm	lm
66	NC_008476.2_18180566	173.569	A/G	G/G	ll	lm	ll	ll	ll	lm	lm	lm	lm	ll	ll	lm	ll	lm	ll	lm	ll	ll	ll	ll	ll	lm	ll	lm	ll	lm	lm	lm	ll	ll	ll	lm	lm	ll	ll	ll	lm	ll	ll	lm	ll	lm	lm	ll	ll
67	NC_008476.2_18208221	175.167	A/G	A/A	ll	lm	ll	ll	ll	lm	--	ll	lm	ll	ll	lm	ll	lm	ll	lm	ll	ll	ll	ll	ll	ll	ll	--	ll	lm	lm	lm	ll	ll	ll	lm	lm	ll	ll	ll	lm	ll	ll	lm	ll	lm	lm	ll	ll
68	NC_008476.2_18267607	177.287	T/C	C/C	lm	ll	lm	lm	lm	ll	lm	ll	ll	lm	lm	ll	lm	lm	lm	lm	lm	lm	lm	lm	lm	ll	lm	ll	lm	ll	ll	ll	lm	lm	lm	ll	ll	ll	lm	lm	ll	lm	lm	ll	lm	ll	ll	lm	lm
69	NC_008476.2_18444396	179.075	T/C	C/C	ll	lm	ll	ll	ll	lm	--	lm	lm	ll	ll	lm	ll	ll	ll	lm	ll	ll	ll	ll	ll	lm	ll	lm	ll	lm	lm	lm	ll	lm	ll	--	lm	--	ll	ll	lm	ll	ll	lm	ll	lm	ll	ll	ll
70	NC_008476.2_18673469	183.810	G/T	T/T	lm	lm	lm	--	lm	ll	ll	ll	ll	--	lm	ll	lm	lm	lm	lm	lm	--	lm	lm	lm	ll	lm	ll	lm	lm	ll	ll	lm	ll	lm	ll	ll	ll	lm	lm	ll	lm	lm	lm	lm	ll	lm	lm	ll
71	NC_008476.2_18673828	185.143	C/T	T/T	lm	lm	--	lm	lm	lm	ll	ll	ll	lm	lm	ll	lm	lm	lm	lm	lm	--	lm	lm	lm	ll	lm	ll	lm	ll	ll	ll	lm	ll	lm	ll	ll	ll	lm	lm	ll	lm	lm	ll	lm	ll	ll	lm	ll
72	NC_008476.2_18835841	186.229	C/G	G/G	ll	ll	ll	ll	ll	lm	ll	lm	lm	ll	ll	lm	ll	ll	ll	ll	ll	ll	ll	ll	ll	lm	ll	lm	ll	lm	lm	lm	ll	lm	ll	lm	lm	lm	ll	ll	lm	ll	ll	lm	ll	lm	lm	ll	lm
73	NC_008476.2_18853453	187.010	T/G	G/G	lm	lm	lm	lm	lm	ll	ll	ll	ll	lm	lm	ll	lm	lm	lm	lm	lm	lm	lm	lm	lm	ll	lm	ll	lm	ll	ll	ll	lm	ll	lm	ll	ll	ll	lm	lm	ll	--	lm	ll	lm	ll	ll	lm	ll
74	NC_008476.2_18997225	188.278	A/G	G/G	ll	ll	ll	ll	ll	lm	lm	lm	lm	ll	ll	lm	ll	ll	ll	ll	ll	ll	ll	ll	ll	lm	ll	lm	ll	lm	lm	lm	ll	ll	ll	ll	lm	--	ll	ll	lm	ll	ll	lm	ll	lm	lm	lm	lm
75	NC_008476.2_19135204	190.448	C/A	A/A	lm	lm	ll	lm	lm	ll	ll	ll	ll	lm	lm	ll	lm	lm	lm	lm	lm	lm	--	ll	lm	ll	lm	ll	lm	ll	ll	ll	--	ll	lm	ll	ll	ll	lm	lm	ll	lm	lm	ll	lm	ll	ll	lm	ll
77	NC_008476.2_19512015	192.635	T/C	C/C	ll	ll	lm	ll	ll	lm	lm	ll	lm	ll	ll	lm	ll	ll	ll	ll	ll	ll	ll	lm	ll	lm	ll	lm	ll	lm	lm	lm	ll	lm	ll	lm	lm	lm	ll	ll	lm	ll	ll	lm	ll	lm	ll	ll	lm
76	NC_008476.2_19135551	194.501	A/T	T/T	lm	lm	lm	ll	lm	ll	ll	ll	ll	lm	lm	ll	lm	lm	lm	lm	lm	lm	lm	ll	lm	ll	--	ll	lm	ll	ll	ll	lm	ll	lm	lm	ll	ll	lm	lm	ll	ll	lm	ll	lm	ll	ll	lm	ll
78	NC_008476.2_19705976	198.005	T/C	C/C	lm	ll	lm	ll	ll	lm	ll	ll	lm	ll	ll	lm	ll	ll	ll	ll	ll	ll	ll	lm	ll	lm	ll	lm	ll	lm	lm	lm	ll	lm	ll	lm	lm	ll	ll	lm	lm	ll	ll	lm	ll	lm	ll	ll	lm
79	NC_008476.2_20050066	201.018	T/C	C/C	lm	ll	lm	ll	ll	lm	ll	ll	lm	ll	lm	lm	ll	ll	ll	ll	ll	ll	ll	lm	ll	ll	ll	lm	ll	lm	lm	lm	ll	lm	ll	lm	lm	ll	ll	lm	lm	lm	ll	lm	ll	lm	ll	ll	lm
81	NC_008476.2_20509628	204.182	A/C	C/C	lm	ll	lm	ll	ll	lm	ll	lm	lm	ll	ll	lm	ll	ll	ll	ll	ll	ll	ll	lm	ll	ll	ll	lm	ll	lm	ll	lm	ll	lm	ll	ll	lm	ll	ll	lm	lm	ll	ll	lm	ll	lm	ll	ll	lm
85	NC_008476.2_21064962	205.809	T/A	A/A	ll	lm	--	lm	--	ll	lm	lm	ll	lm	lm	ll	lm	lm	lm	lm	lm	lm	lm	ll	lm	ll	lm	ll	lm	ll	lm	ll	lm	ll	ll	ll	ll	--	lm	ll	ll	lm	lm	lm	lm	ll	lm	lm	ll
82	NC_008476.2_20618479	207.120	T/A	A/A	lm	ll	lm	ll	ll	lm	ll	ll	lm	ll	ll	lm	ll	ll	ll	ll	ll	ll	ll	lm	ll	ll	ll	lm	ll	lm	ll	lm	ll	lm	lm	lm	lm	ll	ll	lm	lm	ll	ll	lm	ll	lm	ll	ll	lm
80	NC_008476.2_20318272	209.413	A/G	G/G	lm	ll	lm	ll	lm	lm	ll	ll	--	ll	ll	lm	ll	ll	ll	ll	ll	ll	ll	lm	ll	ll	ll	lm	ll	lm	lm	ll	ll	lm	ll	lm	lm	ll	ll	ll	--	ll	ll	lm	ll	lm	ll	ll	lm
86	NC_008476.2_21178551	213.068	A/G	G/G	ll	lm	ll	lm	lm	ll	lm	lm	ll	ll	lm	ll	lm	lm	lm	lm	lm	lm	lm	ll	lm	lm	lm	ll	lm	ll	lm	ll	lm	ll	ll	ll	ll	lm	lm	ll	ll	lm	lm	lm	lm	ll	lm	lm	ll
[truncated: 57 more columns]

[truncated: 9 more sheets: LG 11, LG 12, LG 13, LG 14, LG 15, LG 16, LG17, LG 18, LG 19]
