# Supplementary material for: Development of F1 hybrid population and the high-density linkage map for European aspen (Populus tremula L.) using RADseq technology
Source: BMC Plant Biol. 2017 Nov 14;17(Suppl 1):180. doi: 10.1186/s12870-017-1127-y (PMC5688504; doi:10.1186/s12870-017-1127-y)
Supplement: Supplementary file 6 — Detailed information on genetic distances and linkage phase between adjacent SNP markers in the paternal linkage map constructed for P. tremula intra-specific cross. (xlsx, 428 kb) (XLSX 463 kb) [file 12870_2017_1127_MOESM6_ESM.xlsx]

## Sheet: LG 1
Nr	Locus	Position			1	2	3	4	5	6	7	8	9	10	11	12	13	14	15	16	17	18	19	20	21	22	23	24	25	26	27	28	29	30	31	32	33	34	35	36	37	38	39	40	41	42	43	44	45
1			F	M	I_3_06	I_3_09	I_3_15	I_3_31	I_3_32	I_3_34	I_3_38	I_3_42	I_3_45	I_3_50	I_3_53	I_3_55	I_3_56	I_3_58	I_3_59	I_3_60	I_3_66	I_3_70	I_3_71	I_3_75	I_3_77	I_3_78	I_4_12	I_4_15	I_4_19	I_4_26	I_4_35	I_4_39	I_4_48	I_4_51	I_4_65	I_4_73	I_4_78	I_4_79	I_4_81	II_1_81	II_3_09	II_3_10	II_3_10a	II_3_11	II_3_14	II_3_15	II_3_18	II_3_19	II_3_20
8	NC_008467.2_3104158	0.000	C/C	T/C	np	np	nn	nn	nn	nn	np	nn	nn	np	np	np	nn	nn	np	np	nn	np	nn	nn	nn	np	nn	np	nn	nn	np	nn	nn	np	np	np	nn	nn	nn	np	nn	np	np	np	nn	nn	np	nn	nn
9	NC_008467.2_3279682	4.179	C/C	T/C	np	np	nn	nn	nn	nn	--	nn	nn	np	np	np	nn	nn	np	np	nn	np	nn	nn	np	np	nn	np	nn	nn	--	nn	nn	np	np	np	nn	nn	nn	np	nn	np	np	np	nn	nn	np	nn	nn
10	NC_008467.2_3568092	8.633	A/A	T/A	nn	nn	np	np	np	np	nn	np	nn	nn	nn	nn	np	np	nn	nn	np	nn	np	nn	nn	nn	np	np	np	np	nn	np	np	nn	nn	nn	np	np	np	nn	np	nn	nn	nn	np	np	nn	np	nn
15	NC_008467.2_4496295	11.817	G/G	A/G	nn	nn	np	nn	np	np	nn	np	np	nn	nn	nn	np	np	nn	nn	np	nn	np	nn	nn	nn	np	np	np	np	nn	np	np	nn	nn	nn	nn	np	np	nn	np	nn	nn	nn	np	np	nn	np	np
13	NC_008467.2_4193804	13.946	A/A	T/A	np	np	nn	np	nn	nn	nn	nn	nn	--	np	np	nn	nn	np	np	nn	np	nn	--	np	np	nn	nn	nn	nn	np	nn	nn	np	np	np	nn	nn	nn	np	nn	np	np	np	nn	nn	np	nn	nn
14	NC_008467.2_4373780	15.557	T/T	G/T	np	np	nn	np	nn	nn	nn	np	nn	np	np	np	nn	nn	np	np	nn	np	nn	np	np	np	nn	nn	nn	nn	np	nn	nn	np	np	np	nn	nn	nn	np	nn	np	np	np	nn	nn	np	nn	nn
12	NC_008467.2_3780555	17.234	T/T	C/T	np	np	nn	nn	nn	nn	nn	nn	nn	np	np	np	nn	nn	np	np	nn	np	nn	np	np	np	nn	nn	nn	nn	np	nn	nn	np	np	np	nn	nn	nn	np	nn	np	np	np	nn	nn	np	nn	nn
16	NC_008467.2_5049936	20.669	G/G	A/G	nn	nn	np	nn	np	np	np	np	np	nn	nn	nn	np	np	nn	nn	np	nn	np	nn	nn	nn	np	np	np	np	nn	np	np	nn	nn	nn	np	np	np	nn	np	nn	nn	nn	np	np	nn	np	np
17	NC_008467.2_5512902	30.550	A/A	G/A	nn	np	nn	nn	np	np	np	np	np	nn	nn	nn	np	np	nn	nn	np	nn	np	nn	nn	nn	np	np	np	np	nn	np	np	nn	np	np	np	np	np	nn	np	np	np	nn	nn	np	nn	np	np
7	NC_008467.2_2850791	38.845	C/C	T/C	nn	np	nn	nn	np	np	nn	np	np	nn	np	nn	nn	np	nn	nn	np	nn	np	nn	nn	nn	np	np	np	np	nn	nn	np	nn	np	np	nn	nn	np	nn	np	np	np	nn	nn	np	nn	np	np
39	NC_008467.2_10840012	53.771	A/A	C/A	np	nn	np	np	nn	nn	nn	nn	np	np	nn	np	nn	nn	np	np	nn	np	nn	np	np	np	nn	nn	nn	nn	nn	np	nn	nn	nn	nn	nn	np	nn	np	nn	nn	nn	np	np	nn	nn	nn	np
38	NC_008467.2_10049148	58.343	A/A	C/A	nn	np	nn	nn	np	np	np	np	nn	nn	np	nn	np	nn	nn	nn	np	nn	np	nn	nn	nn	np	np	np	np	np	nn	np	np	nn	np	np	nn	np	nn	np	nn	np	nn	nn	np	np	np	nn
37	NC_008467.2_9896039	62.298	T/T	G/T	np	nn	np	np	nn	nn	nn	nn	np	np	nn	np	nn	nn	np	np	nn	np	nn	np	np	np	nn	nn	nn	nn	nn	np	nn	nn	nn	nn	nn	np	np	np	nn	nn	nn	--	np	nn	nn	nn	np
36	NC_008467.2_9756990	65.685	A/A	C/A	nn	np	nn	nn	np	np	np	np	nn	nn	np	nn	np	np	nn	nn	np	nn	np	nn	nn	nn	np	np	np	np	np	nn	--	np	np	np	np	nn	nn	nn	nn	np	np	nn	nn	np	np	np	nn
35	NC_008467.2_9607526	67.405	C/C	T/C	nn	np	nn	nn	np	np	np	np	nn	nn	np	nn	np	nn	nn	nn	np	nn	np	nn	nn	nn	np	np	np	np	np	nn	np	np	np	np	np	nn	nn	nn	nn	np	np	nn	nn	nn	np	np	nn
33	NC_008467.2_9529043	72.100	A/A	C/A	nn	np	nn	nn	np	np	np	np	nn	nn	np	nn	np	--	nn	nn	np	nn	nn	nn	nn	nn	np	np	np	np	np	nn	np	np	np	np	np	nn	nn	nn	nn	np	np	nn	nn	np	np	np	nn
32	NC_008467.2_9303540	74.195	T/T	C/T	np	nn	np	np	np	nn	nn	nn	np	np	nn	np	nn	nn	np	np	nn	np	np	np	np	np	nn	nn	nn	nn	nn	np	nn	nn	nn	nn	nn	np	np	np	np	nn	nn	np	np	nn	nn	nn	np
31	NC_008467.2_9195355	75.933	T/T	G/T	nn	np	np	nn	np	np	np	np	nn	nn	np	nn	np	np	nn	nn	np	nn	nn	nn	nn	nn	np	np	np	np	np	nn	np	np	np	np	np	nn	nn	nn	nn	np	np	nn	nn	--	np	np	nn
30	NC_008467.2_9103693	78.295	T/T	G/T	nn	np	nn	nn	np	np	np	np	nn	nn	np	nn	np	np	np	nn	np	nn	nn	nn	nn	nn	np	np	np	np	np	nn	np	np	np	np	np	nn	nn	nn	nn	np	np	np	nn	nn	np	np	nn
29	NC_008467.2_8474570	81.783	C/C	T/C	nn	np	nn	nn	np	np	np	np	nn	nn	np	nn	np	nn	nn	nn	np	np	nn	nn	nn	nn	nn	np	np	np	np	np	np	np	np	np	np	nn	nn	nn	nn	np	np	nn	nn	np	np	np	nn
28	NC_008467.2_7645559	86.501	A/A	G/A	nn	np	nn	nn	np	nn	np	np	nn	nn	np	nn	np	np	nn	nn	np	np	nn	nn	nn	np	nn	np	np	nn	np	nn	np	np	np	nn	np	nn	nn	np	nn	--	np	nn	nn	nn	np	--	nn
24	NC_008467.2_7127140	90.732	C/C	T/C	np	nn	np	np	nn	np	nn	np	np	np	nn	np	nn	nn	nn	np	nn	np	np	np	np	nn	np	nn	nn	np	nn	nn	nn	nn	nn	np	nn	--	np	nn	np	nn	nn	np	np	np	nn	nn	np
27	NC_008467.2_7495424	93.076	G/G	A/G	np	nn	np	np	nn	np	nn	np	np	--	nn	np	nn	nn	np	np	nn	nn	--	np	np	nn	np	nn	nn	np	nn	nn	nn	nn	nn	np	nn	nn	np	nn	np	nn	nn	np	np	np	nn	nn	np
25	NC_008467.2_7159694	94.272	G/G	A/G	np	nn	np	np	nn	np	nn	np	np	np	nn	np	nn	nn	nn	np	nn	nn	np	np	np	nn	np	nn	nn	np	nn	nn	nn	nn	nn	np	nn	nn	np	nn	np	nn	nn	np	np	--	nn	nn	np
22	NC_008467.2_7110054	95.944	T/T	C/T	np	nn	np	np	nn	np	nn	np	np	np	nn	np	nn	nn	nn	np	nn	nn	np	np	np	nn	np	nn	nn	np	nn	nn	nn	nn	nn	np	nn	np	np	nn	np	nn	nn	np	np	np	nn	nn	np
20	NC_008467.2_7095144	98.220	T/T	A/T	np	nn	np	np	nn	np	nn	np	np	np	nn	np	nn	nn	nn	np	nn	nn	np	np	np	nn	np	nn	nn	nn	nn	nn	nn	nn	nn	np	np	nn	np	nn	np	nn	nn	np	np	--	nn	np	np
23	NC_008467.2_7117207	100.297	T/T	C/T	np	nn	np	np	nn	np	nn	np	np	--	nn	np	nn	nn	nn	np	nn	nn	np	np	np	nn	np	nn	nn	np	nn	nn	nn	nn	nn	np	nn	np	np	nn	np	nn	nn	np	np	--	nn	nn	np
19	NC_008467.2_6080689	105.064	T/T	C/T	nn	np	nn	nn	np	nn	np	nn	nn	nn	np	nn	np	np	np	nn	np	np	nn	nn	nn	np	nn	np	nn	nn	nn	np	np	nn	np	nn	np	nn	nn	np	nn	np	np	nn	nn	nn	np	np	nn
18	NC_008467.2_5918877	106.840	T/T	A/T	np	nn	np	np	nn	np	nn	np	np	np	nn	np	nn	nn	nn	np	nn	nn	np	np	np	nn	np	nn	np	np	np	nn	nn	np	nn	np	nn	np	np	nn	np	np	np	np	np	np	nn	nn	np
1	NC_008467.2_175421	109.522	T/T	A/T	np	nn	--	np	nn	np	nn	np	np	np	nn	np	nn	nn	nn	np	np	nn	np	np	np	np	np	nn	np	np	np	nn	nn	np	nn	np	nn	np	np	nn	np	np	np	np	np	np	nn	nn	np
2	NC_008467.2_846004	114.517	G/G	A/G	nn	np	nn	nn	nn	nn	nn	nn	nn	nn	np	nn	np	nn	np	nn	np	np	nn	nn	nn	nn	nn	np	nn	nn	nn	np	nn	nn	np	nn	np	nn	nn	np	nn	nn	nn	nn	nn	nn	np	np	nn
3	NC_008467.2_980166	115.794	A/A	G/A	nn	np	nn	nn	nn	nn	np	nn	nn	nn	np	nn	np	--	np	nn	np	np	nn	nn	nn	nn	nn	np	np	nn	nn	np	nn	nn	np	nn	np	nn	nn	np	nn	nn	nn	nn	nn	nn	np	np	nn
5	NC_008467.2_1721037	119.255	T/T	A/T	np	np	np	nn	nn	nn	np	nn	nn	nn	np	nn	np	np	np	nn	np	np	nn	nn	nn	nn	nn	np	np	nn	nn	np	nn	nn	np	nn	np	nn	nn	nn	nn	nn	nn	nn	nn	nn	np	np	nn
4	NC_008467.2_1292650	121.866	T/T	C/T	nn	np	nn	nn	np	nn	nn	np	nn	nn	np	nn	np	np	np	nn	np	np	nn	nn	nn	nn	nn	np	np	nn	nn	np	nn	nn	np	nn	np	nn	np	np	nn	nn	nn	nn	nn	nn	np	np	nn
6	NC_008467.2_2333530	125.900	C/C	A/C	np	nn	nn	np	nn	np	np	np	np	np	nn	np	nn	nn	nn	np	nn	nn	np	np	np	np	nn	nn	nn	np	np	nn	nn	np	np	np	nn	np	nn	nn	np	np	np	np	np	nn	nn	nn	np
40	NC_008467.2_12046887	127.382	C/C	A/C	nn	np	np	nn	np	nn	nn	nn	nn	nn	np	nn	np	np	np	nn	np	np	nn	nn	nn	nn	np	np	np	nn	nn	np	nn	nn	nn	nn	np	nn	np	np	nn	nn	nn	nn	nn	nn	np	np	nn
42	NC_008467.2_12388269	128.531	G/G	A/G	np	nn	nn	np	nn	nn	--	np	np	np	nn	np	nn	nn	nn	np	nn	nn	np	--	np	np	nn	nn	nn	nn	--	nn	np	--	np	np	nn	nn	nn	nn	np	np	np	np	np	np	nn	nn	np
43	NC_008467.2_13129620	131.395	A/A	C/A	nn	np	np	nn	np	nn	nn	np	nn	nn	np	nn	np	np	np	nn	np	np	nn	nn	nn	nn	np	np	np	nn	nn	np	nn	nn	nn	nn	np	nn	np	np	nn	nn	nn	nn	nn	nn	np	np	nn
44	NC_008467.2_13519426	133.246	A/A	C/A	nn	np	np	nn	np	nn	nn	np	nn	nn	np	nn	np	nn	np	nn	np	np	nn	nn	nn	nn	nn	np	np	nn	nn	np	nn	nn	nn	nn	np	nn	np	np	nn	nn	nn	nn	nn	nn	np	nn	nn
45	NC_008467.2_14017158	136.912	A/A	G/A	np	nn	nn	np	nn	np	np	nn	np	np	nn	np	nn	nn	nn	nn	nn	nn	np	np	np	np	np	nn	nn	np	np	nn	np	np	np	np	nn	np	nn	nn	np	np	np	np	np	--	nn	nn	np
46	NC_008467.2_14309422	139.413	A/A	G/A	np	nn	nn	np	nn	np	np	nn	np	np	nn	np	nn	nn	nn	nn	nn	nn	np	np	np	np	np	nn	nn	np	nn	nn	np	np	np	np	nn	np	nn	nn	np	np	np	np	np	nn	nn	nn	np
48	NC_008467.2_15001021	141.964	C/C	G/C	np	nn	nn	np	nn	np	--	nn	np	np	nn	np	nn	nn	nn	nn	np	nn	np	np	np	np	np	nn	nn	np	nn	nn	nn	np	np	nn	nn	np	nn	nn	np	nn	np	np	np	nn	nn	nn	np
47	NC_008467.2_14796468	143.597	C/C	T/C	np	nn	nn	np	nn	np	np	nn	np	np	nn	np	nn	nn	nn	nn	np	nn	np	np	np	np	np	nn	nn	np	nn	nn	np	np	np	nn	nn	np	nn	nn	np	np	np	np	np	nn	nn	nn	np
51	NC_008467.2_15412328	144.091	A/A	G/A	np	nn	nn	np	nn	np	np	nn	np	np	nn	np	nn	nn	nn	nn	np	nn	np	np	np	np	np	nn	nn	np	nn	nn	np	np	np	nn	nn	np	nn	nn	np	np	np	np	np	nn	nn	nn	np
49	NC_008467.2_15338426	144.739	C/C	T/C	np	nn	nn	np	nn	np	--	nn	np	np	nn	np	nn	nn	nn	nn	np	nn	np	np	np	np	np	nn	nn	np	nn	nn	np	np	np	nn	nn	np	nn	nn	np	np	np	np	np	nn	nn	nn	np
50	NC_008467.2_15406086	145.459	C/C	T/C	np	nn	nn	np	nn	np	np	nn	np	np	nn	np	nn	nn	nn	nn	np	nn	np	np	np	np	np	nn	nn	np	nn	nn	np	np	np	nn	nn	nn	nn	nn	np	np	np	np	np	nn	nn	nn	np
57	NC_008467.2_19118233	151.781	C/C	T/C	np	np	np	nn	np	nn	nn	np	nn	nn	np	nn	np	np	np	np	nn	np	nn	nn	nn	nn	nn	np	np	nn	np	np	nn	np	nn	np	nn	nn	nn	np	nn	np	np	nn	nn	np	np	np	nn
54	NC_008467.2_18997668	153.130	A/A	G/A	np	np	np	nn	np	nn	nn	np	nn	np	np	nn	np	np	np	np	nn	np	nn	nn	nn	nn	nn	np	np	nn	np	np	nn	np	nn	np	nn	nn	nn	nn	np	np	np	nn	nn	np	np	np	nn
55	NC_008467.2_18997719	153.349	G/G	A/G	np	np	np	nn	np	nn	nn	np	nn	np	np	nn	np	np	np	np	nn	np	nn	nn	nn	nn	nn	np	np	nn	np	np	nn	np	nn	np	nn	nn	nn	nn	np	np	np	nn	nn	np	np	np	nn
56	NC_008467.2_18997969	155.296	T/T	G/T	np	np	np	nn	np	nn	nn	np	nn	np	np	nn	np	np	np	np	nn	nn	nn	nn	nn	nn	nn	np	np	nn	np	nn	nn	np	nn	np	nn	nn	nn	nn	nn	np	np	nn	nn	np	np	np	nn
58	NC_008467.2_19921858	156.021	A/A	G/A	nn	nn	nn	np	nn	np	np	nn	np	nn	nn	np	nn	nn	nn	nn	np	nn	np	np	np	np	np	nn	nn	np	nn	nn	np	nn	np	nn	np	np	np	np	np	nn	nn	np	np	nn	nn	nn	np
52	NC_008467.2_18548116	157.875	G/G	A/G	nn	nn	nn	np	nn	np	nn	nn	np	nn	nn	np	nn	nn	nn	nn	np	nn	np	np	np	np	np	nn	nn	np	nn	nn	np	nn	np	nn	np	nn	np	np	np	nn	nn	np	np	nn	nn	nn	np
53	NC_008467.2_18584169	159.766	C/C	T/C	nn	nn	nn	np	nn	np	--	np	np	nn	nn	np	nn	nn	nn	nn	np	nn	np	np	np	np	np	nn	nn	np	nn	nn	np	nn	np	nn	np	--	np	np	np	nn	nn	np	np	nn	nn	nn	np
59	NC_008467.2_20774408	162.613	T/T	G/T	np	np	np	nn	np	nn	nn	nn	nn	np	np	nn	nn	np	np	np	nn	np	nn	nn	nn	nn	nn	np	np	nn	np	np	nn	np	nn	np	nn	np	nn	nn	nn	np	np	nn	nn	np	np	np	nn
60	NC_008467.2_20864991	164.827	A/A	T/A	nn	nn	nn	np	nn	np	np	nn	np	nn	np	nn	nn	nn	nn	nn	np	nn	np	np	np	np	np	nn	nn	np	nn	nn	np	nn	--	nn	np	nn	np	nn	np	nn	nn	np	np	nn	nn	nn	np
61	NC_008467.2_21441057	170.422	C/C	A/C	np	np	--	nn	np	nn	nn	np	nn	np	nn	np	np	np	np	np	nn	np	nn	nn	np	nn	nn	np	np	nn	np	np	nn	np	nn	np	nn	np	nn	nn	nn	np	np	nn	nn	np	np	np	nn
63	NC_008467.2_21578864	172.058	A/A	T/A	np	np	np	nn	np	nn	nn	np	np	np	nn	np	np	np	np	np	nn	np	nn	nn	np	nn	nn	np	np	nn	np	--	nn	np	nn	np	nn	np	nn	nn	nn	nn	np	nn	np	np	np	np	nn
62	NC_008467.2_21573814	173.002	G/G	C/G	np	np	np	nn	np	nn	nn	np	np	np	nn	np	np	np	np	np	nn	np	nn	nn	np	nn	nn	np	np	nn	np	np	nn	np	nn	np	nn	np	nn	nn	nn	np	np	nn	np	np	np	np	nn
64	NC_008467.2_22510797	175.519	C/C	T/C	np	np	np	nn	np	nn	nn	np	np	np	nn	np	np	np	np	np	nn	np	nn	nn	np	nn	nn	np	np	nn	np	np	nn	np	nn	np	nn	np	nn	nn	nn	np	np	nn	np	np	np	np	nn
65	NC_008467.2_23553405	183.814	A/A	T/A	nn	nn	nn	np	np	np	np	np	nn	nn	np	nn	nn	nn	nn	nn	np	nn	np	np	nn	np	np	nn	nn	nn	nn	nn	np	nn	np	nn	np	nn	np	np	np	nn	nn	np	nn	nn	nn	nn	np
67	NC_008467.2_23677536	185.458	G/G	T/G	np	np	np	nn	nn	nn	nn	nn	np	np	nn	np	np	--	np	np	nn	nn	nn	np	np	nn	nn	np	np	np	np	np	nn	--	nn	np	nn	np	nn	nn	nn	np	np	nn	np	np	np	np	nn
69	NC_008467.2_24000386	187.678	G/G	A/G	nn	nn	nn	np	np	np	np	np	nn	nn	np	nn	np	nn	nn	nn	np	nn	np	nn	nn	np	np	np	nn	nn	nn	nn	np	nn	np	nn	np	nn	np	np	np	nn	nn	np	nn	nn	nn	nn	np
68	NC_008467.2_23692387	189.359	T/T	A/T	np	np	np	nn	nn	nn	nn	nn	np	np	nn	np	np	nn	np	np	nn	np	nn	np	np	nn	nn	np	np	np	np	--	nn	--	nn	np	nn	--	nn	nn	nn	np	np	nn	np	--	np	np	nn
70	NC_008467.2_24985077	192.737	G/G	A/G	np	nn	--	nn	nn	nn	nn	nn	np	--	np	np	nn	nn	np	np	nn	np	nn	--	np	nn	nn	nn	np	np	np	nn	np	np	nn	np	nn	np	np	np	nn	np	np	nn	np	np	np	np	nn
71	NC_008467.2_25104160	198.320	T/T	C/T	np	np	--	nn	nn	nn	nn	nn	np	np	nn	np	nn	np	np	np	nn	np	nn	np	np	nn	nn	nn	np	np	np	np	np	np	nn	np	nn	nn	np	nn	nn	np	np	nn	np	--	np	np	nn
75	NC_008467.2_25479768	200.347	G/G	T/G	nn	nn	nn	np	np	np	np	np	nn	nn	np	nn	np	nn	nn	nn	np	nn	np	nn	nn	nn	np	np	nn	nn	nn	nn	nn	nn	np	nn	np	np	nn	np	np	nn	nn	np	nn	nn	nn	nn	np
74	NC_008467.2_25479751	200.656	G/G	T/G	nn	nn	nn	np	np	np	np	np	nn	nn	np	nn	np	nn	nn	nn	np	nn	np	nn	nn	nn	np	np	nn	nn	nn	nn	nn	nn	np	nn	np	np	nn	np	np	nn	nn	np	nn	nn	nn	nn	np
76	NC_008467.2_25624423	202.001	C/C	T/C	np	np	np	nn	nn	nn	nn	nn	--	np	nn	np	nn	np	np	np	nn	np	nn	np	np	np	nn	nn	np	np	nn	np	np	np	nn	np	nn	nn	np	nn	nn	np	np	nn	np	np	np	np	nn
72	NC_008467.2_25321822	202.701	C/C	T/C	np	np	np	nn	nn	nn	nn	nn	np	np	nn	np	nn	np	np	np	nn	np	nn	np	np	nn	nn	nn	np	np	np	np	np	np	nn	np	nn	nn	np	nn	nn	np	np	nn	np	np	np	np	nn
77	NC_008467.2_25916751	204.239	G/G	A/G	np	np	np	nn	nn	nn	nn	nn	np	np	nn	np	nn	np	np	np	nn	np	nn	np	np	np	np	nn	np	np	np	np	np	nn	nn	np	nn	nn	np	nn	nn	np	np	nn	np	np	np	np	nn
73	NC_008467.2_25329243	205.310	C/C	A/C	nn	nn	nn	np	np	np	nn	np	nn	nn	np	nn	np	nn	nn	nn	np	nn	np	nn	nn	np	np	np	nn	nn	nn	nn	nn	nn	np	nn	np	np	nn	np	np	nn	nn	np	np	nn	nn	nn	np
80	NC_008467.2_26785304	212.560	A/A	T/A	nn	nn	nn	np	np	np	np	np	nn	np	nn	nn	np	nn	nn	nn	np	nn	np	nn	nn	nn	nn	np	nn	nn	nn	nn	nn	nn	np	nn	np	--	nn	nn	np	nn	nn	np	nn	nn	nn	nn	np
79	NC_008467.2_26750776	214.375	T/T	A/T	nn	nn	nn	np	np	np	--	np	nn	np	nn	nn	np	nn	nn	nn	np	nn	np	nn	nn	nn	nn	np	nn	nn	nn	nn	np	nn	np	nn	np	np	nn	nn	np	nn	nn	--	nn	nn	nn	nn	np
81	NC_008467.2_26999141	218.261	C/C	T/C	nn	nn	nn	np	np	np	np	np	nn	np	nn	nn	np	np	nn	nn	np	nn	np	nn	nn	nn	nn	np	nn	nn	nn	nn	nn	nn	np	nn	np	np	nn	nn	np	np	np	np	nn	nn	nn	nn	np
82	NC_008467.2_27234737	221.594	T/T	A/T	nn	nn	nn	np	np	np	np	np	nn	np	nn	nn	np	np	nn	nn	np	nn	np	nn	nn	nn	nn	np	np	nn	nn	nn	nn	nn	np	nn	np	np	nn	nn	nn	np	np	np	nn	np	nn	nn	np
83	NC_008467.2_27514402	222.633	G/G	A/G	nn	nn	nn	np	np	np	np	np	nn	np	nn	nn	np	np	nn	nn	np	nn	np	nn	nn	nn	nn	np	np	nn	nn	nn	nn	nn	np	nn	np	np	nn	nn	nn	np	np	np	nn	np	nn	nn	np
84	NC_008467.2_28033037	224.939	A/A	G/A	np	np	np	nn	nn	nn	nn	nn	--	np	np	np	nn	nn	np	np	nn	np	nn	np	np	np	np	nn	nn	np	np	np	np	np	nn	np	nn	nn	np	nn	np	nn	nn	nn	np	nn	np	np	nn
85	NC_008467.2_28370863	229.518	A/A	T/A	np	np	np	nn	nn	nn	nn	nn	np	nn	np	np	nn	nn	np	np	nn	np	nn	np	np	np	np	nn	nn	np	np	np	np	np	nn	np	nn	nn	np	np	np	nn	nn	nn	np	nn	nn	np	nn
86	NC_008467.2_28867649	233.676	A/A	G/A	np	np	np	np	nn	nn	np	nn	np	nn	np	np	nn	nn	np	np	nn	np	nn	np	np	--	nn	nn	np	np	np	np	np	np	nn	np	nn	nn	np	np	np	nn	nn	nn	nn	nn	nn	np	nn
87	NC_008467.2_28915012	235.361	G/G	A/G	np	np	np	np	nn	nn	np	nn	np	nn	np	np	nn	nn	np	np	nn	np	nn	np	np	np	nn	nn	nn	np	np	np	np	np	nn	np	nn	nn	np	np	np	nn	nn	nn	nn	nn	nn	np	nn
89	NC_008467.2_29079389	236.389	G/G	A/G	nn	nn	nn	nn	np	np	nn	np	nn	np	nn	nn	np	np	nn	nn	np	nn	np	nn	nn	nn	nn	np	np	nn	nn	nn	nn	nn	np	nn	np	np	nn	nn	nn	np	np	np	np	nn	np	nn	--
88	NC_008467.2_29048443	238.282	T/T	C/T	nn	nn	nn	nn	np	np	nn	np	nn	np	nn	nn	np	np	nn	nn	np	nn	np	nn	nn	nn	np	np	np	nn	nn	nn	nn	nn	np	nn	np	np	nn	nn	nn	np	np	np	np	np	np	nn	np
90	NC_008467.2_29080912	239.610	T/T	C/T	nn	nn	nn	nn	np	np	nn	np	nn	np	nn	nn	np	np	nn	nn	np	nn	np	nn	nn	nn	np	np	np	nn	nn	nn	nn	nn	--	nn	np	--	nn	nn	nn	np	np	np	np	np	np	nn	np
91	NC_008467.2_29264964	242.557	G/G	T/G	np	np	np	np	nn	nn	np	nn	np	nn	np	np	nn	nn	np	np	nn	np	nn	np	np	np	nn	np	nn	np	np	nn	np	np	nn	np	nn	nn	np	np	np	np	nn	nn	nn	nn	nn	np	nn
92	NC_008467.2_29348660	243.635	C/C	T/C	nn	nn	nn	nn	np	np	--	np	nn	np	nn	nn	nn	np	nn	nn	np	nn	np	nn	nn	nn	np	nn	np	nn	nn	nn	nn	nn	np	nn	np	np	nn	nn	nn	np	np	np	np	np	np	nn	np
93	NC_008467.2_29625093	245.581	G/G	A/G	np	np	np	np	nn	nn	nn	nn	np	nn	np	np	np	nn	np	np	nn	np	nn	np	np	np	nn	np	nn	np	np	np	np	np	nn	np	nn	nn	np	np	np	np	np	nn	nn	nn	nn	np	nn
97	NC_008467.2_30042820	250.018	C/C	T/C	nn	nn	nn	nn	np	np	nn	np	nn	--	nn	np	nn	np	nn	nn	np	nn	np	nn	nn	nn	np	nn	np	np	nn	nn	nn	nn	np	np	np	np	nn	np	nn	np	nn	np	np	np	np	nn	np
96	NC_008467.2_30042774	250.684	C/C	G/C	nn	nn	nn	nn	np	np	nn	np	nn	--	nn	nn	nn	np	nn	nn	np	nn	np	nn	nn	nn	np	nn	np	np	nn	nn	nn	nn	np	np	np	np	nn	np	nn	np	nn	np	np	np	np	nn	np
94	NC_008467.2_29860771	252.205	C/C	A/C	np	np	np	np	nn	nn	np	nn	np	nn	np	np	np	nn	np	np	nn	np	nn	np	np	np	nn	np	nn	nn	np	np	np	np	nn	nn	nn	nn	np	nn	np	np	np	nn	nn	nn	nn	np	nn
95	NC_008467.2_30026623	253.409	C/C	T/C	nn	nn	np	nn	np	np	nn	np	nn	np	nn	nn	nn	np	nn	nn	np	nn	np	nn	nn	nn	np	nn	np	np	nn	nn	nn	nn	np	np	np	np	nn	np	nn	nn	nn	np	np	np	np	nn	np
98	NC_008467.2_30222305	254.889	T/T	C/T	np	np	np	np	nn	nn	np	nn	np	nn	np	np	np	nn	nn	np	nn	np	nn	np	np	np	nn	np	nn	nn	np	np	np	np	nn	nn	nn	nn	np	nn	np	np	np	nn	nn	nn	nn	np	nn
101	NC_008467.2_30806546	258.271	A/A	G/A	nn	nn	nn	nn	nn	np	nn	np	nn	np	nn	nn	nn	np	np	nn	nn	nn	np	nn	nn	nn	np	nn	np	np	nn	nn	nn	nn	np	np	np	np	nn	np	nn	nn	nn	np	np	np	np	nn	np
100	NC_008467.2_30681026	259.182	T/T	G/T	nn	nn	nn	nn	np	np	nn	np	nn	np	nn	nn	nn	np	np	nn	nn	nn	np	nn	nn	nn	np	nn	np	np	nn	nn	nn	nn	np	np	np	np	nn	np	nn	nn	nn	np	np	np	np	nn	np
99	NC_008467.2_30599441	261.624	C/C	T/C	nn	nn	nn	nn	np	np	nn	np	nn	np	nn	nn	nn	np	np	nn	nn	nn	np	nn	nn	nn	np	nn	np	np	nn	nn	nn	nn	np	np	np	np	nn	np	nn	nn	nn	np	np	np	np	nn	np
102	NC_008467.2_31050571	262.844	T/T	C/T	np	np	np	np	nn	nn	np	nn	nn	nn	np	np	np	nn	nn	np	np	np	nn	np	np	np	nn	np	nn	nn	np	np	np	np	nn	nn	nn	nn	np	nn	np	np	np	nn	nn	nn	nn	np	nn
106	NC_008467.2_31596890	263.900	G/G	G/T	np	np	np	np	nn	nn	np	nn	nn	nn	np	np	np	nn	nn	np	np	np	nn	np	np	np	nn	np	nn	nn	np	np	np	nn	nn	nn	nn	nn	np	nn	np	np	np	nn	nn	nn	nn	np	nn
105	NC_008467.2_31401165	265.198	T/T	A/T	nn	nn	nn	nn	nn	np	nn	np	np	np	nn	nn	nn	np	np	nn	nn	nn	np	nn	nn	nn	np	nn	np	np	nn	nn	nn	np	np	np	np	np	nn	np	nn	nn	nn	np	np	--	np	nn	np
104	NC_008467.2_31330434	266.770	C/C	T/C	np	np	np	np	nn	nn	np	nn	nn	nn	nn	np	np	nn	nn	np	np	nn	nn	np	np	np	nn	np	nn	nn	np	np	np	np	nn	nn	nn	nn	np	nn	np	nn	np	nn	nn	nn	nn	np	nn
107	NC_008467.2_31915099	267.929	C/C	A/C	nn	nn	nn	nn	np	np	nn	np	np	np	nn	nn	nn	np	np	nn	nn	nn	np	nn	nn	nn	np	nn	np	np	nn	nn	nn	np	np	np	np	np	np	np	nn	nn	nn	np	np	np	np	nn	np
108	NC_008467.2_32238113	269.644	C/C	T/C	np	np	np	np	nn	nn	--	nn	nn	nn	np	np	np	nn	nn	np	np	np	nn	np	np	np	nn	np	nn	nn	np	--	np	np	nn	nn	nn	nn	nn	nn	nn	np	np	nn	nn	nn	nn	np	nn
123	NC_008467.2_34867887	273.704	T/T	G/T	nn	nn	nn	np	np	np	nn	nn	np	np	np	nn	nn	np	np	nn	nn	nn	np	nn	nn	nn	np	nn	np	np	nn	nn	nn	nn	np	np	np	np	np	np	nn	--	nn	np	np	np	np	nn	np
122	NC_008467.2_34795625	274.769	G/G	A/G	nn	nn	nn	np	np	np	nn	np	np	np	np	nn	nn	np	np	nn	nn	nn	np	nn	nn	nn	np	nn	np	np	nn	nn	nn	nn	np	np	np	nn	np	--	nn	nn	nn	np	np	np	np	nn	np
121	NC_008467.2_34061262	275.283	C/C	A/C	np	np	np	nn	nn	nn	np	nn	nn	nn	nn	np	np	np	nn	np	np	np	nn	np	np	np	nn	np	nn	nn	np	np	np	np	nn	nn	nn	nn	nn	nn	np	np	np	nn	nn	nn	nn	np	nn
120	NC_008467.2_34042224	276.366	A/A	C/A	np	np	np	nn	nn	nn	--	nn	nn	nn	nn	np	np	np	nn	--	np	np	nn	np	np	np	nn	np	nn	nn	np	np	np	np	nn	nn	nn	nn	nn	nn	np	np	np	nn	nn	nn	nn	np	nn
119	NC_008467.2_33987554	277.699	A/A	G/A	np	np	np	nn	nn	nn	--	nn	nn	nn	nn	np	np	np	nn	np	np	np	nn	np	np	np	nn	np	nn	nn	np	np	np	np	nn	nn	nn	nn	nn	nn	np	np	np	nn	nn	nn	nn	np	nn
118	NC_008467.2_33654024	278.197	T/T	C/T	nn	nn	nn	np	np	np	nn	np	np	np	np	nn	nn	nn	np	nn	nn	nn	np	nn	nn	nn	np	nn	np	np	nn	nn	nn	nn	np	np	np	np	np	np	nn	nn	nn	np	np	--	np	nn	np
117	NC_008467.2_33653982	278.342	G/G	A/G	nn	nn	nn	np	np	np	nn	np	np	np	np	nn	nn	nn	np	nn	nn	nn	np	nn	nn	nn	np	nn	np	np	nn	nn	nn	nn	np	np	np	np	np	np	nn	nn	nn	np	np	--	np	nn	np
112	NC_008467.2_33330745	280.310	T/T	A/T	np	np	np	nn	nn	nn	np	nn	nn	nn	nn	np	np	np	nn	np	np	np	nn	np	np	np	nn	np	nn	nn	np	np	np	np	nn	nn	nn	nn	nn	nn	np	np	np	nn	np	nn	nn	np	nn
114	NC_008467.2_33346279	280.522	A/A	G/A	np	np	np	nn	nn	nn	np	nn	nn	nn	nn	np	np	np	nn	np	np	np	nn	np	np	np	nn	np	nn	nn	np	np	np	np	nn	nn	nn	nn	nn	nn	np	np	np	nn	nn	nn	nn	np	nn
113	NC_008467.2_33346240	281.083	C/C	T/C	np	np	np	nn	nn	nn	np	nn	nn	nn	nn	np	np	np	nn	np	np	np	nn	np	np	np	nn	np	nn	nn	np	np	np	np	nn	nn	nn	nn	nn	nn	np	np	np	nn	nn	nn	nn	np	nn
116	NC_008467.2_33519357	282.161	T/T	A/T	nn	nn	np	np	--	np	nn	np	np	np	np	nn	nn	nn	np	nn	nn	nn	np	nn	nn	nn	np	nn	np	np	nn	nn	nn	nn	np	np	np	nn	np	np	nn	nn	nn	np	np	np	np	nn	np
111	NC_008467.2_33312113	283.639	T/T	A/T	nn	nn	nn	np	np	np	nn	np	np	np	np	nn	nn	nn	np	nn	nn	nn	np	nn	nn	nn	np	nn	np	np	nn	nn	nn	nn	nn	np	np	nn	np	np	nn	nn	nn	np	np	np	np	nn	nn
109	NC_008467.2_32622144	285.229	G/G	C/G	nn	nn	nn	np	np	np	nn	np	np	np	np	nn	nn	nn	np	nn	nn	nn	np	np	nn	nn	np	nn	np	np	nn	nn	nn	nn	np	np	np	nn	np	np	nn	nn	nn	np	--	np	np	nn	nn
124	NC_008467.2_35363955	286.740	G/G	A/G	nn	nn	nn	np	np	np	nn	np	np	np	np	nn	np	nn	np	nn	nn	nn	np	nn	nn	nn	np	nn	np	np	nn	nn	nn	nn	np	np	np	nn	np	np	nn	nn	nn	np	np	--	np	nn	nn
110	NC_008467.2_33114644	289.158	A/A	T/A	np	np	nn	nn	nn	nn	nn	nn	nn	nn	nn	np	np	nn	nn	np	np	nn	nn	np	np	np	nn	np	nn	nn	np	np	nn	np	nn	nn	nn	np	nn	nn	np	np	np	nn	nn	nn	nn	np	np
126	NC_008467.2_35378115	290.332	T/T	G/T	np	np	np	nn	nn	nn	np	nn	nn	nn	nn	np	nn	np	nn	np	--	--	nn	np	np	np	nn	np	nn	nn	np	np	--	np	nn	nn	nn	nn	nn	nn	np	np	np	np	nn	nn	nn	np	np
129	NC_008467.2_36843546	293.202	A/A	T/A	np	np	np	nn	nn	nn	np	nn	nn	nn	nn	np	nn	np	nn	np	np	np	nn	np	np	np	nn	np	nn	nn	np	np	np	np	nn	nn	nn	np	np	nn	np	np	np	nn	nn	nn	nn	np	np
130	NC_008467.2_37105686	296.476	G/G	A/G	nn	nn	nn	np	np	np	nn	np	np	np	np	nn	np	nn	np	nn	nn	np	np	nn	nn	nn	np	nn	np	np	nn	nn	nn	nn	np	np	np	nn	nn	np	nn	nn	nn	nn	np	np	np	nn	nn
131	NC_008467.2_37779017	298.009	A/A	G/A	nn	nn	nn	np	np	np	nn	np	np	np	np	nn	np	nn	np	nn	nn	np	np	nn	nn	nn	np	nn	np	np	nn	nn	nn	nn	np	np	np	nn	nn	np	nn	nn	nn	nn	np	np	np	nn	nn
132	NC_008467.2_38110924	302.699	G/G	A/G	np	np	np	nn	nn	nn	np	nn	nn	np	nn	np	nn	np	nn	np	np	nn	nn	nn	np	nn	nn	np	nn	nn	np	np	np	np	nn	nn	nn	np	np	nn	np	np	np	np	nn	nn	nn	np	nn
134	NC_008467.2_39714914	307.517	C/C	G/C	np	np	np	nn	nn	np	--	nn	nn	nn	nn	np	nn	nn	nn	np	--	nn	nn	nn	np	nn	nn	np	nn	nn	nn	--	--	np	nn	np	nn	nn	np	nn	np	np	np	np	nn	nn	nn	np	np
135	NC_008467.2_40281625	311.373	G/G	A/G	np	np	np	nn	nn	np	np	nn	nn	np	nn	np	nn	np	nn	np	np	nn	nn	nn	np	np	nn	nn	nn	nn	nn	np	np	np	nn	np	nn	np	np	nn	np	np	np	np	nn	nn	nn	np	np
136	NC_008467.2_40728450	314.103	C/C	G/C	nn	nn	nn	np	np	nn	nn	np	np	nn	np	nn	np	nn	np	nn	nn	np	np	np	nn	nn	np	np	np	np	np	nn	nn	nn	np	nn	np	--	nn	np	nn	nn	nn	nn	np	np	np	nn	nn
138	NC_008467.2_41837601	324.329	G/G	T/G	np	np	nn	nn	nn	np	np	np	nn	np	np	np	nn	nn	nn	np	nn	nn	nn	nn	np	np	nn	nn	np	nn	nn	np	np	np	nn	np	nn	np	np	nn	np	np	np	np	np	nn	nn	np	np
137	NC_008467.2_41811812	327.147	C/C	G/C	nn	nn	np	np	np	nn	nn	nn	np	nn	nn	nn	np	nn	np	nn	np	np	np	np	nn	nn	np	np	np	np	np	nn	nn	nn	np	nn	np	nn	nn	np	nn	nn	nn	nn	nn	np	np	nn	nn
139	NC_008467.2_42029654	328.652	C/C	T/C	np	np	np	np	nn	np	np	np	nn	np	np	np	nn	np	nn	np	nn	nn	nn	nn	np	np	nn	nn	nn	nn	nn	np	np	np	nn	np	nn	np	np	np	np	np	np	np	np	nn	nn	np	np
140	NC_008467.2_44524188	333.219	C/C	T/C	np	np	nn	np	nn	np	np	np	nn	np	np	np	nn	np	nn	np	nn	nn	nn	nn	nn	np	nn	nn	nn	nn	nn	np	np	np	nn	np	nn	np	np	np	np	np	np	np	np	np	nn	np	np
141	NC_008467.2_44647848	334.464	C/C	T/C	nn	nn	np	nn	np	nn	nn	nn	np	nn	nn	nn	np	nn	np	nn	np	np	np	np	np	nn	np	np	np	np	np	nn	nn	nn	np	nn	np	nn	nn	nn	nn	nn	nn	nn	nn	np	np	nn	nn
142	NC_008467.2_44777629	335.946	A/A	G/A	np	np	nn	np	nn	np	np	np	nn	np	np	np	nn	np	np	np	nn	nn	nn	nn	nn	np	nn	nn	nn	nn	nn	np	np	np	nn	np	nn	np	np	np	np	np	np	np	np	nn	nn	np	np
143	NC_008467.2_45102138	336.621	C/C	A/C	np	np	nn	nn	nn	np	np	np	nn	np	np	np	nn	np	np	np	nn	nn	nn	nn	nn	np	nn	nn	nn	nn	nn	np	np	np	nn	np	nn	np	np	np	np	np	np	np	np	--	nn	np	np
144	NC_008467.2_45161714	338.918	G/G	A/G	np	np	nn	np	nn	np	--	np	nn	np	np	np	nn	np	np	np	nn	nn	nn	nn	nn	np	nn	nn	nn	nn	nn	np	np	nn	nn	np	nn	np	np	np	np	np	np	np	np	np	nn	np	np
145	NC_008467.2_45338325	348.824	T/T	G/T	np	np	nn	np	nn	np	np	np	nn	np	np	np	nn	np	np	np	nn	nn	nn	nn	nn	np	nn	nn	nn	nn	nn	np	np	np	nn	np	nn	nn	np	nn	nn	np	np	np	nn	nn	nn	np	np
147	NC_008467.2_47532130	361.077	C/C	T/C	np	np	nn	np	np	np	np	nn	nn	nn	np	np	nn	np	np	np	nn	nn	nn	nn	nn	np	np	nn	np	nn	nn	np	nn	nn	nn	np	np	np	np	np	np	np	np	np	np	np	nn	nn	np
[truncated: 80 more columns]

## Sheet: LG 2
Nr	Locus	Position
2			F	M	I_3_06	I_3_09	I_3_15	I_3_31	I_3_32	I_3_34	I_3_42	I_3_45	I_3_50	I_3_53	I_3_55	I_3_56	I_3_58	I_3_59	I_3_60	I_3_66	I_3_70	I_3_71	I_3_75	I_3_77	I_3_78	I_4_12	I_4_15	I_4_19	I_4_26	I_4_35	I_4_39	I_4_48	I_4_51	I_4_65	I_4_73	I_4_76	I_4_78	I_4_81	II_1_81	II_3_09	II_3_10	II_3_10a	II_3_11	II_3_14	II_3_18	II_3_19	II_3_20	II_3_23	II_3_24
1	NC_008468.2_382176	0.000	C/C	A/C	np	nn	np	np	nn	nn	np	nn	np	nn	nn	np	nn	np	nn	nn	nn	--	nn	nn	np	nn	nn	nn	nn	np	nn	nn	nn	nn	np	--	nn	nn	np	nn	nn	np	np	nn	nn	np	nn	np	np
4	NC_008468.2_941865	3.933	G/G	T/G	np	nn	np	np	nn	nn	np	nn	np	nn	nn	np	nn	np	nn	nn	nn	np	nn	nn	--	nn	nn	nn	nn	np	np	nn	nn	nn	nn	np	nn	nn	np	nn	np	np	np	nn	nn	np	nn	np	np
2	NC_008468.2_570196	6.313	C/C	A/C	nn	np	nn	nn	np	np	nn	np	nn	np	np	nn	np	nn	np	np	np	nn	np	np	nn	np	np	np	np	nn	nn	np	np	np	nn	np	np	np	nn	np	nn	nn	nn	np	np	nn	np	nn	nn
3	NC_008468.2_690845	7.579	T/T	T/C	nn	np	nn	nn	np	np	nn	np	np	np	np	nn	np	nn	np	np	np	nn	np	np	nn	np	np	np	np	nn	nn	np	np	np	nn	nn	np	np	nn	np	nn	nn	nn	np	np	nn	np	nn	nn
5	NC_008468.2_1166078	10.798	T/T	G/T	nn	np	nn	nn	np	np	nn	np	nn	np	np	nn	np	nn	np	np	np	nn	np	np	nn	np	np	np	np	nn	nn	np	np	np	nn	nn	np	nn	nn	np	nn	nn	nn	np	np	nn	np	nn	nn
6	NC_008468.2_1282758	14.560	G/G	C/G	nn	np	nn	nn	np	np	nn	np	nn	np	np	np	np	nn	np	np	np	nn	np	np	nn	np	np	np	np	nn	nn	np	nn	np	np	nn	np	nn	nn	np	nn	nn	nn	np	np	nn	np	nn	nn
7	NC_008468.2_1321950	16.677	T/T	A/T	nn	np	nn	nn	np	np	nn	np	nn	np	np	np	np	nn	np	np	np	nn	np	np	nn	np	np	np	np	nn	nn	np	nn	--	np	nn	np	nn	nn	np	nn	nn	nn	np	np	nn	np	nn	nn
8	NC_008468.2_1593353	17.304	G/G	T/G	nn	np	nn	nn	np	np	nn	np	nn	np	np	np	np	nn	np	nn	np	nn	np	np	nn	np	np	np	np	nn	nn	np	nn	np	np	nn	np	nn	nn	np	nn	nn	nn	np	np	nn	np	nn	nn
9	NC_008468.2_2007567	21.173	A/A	C/A	np	np	np	np	nn	nn	np	nn	np	nn	nn	nn	nn	np	nn	np	nn	--	nn	nn	np	nn	nn	nn	nn	np	np	nn	--	nn	nn	nn	nn	np	nn	nn	np	np	np	nn	nn	np	nn	np	np
11	NC_008468.2_2396850	24.844	C/C	T/C	nn	np	nn	nn	np	np	nn	np	nn	nn	np	np	np	nn	np	nn	np	nn	np	np	nn	np	np	np	np	nn	nn	np	nn	np	np	nn	np	nn	nn	np	nn	nn	np	np	np	nn	np	nn	nn
10	NC_008468.2_2326147	25.949	A/A	G/A	nn	np	nn	nn	np	np	nn	np	nn	np	np	np	np	nn	np	nn	np	nn	np	np	nn	np	np	np	np	nn	nn	np	nn	np	np	nn	np	nn	nn	np	nn	nn	np	np	np	nn	np	nn	np
12	NC_008468.2_2640435	29.358	T/T	A/T	np	nn	nn	np	nn	nn	--	nn	--	nn	nn	nn	nn	np	nn	np	nn	np	nn	nn	--	nn	nn	nn	nn	np	np	nn	np	nn	nn	np	nn	np	np	nn	np	np	nn	np	nn	np	nn	np	np
13	NC_008468.2_2723027	30.869	A/A	G/A	np	nn	nn	np	nn	nn	np	nn	np	nn	nn	nn	nn	np	nn	np	nn	np	nn	nn	np	nn	nn	nn	nn	np	np	nn	np	nn	nn	np	nn	np	np	nn	np	np	nn	np	nn	nn	nn	np	np
15	NC_008468.2_3211922	34.607	T/T	C/T	nn	np	np	nn	nn	np	nn	np	nn	np	np	np	np	nn	np	nn	np	nn	np	np	nn	np	np	nn	np	nn	nn	np	nn	np	np	nn	np	nn	nn	--	nn	nn	np	nn	np	np	np	nn	nn
14	NC_008468.2_3116544	35.694	C/C	T/C	nn	np	np	nn	np	np	nn	np	nn	np	np	np	np	nn	np	nn	np	nn	np	np	nn	np	np	nn	np	nn	nn	np	nn	np	np	nn	np	nn	np	np	nn	nn	np	nn	np	np	np	nn	nn
16	NC_008468.2_3683874	43.771	T/T	A/T	np	nn	nn	np	nn	np	np	nn	np	nn	nn	nn	nn	np	nn	np	nn	np	np	nn	np	nn	nn	np	nn	np	np	nn	np	nn	nn	np	nn	nn	nn	nn	np	np	nn	np	np	nn	nn	nn	np
17	NC_008468.2_3859073	46.877	C/C	A/C	np	nn	nn	np	nn	np	np	nn	np	nn	nn	nn	nn	np	nn	np	nn	np	np	nn	--	nn	nn	np	nn	np	np	nn	np	nn	nn	np	nn	nn	nn	nn	np	np	np	np	np	nn	nn	nn	np
18	NC_008468.2_4010130	49.122	T/T	G/T	np	np	np	nn	np	nn	nn	np	nn	np	np	np	nn	nn	np	nn	np	nn	nn	np	nn	np	np	nn	np	nn	nn	np	nn	nn	np	nn	np	np	np	np	nn	nn	np	nn	nn	np	np	np	nn
19	NC_008468.2_4174410	50.653	A/A	G/A	nn	nn	nn	nn	nn	np	np	nn	--	nn	nn	nn	np	np	nn	np	nn	np	np	nn	np	nn	nn	np	nn	np	np	nn	np	nn	nn	np	nn	nn	nn	nn	--	np	nn	nn	np	nn	nn	nn	np
20	NC_008468.2_4606490	55.058	T/T	A/T	np	np	np	nn	np	nn	nn	np	nn	np	np	np	nn	nn	np	nn	np	nn	nn	nn	nn	np	np	nn	np	nn	nn	np	nn	nn	np	nn	np	np	np	np	nn	nn	nn	nn	nn	np	np	np	nn
21	NC_008468.2_5417892	58.901	C/C	T/C	nn	nn	nn	np	nn	np	np	nn	np	nn	nn	nn	np	np	nn	np	nn	np	np	np	nn	nn	nn	np	nn	np	np	nn	--	np	nn	np	np	nn	nn	nn	np	np	np	np	np	nn	nn	nn	np
22	NC_008468.2_5522378	59.815	A/A	C/A	np	--	np	nn	np	nn	nn	np	nn	np	np	np	nn	nn	np	nn	np	nn	nn	nn	nn	np	np	nn	np	nn	nn	np	nn	nn	np	nn	nn	np	np	np	nn	np	nn	nn	nn	np	np	np	nn
25	NC_008468.2_5893207	61.532	C/C	T/C	nn	nn	nn	np	nn	np	np	nn	np	nn	nn	nn	np	np	nn	np	nn	np	np	np	np	nn	nn	np	nn	np	np	nn	np	--	nn	np	np	nn	nn	nn	np	np	np	np	np	nn	nn	nn	np
26	NC_008468.2_5911172	62.486	T/T	C/T	np	np	np	nn	np	nn	nn	np	nn	np	np	np	nn	nn	np	nn	np	nn	nn	nn	nn	np	np	nn	np	nn	nn	np	nn	nn	np	nn	nn	np	np	np	nn	nn	nn	nn	nn	np	np	np	nn
27	NC_008468.2_6182283	64.721	T/T	A/T	nn	nn	nn	np	nn	np	np	nn	np	nn	nn	nn	--	np	nn	np	nn	np	np	np	np	nn	nn	np	nn	np	nn	nn	np	np	nn	np	np	nn	nn	nn	np	np	np	np	np	nn	nn	nn	np
28	NC_008468.2_6319716	65.532	A/A	G/A	nn	nn	nn	np	nn	np	np	nn	np	nn	nn	np	np	np	nn	np	nn	np	np	np	np	nn	nn	np	nn	np	np	nn	np	np	nn	np	np	nn	nn	nn	np	np	np	np	np	nn	nn	nn	np
32	NC_008468.2_6554894	66.582	G/G	T/G	nn	np	np	nn	np	nn	nn	np	nn	nn	np	nn	nn	nn	np	nn	np	nn	nn	nn	nn	np	np	nn	np	nn	--	np	nn	nn	nn	nn	nn	np	np	np	nn	nn	nn	nn	nn	np	np	np	nn
31	NC_008468.2_6474565	68.248	G/G	A/G	np	np	np	nn	np	nn	nn	np	nn	np	np	nn	nn	nn	np	nn	np	nn	nn	nn	np	np	np	nn	np	nn	nn	np	--	nn	nn	nn	nn	np	np	np	nn	nn	nn	nn	nn	np	np	np	nn
33	NC_008468.2_6774788	70.000	C/C	T/C	np	np	np	nn	np	nn	nn	np	nn	np	np	nn	nn	nn	np	nn	np	nn	nn	nn	np	np	np	nn	np	nn	nn	np	nn	nn	nn	nn	nn	np	np	np	nn	nn	nn	nn	nn	np	np	np	nn
35	NC_008468.2_6774926	70.908	T/T	T/C	np	np	np	nn	np	nn	nn	np	nn	--	np	nn	nn	nn	np	nn	nn	nn	nn	nn	np	np	np	nn	np	nn	nn	np	nn	nn	nn	nn	nn	np	np	--	nn	nn	nn	nn	nn	np	np	np	nn
36	NC_008468.2_7369382	73.253	C/C	T/C	nn	nn	np	--	nn	np	np	nn	np	nn	nn	nn	--	np	nn	np	nn	np	np	np	nn	nn	nn	np	nn	np	np	nn	np	np	np	np	np	nn	nn	nn	np	np	np	np	np	nn	nn	nn	np
37	NC_008468.2_7472234	73.884	G/G	A/G	nn	nn	nn	np	np	np	np	nn	np	nn	nn	nn	nn	np	nn	np	nn	np	np	np	nn	nn	nn	np	nn	np	np	nn	np	np	np	np	np	nn	nn	nn	np	np	np	np	np	nn	nn	nn	np
38	NC_008468.2_7600938	75.185	G/G	A/G	np	np	np	nn	nn	nn	nn	np	nn	np	np	np	nn	np	np	nn	np	nn	nn	nn	np	np	np	nn	np	nn	nn	np	nn	nn	nn	nn	nn	np	np	np	nn	nn	nn	nn	nn	np	np	np	nn
39	NC_008468.2_7831387	79.168	T/T	C/T	nn	nn	nn	nn	np	np	np	nn	np	nn	nn	nn	--	np	nn	np	np	np	np	np	nn	nn	nn	np	nn	np	nn	nn	np	np	np	nn	np	nn	nn	nn	np	np	nn	--	np	nn	nn	nn	np
41	NC_008468.2_8284704	80.806	T/T	C/T	np	np	np	np	nn	nn	nn	np	nn	np	np	np	nn	nn	np	nn	nn	nn	nn	nn	np	np	np	nn	np	np	nn	np	nn	nn	nn	nn	nn	np	np	np	nn	nn	nn	nn	nn	np	np	np	nn
40	NC_008468.2_8104835	81.673	A/A	T/A	nn	nn	nn	nn	np	np	np	nn	np	nn	nn	nn	np	np	nn	np	np	np	np	np	nn	nn	nn	np	nn	np	np	nn	np	np	np	np	np	nn	nn	nn	np	np	np	np	np	nn	nn	nn	np
42	NC_008468.2_8453672	84.640	A/A	G/A	nn	nn	nn	nn	np	np	np	nn	--	nn	nn	nn	np	np	nn	np	nn	np	np	np	nn	nn	np	np	nn	np	np	nn	np	nn	np	np	np	nn	nn	nn	np	np	np	nn	np	nn	nn	nn	np
43	NC_008468.2_8704603	86.068	G/G	A/G	nn	nn	nn	nn	np	np	np	nn	np	nn	nn	nn	np	np	nn	np	np	np	np	np	nn	nn	np	np	nn	np	np	nn	--	nn	np	--	np	nn	nn	nn	np	np	np	np	np	nn	nn	nn	np
44	NC_008468.2_8984471	91.027	T/T	G/T	np	np	np	np	nn	nn	nn	np	nn	np	np	np	nn	nn	np	nn	nn	np	nn	nn	np	np	nn	nn	nn	nn	nn	np	nn	np	nn	nn	nn	np	--	np	nn	nn	nn	nn	nn	np	np	np	nn
45	NC_008468.2_8984616	91.435	C/C	T/C	np	np	np	np	nn	nn	nn	np	nn	np	np	np	nn	nn	np	nn	nn	np	nn	nn	np	np	nn	nn	nn	nn	nn	np	nn	np	nn	nn	nn	np	np	np	nn	nn	nn	nn	nn	np	np	np	nn
46	NC_008468.2_9734743	96.560	A/A	T/A	np	np	np	np	nn	nn	nn	np	nn	np	np	np	nn	nn	np	nn	nn	np	nn	nn	np	np	nn	nn	nn	nn	nn	np	nn	np	nn	nn	nn	np	np	nn	nn	nn	nn	nn	np	np	np	np	nn
47	NC_008468.2_9734772	97.591	T/T	A/T	nn	nn	np	np	np	np	np	nn	np	nn	nn	nn	np	np	nn	np	np	nn	np	np	nn	nn	np	np	np	np	np	nn	np	nn	np	np	np	nn	nn	np	np	np	np	np	nn	nn	nn	nn	np
48	NC_008468.2_10201161	102.146	G/G	A/G	nn	nn	--	nn	np	--	np	nn	np	nn	nn	nn	np	np	nn	np	np	nn	np	--	nn	nn	np	--	np	--	nn	nn	np	nn	np	np	np	nn	nn	np	np	np	np	np	nn	nn	nn	nn	np
51	NC_008468.2_11535383	119.299	G/G	T/G	np	np	np	np	nn	np	nn	np	np	np	np	np	nn	nn	np	nn	nn	nn	nn	nn	nn	nn	nn	np	nn	np	nn	np	np	np	nn	nn	nn	np	np	nn	np	np	nn	nn	np	np	np	nn	nn
50	NC_008468.2_11462122	122.262	G/G	G/C	nn	nn	nn	nn	np	nn	np	nn	nn	nn	nn	nn	--	np	nn	np	np	nn	np	np	nn	np	np	nn	np	nn	--	nn	nn	nn	np	np	np	nn	nn	np	nn	nn	np	np	nn	nn	nn	np	np
53	NC_008468.2_11988723	124.350	C/C	T/C	np	np	np	np	nn	np	nn	np	np	np	np	np	nn	nn	np	nn	nn	np	nn	nn	np	nn	nn	np	nn	np	nn	np	np	np	nn	nn	nn	np	np	nn	np	np	nn	nn	np	np	np	nn	nn
52	NC_008468.2_11961802	125.489	G/G	A/G	nn	nn	nn	nn	np	nn	np	nn	nn	nn	nn	nn	np	np	nn	np	np	nn	np	np	nn	np	np	nn	np	nn	np	nn	nn	nn	np	np	np	nn	nn	np	nn	nn	np	np	nn	nn	np	np	np
49	NC_008468.2_11370484	127.958	C/C	A/C	nn	nn	nn	nn	np	nn	np	nn	nn	nn	nn	nn	np	np	nn	np	np	nn	np	np	nn	np	np	nn	np	nn	np	nn	nn	nn	np	np	np	nn	nn	np	nn	nn	np	nn	nn	nn	nn	np	np
54	NC_008468.2_12542750	134.131	C/C	T/C	np	np	np	np	nn	np	nn	--	nn	np	np	np	nn	nn	np	nn	nn	nn	nn	nn	np	nn	nn	nn	nn	np	nn	nn	np	np	nn	nn	nn	np	np	nn	np	np	nn	np	np	nn	np	nn	nn
55	NC_008468.2_12661455	137.800	C/C	T/C	np	np	np	np	nn	np	nn	np	np	np	np	np	nn	nn	np	nn	nn	np	nn	nn	np	nn	nn	nn	nn	np	nn	nn	np	np	nn	nn	nn	nn	np	nn	np	np	nn	np	np	nn	np	nn	nn
57	NC_008468.2_12883916	139.953	A/A	T/A	nn	np	nn	nn	np	nn	np	np	nn	nn	nn	nn	np	np	nn	np	np	nn	np	np	nn	nn	np	np	np	nn	np	np	nn	nn	np	nn	np	np	nn	np	nn	nn	np	nn	nn	np	nn	np	np
58	NC_008468.2_13484176	143.789	G/G	A/G	np	nn	np	np	nn	np	np	np	np	np	np	np	np	nn	np	nn	nn	np	nn	nn	np	np	nn	nn	nn	np	nn	nn	np	np	nn	nn	nn	nn	np	nn	np	np	nn	np	np	nn	nn	nn	nn
59	NC_008468.2_13620210	147.020	A/A	C/A	nn	np	nn	nn	np	nn	nn	nn	nn	nn	nn	nn	nn	np	nn	np	nn	nn	np	np	nn	nn	np	np	np	nn	np	np	nn	nn	np	np	np	np	nn	np	nn	nn	np	nn	nn	np	np	np	np
60	NC_008468.2_13910603	149.455	C/C	T/C	np	nn	np	np	nn	np	np	nn	np	np	np	np	--	nn	np	nn	np	np	nn	nn	np	np	nn	nn	nn	np	np	nn	np	nn	nn	--	nn	nn	np	nn	np	np	nn	np	np	nn	nn	nn	nn
61	NC_008468.2_14405015	154.070	G/G	T/G	nn	nn	nn	nn	np	nn	nn	nn	nn	nn	nn	nn	nn	np	nn	np	nn	nn	np	np	nn	nn	np	np	np	nn	nn	np	nn	nn	np	np	np	np	nn	np	nn	nn	np	nn	nn	np	np	np	np
63	NC_008468.2_14585946	155.646	C/C	A/C	np	np	np	np	nn	np	np	np	np	np	np	np	np	nn	np	nn	nn	np	nn	nn	np	nn	nn	nn	nn	np	np	nn	np	np	nn	nn	nn	nn	np	nn	np	np	nn	np	np	nn	nn	nn	nn
64	NC_008468.2_15088940	158.189	A/A	C/A	np	np	np	np	nn	np	np	np	np	np	np	np	np	nn	np	nn	np	np	nn	nn	nn	nn	nn	np	np	np	np	nn	nn	np	nn	nn	nn	nn	np	nn	np	np	nn	np	np	nn	nn	nn	nn
65	NC_008468.2_15309033	160.386	C/C	T/C	np	np	np	np	nn	np	np	np	np	np	np	np	np	nn	np	nn	np	np	nn	nn	np	nn	nn	nn	np	np	--	nn	nn	np	nn	nn	nn	nn	np	nn	--	np	nn	np	np	nn	nn	nn	nn
66	NC_008468.2_15322108	161.217	G/G	A/G	nn	nn	nn	nn	nn	nn	nn	nn	nn	nn	nn	nn	nn	np	nn	np	nn	nn	np	np	nn	np	np	np	nn	nn	nn	np	np	nn	np	np	np	np	nn	np	nn	nn	np	nn	nn	np	np	np	np
69	NC_008468.2_16032285	163.843	G/G	A/G	np	np	np	np	nn	np	np	np	np	np	np	np	np	nn	np	nn	np	np	nn	nn	np	nn	nn	nn	np	np	np	nn	nn	np	nn	nn	nn	nn	np	nn	np	np	nn	np	np	nn	nn	nn	nn
68	NC_008468.2_15777216	164.440	G/G	A/G	np	np	np	np	nn	np	np	np	np	np	np	np	np	nn	np	nn	np	np	nn	nn	np	nn	nn	nn	np	np	np	nn	nn	np	nn	nn	nn	nn	np	nn	np	np	nn	np	np	np	nn	nn	nn
67	NC_008468.2_15763358	169.494	C/C	T/C	np	np	np	--	nn	np	--	nn	--	np	--	np	np	nn	np	nn	np	np	nn	nn	np	nn	nn	nn	np	nn	nn	nn	nn	np	nn	nn	nn	nn	np	nn	np	np	nn	np	np	nn	nn	nn	nn
70	NC_008468.2_17112783	174.030	C/C	T/C	np	np	np	np	nn	np	np	np	np	np	np	--	--	nn	np	nn	nn	nn	nn	nn	--	nn	nn	nn	np	np	--	nn	nn	--	nn	nn	nn	nn	np	nn	--	np	nn	np	np	nn	nn	nn	nn
75	NC_008468.2_19055715	178.271	C/C	A/C	nn	nn	nn	nn	np	nn	nn	nn	nn	nn	nn	nn	nn	np	nn	np	np	nn	np	np	nn	np	np	np	nn	nn	nn	--	nn	nn	np	np	np	np	nn	np	nn	nn	np	nn	nn	np	np	np	np
74	NC_008468.2_18809317	181.787	T/T	G/T	np	np	np	np	nn	np	np	np	np	np	np	np	np	nn	--	nn	nn	np	nn	nn	np	np	nn	nn	nn	nn	np	nn	np	np	nn	nn	nn	nn	np	nn	np	np	nn	np	np	nn	nn	nn	nn
71	NC_008468.2_18071703	186.406	T/T	C/T	np	np	np	np	nn	np	np	np	np	np	np	np	np	np	np	nn	nn	np	nn	nn	np	nn	nn	nn	nn	nn	np	nn	--	np	nn	nn	nn	nn	nn	nn	np	np	nn	np	np	nn	nn	nn	nn
72	NC_008468.2_18261189	187.588	T/T	C/T	nn	nn	nn	nn	np	nn	nn	nn	nn	nn	nn	nn	nn	nn	nn	np	np	nn	np	np	nn	np	np	np	np	np	nn	np	nn	nn	np	np	np	np	np	np	nn	nn	np	nn	nn	np	np	np	np
78	NC_008468.2_20661182	192.279	A/A	C/A	nn	np	np	np	nn	np	np	np	np	np	np	np	--	np	np	nn	nn	np	nn	nn	np	nn	nn	nn	nn	nn	np	nn	np	np	nn	nn	nn	nn	nn	nn	nn	np	nn	np	np	nn	nn	np	nn
79	NC_008468.2_21023788	199.253	A/A	A/C	np	nn	nn	nn	np	nn	nn	nn	nn	nn	nn	nn	nn	nn	nn	np	np	nn	np	np	nn	np	np	np	np	np	nn	np	nn	nn	nn	np	np	np	np	np	nn	nn	np	np	nn	np	np	nn	np
81	NC_008468.2_21702495	205.390	T/T	G/T	nn	np	np	np	np	nn	np	nn	np	np	np	np	np	np	np	nn	nn	np	nn	nn	np	nn	nn	nn	nn	nn	np	np	np	np	np	nn	nn	nn	nn	nn	np	np	nn	nn	np	nn	nn	np	nn
82	NC_008468.2_22048361	207.947	C/C	T/C	np	nn	nn	nn	nn	np	nn	np	np	nn	nn	nn	nn	nn	nn	np	np	nn	np	np	nn	np	np	np	np	np	nn	nn	nn	nn	nn	--	np	np	np	np	nn	nn	np	np	nn	np	nn	nn	np
83	NC_008468.2_22417140	213.139	T/T	C/T	np	nn	np	nn	nn	np	nn	np	np	nn	nn	nn	nn	nn	nn	np	np	nn	np	np	nn	np	nn	np	np	np	nn	nn	nn	nn	nn	np	np	np	np	np	np	nn	np	--	nn	np	nn	nn	np
84	NC_008468.2_23317528	222.561	C/C	G/C	np	np	np	nn	nn	np	nn	np	np	nn	nn	nn	nn	nn	nn	np	np	nn	np	nn	nn	np	nn	np	np	np	nn	nn	nn	--	nn	nn	np	np	np	np	nn	nn	np	np	nn	np	nn	nn	np
[truncated: 58 more columns]

## Sheet: LG 3
Nr	Locus	Position
3			F	M	I_3_06	I_3_09	I_3_15	I_3_31	I_3_32	I_3_34	I_3_38	I_3_42	I_3_45	I_3_50	I_3_53	I_3_55	I_3_56	I_3_58	I_3_59	I_3_60	I_3_66	I_3_70	I_3_71	I_3_75	I_3_77	I_3_78	I_4_12	I_4_15	I_4_19	I_4_26	I_4_35	I_4_39	I_4_51	I_4_65	I_4_73	I_4_78	I_4_79	I_4_81	II_1_81	II_3_09	II_3_10	II_3_10a	II_3_11	II_3_14	II_3_15	II_3_18	II_3_19	II_3_20	II_3_23
1	NC_008469.2_933711	0.000	C/C	T/C	nn	nn	--	nn	nn	np	nn	np	np	nn	nn	nn	--	np	np	nn	--	np	np	nn	np	nn	nn	nn	nn	np	np	nn	np	nn	np	nn	nn	nn	nn	np	np	np	nn	np	nn	np	nn	np	nn
2	NC_008469.2_1233333	9.220	T/T	G/T	nn	nn	np	nn	nn	nn	nn	np	np	np	nn	nn	np	np	nn	nn	nn	np	np	nn	np	nn	nn	nn	nn	np	np	nn	np	nn	np	nn	nn	nn	nn	np	np	np	nn	nn	nn	np	nn	np	nn
4	NC_008469.2_2725252	14.940	T/T	C/T	np	np	nn	np	np	np	np	nn	nn	nn	np	np	nn	nn	np	np	np	nn	nn	np	nn	nn	np	np	np	nn	nn	np	nn	np	nn	np	nn	np	np	nn	nn	nn	np	np	np	nn	np	nn	nn
6	NC_008469.2_3368341	18.964	G/G	A/G	nn	nn	np	nn	--	nn	np	np	np	np	nn	nn	np	nn	nn	nn	nn	np	np	nn	np	nn	nn	nn	nn	nn	np	np	np	nn	np	nn	nn	nn	nn	np	np	np	nn	nn	np	np	nn	np	np
5	NC_008469.2_3264579	21.678	A/A	G/A	nn	nn	np	nn	np	nn	nn	np	np	np	nn	nn	np	nn	nn	nn	nn	np	np	nn	np	np	nn	nn	nn	nn	np	np	np	nn	np	nn	nn	nn	nn	np	np	np	nn	nn	nn	np	nn	np	np
7	NC_008469.2_3419240	23.399	G/G	A/G	np	np	nn	np	nn	np	np	nn	nn	nn	np	np	nn	np	np	np	np	nn	nn	np	nn	nn	np	np	np	np	nn	nn	nn	np	nn	np	np	np	np	nn	nn	nn	np	np	np	nn	np	nn	nn
8	NC_008469.2_4674102	26.439	C/C	T/C	np	np	nn	np	nn	np	np	nn	nn	nn	np	np	np	np	np	--	np	nn	nn	np	nn	nn	np	--	np	np	nn	nn	nn	np	nn	np	--	np	np	nn	nn	nn	np	np	np	nn	np	nn	nn
10	NC_008469.2_7391762	32.658	C/C	T/C	nn	nn	np	nn	np	nn	nn	np	np	np	nn	nn	nn	nn	nn	nn	nn	np	np	nn	nn	np	np	nn	np	nn	np	np	np	nn	np	nn	nn	nn	nn	np	np	np	nn	nn	nn	np	nn	np	np
9	NC_008469.2_7263297	36.027	G/G	A/G	np	np	nn	np	nn	np	np	nn	nn	nn	np	np	np	np	np	np	np	nn	nn	np	np	nn	nn	np	np	np	nn	nn	nn	np	nn	np	np	np	np	nn	nn	nn	np	np	nn	nn	np	nn	nn
11	NC_008469.2_8362448	45.797	C/C	T/C	np	nn	nn	nn	nn	nn	np	np	np	nn	nn	np	nn	nn	nn	nn	nn	np	nn	nn	nn	np	np	nn	np	nn	nn	np	--	np	np	nn	--	nn	nn	np	np	np	nn	nn	nn	np	nn	np	np
14	NC_008469.2_9483477	49.296	A/A	T/A	np	nn	np	nn	np	nn	np	np	np	nn	nn	np	nn	nn	nn	nn	nn	np	nn	nn	nn	np	np	nn	np	nn	nn	np	--	np	np	nn	nn	np	nn	np	nn	np	nn	nn	nn	np	nn	np	np
12	NC_008469.2_8548174	51.064	T/T	G/T	nn	np	nn	np	nn	np	nn	nn	nn	np	np	nn	np	np	np	np	np	nn	np	np	np	nn	nn	np	nn	np	nn	nn	nn	nn	nn	np	np	nn	np	nn	nn	nn	np	np	np	nn	np	nn	nn
17	NC_008469.2_9640040	53.013	G/G	A/G	np	nn	np	nn	np	nn	np	np	np	nn	nn	np	np	nn	nn	nn	nn	np	nn	nn	nn	np	np	nn	np	nn	nn	np	np	np	np	nn	nn	np	nn	np	np	np	nn	nn	nn	np	nn	np	np
15	NC_008469.2_9627320	53.629	G/G	A/G	nn	np	nn	np	nn	np	nn	nn	nn	np	--	nn	nn	np	np	np	np	nn	np	np	np	nn	nn	np	nn	np	np	nn	nn	nn	nn	np	np	nn	np	nn	nn	nn	np	np	np	nn	np	nn	nn
18	NC_008469.2_9751177	54.096	T/T	C/T	np	nn	np	nn	np	nn	np	np	np	nn	nn	np	np	nn	nn	nn	nn	np	nn	nn	nn	np	np	nn	np	nn	nn	np	np	np	np	nn	nn	np	nn	np	np	np	nn	nn	nn	np	nn	np	np
16	NC_008469.2_9629171	54.835	T/T	G/T	nn	np	nn	np	nn	np	nn	nn	nn	np	np	nn	nn	np	np	np	np	nn	np	np	np	nn	nn	np	nn	np	np	nn	nn	nn	nn	np	--	nn	np	nn	nn	nn	np	np	np	nn	np	nn	nn
13	NC_008469.2_9480559	57.401	A/A	T/A	np	nn	np	nn	np	nn	np	np	np	nn	nn	np	nn	nn	nn	nn	nn	np	nn	nn	nn	np	np	nn	np	nn	nn	np	np	np	np	nn	nn	np	nn	np	np	np	nn	np	nn	np	nn	np	np
19	NC_008469.2_9962559	60.459	A/A	T/A	np	nn	np	nn	np	nn	np	nn	np	nn	nn	np	np	nn	nn	nn	nn	np	nn	nn	nn	np	np	nn	np	nn	nn	np	np	np	np	nn	nn	np	nn	np	np	np	nn	nn	nn	np	nn	np	np
22	NC_008469.2_10402889	63.070	C/C	G/C	nn	np	np	np	nn	np	nn	nn	nn	np	--	nn	nn	np	np	np	np	nn	np	np	np	nn	nn	np	nn	np	np	np	nn	nn	nn	np	np	nn	np	nn	nn	nn	np	np	nn	nn	np	nn	nn
24	NC_008469.2_11123864	68.953	A/A	G/A	np	np	np	np	np	np	nn	np	nn	np	nn	nn	nn	np	np	np	np	nn	np	np	np	nn	nn	np	nn	np	np	np	nn	nn	nn	np	np	nn	np	nn	nn	nn	np	np	np	nn	np	nn	nn
26	NC_008469.2_11453883	70.283	G/G	A/G	nn	nn	--	nn	nn	nn	np	nn	np	--	np	np	np	nn	nn	nn	nn	np	nn	nn	nn	np	np	nn	np	nn	nn	nn	np	np	np	nn	nn	np	nn	np	np	np	nn	nn	nn	np	nn	np	np
25	NC_008469.2_11332902	71.287	C/C	T/C	nn	nn	np	nn	nn	nn	--	nn	np	nn	np	np	np	nn	nn	nn	nn	np	nn	nn	nn	np	np	nn	np	nn	nn	nn	np	np	np	nn	nn	np	nn	np	np	np	nn	nn	nn	np	nn	np	np
27	NC_008469.2_11500695	73.661	T/T	G/T	nn	nn	np	nn	nn	nn	np	nn	np	nn	np	np	np	nn	nn	nn	nn	np	nn	nn	nn	np	--	nn	np	nn	nn	nn	np	np	np	nn	nn	np	nn	np	np	np	nn	nn	nn	np	nn	np	np
29	NC_008469.2_11943971	75.251	G/G	A/G	nn	nn	np	nn	nn	nn	np	nn	np	nn	np	np	np	nn	nn	nn	nn	np	nn	nn	nn	np	np	nn	np	nn	nn	nn	np	np	np	nn	nn	np	nn	np	np	np	nn	nn	nn	np	nn	np	np
28	NC_008469.2_11943896	78.414	G/G	A/G	nn	nn	np	nn	nn	nn	nn	nn	np	nn	np	np	np	nn	nn	nn	nn	nn	np	nn	nn	np	np	nn	np	nn	nn	nn	np	np	np	nn	nn	np	nn	np	np	np	nn	nn	nn	np	nn	np	np
32	NC_008469.2_12894756	85.937	A/A	C/A	np	np	np	np	np	np	nn	np	np	np	nn	nn	nn	np	np	np	np	nn	np	np	np	nn	np	np	nn	np	np	np	nn	np	nn	np	nn	nn	nn	nn	nn	nn	np	np	np	np	np	nn	np
31	NC_008469.2_12804559	87.044	A/A	G/A	nn	nn	nn	nn	nn	nn	np	nn	nn	nn	np	np	np	nn	nn	nn	nn	np	nn	nn	nn	np	nn	nn	np	nn	nn	nn	np	nn	np	nn	np	np	np	np	np	np	nn	nn	nn	nn	nn	np	nn
34	NC_008469.2_13015809	89.955	C/C	T/C	np	np	nn	np	np	np	nn	np	np	np	nn	nn	np	np	np	np	np	nn	np	np	np	nn	np	np	nn	np	np	np	nn	np	nn	np	nn	nn	nn	nn	nn	nn	np	np	np	np	np	nn	np
33	NC_008469.2_12925736	92.599	A/A	T/A	np	np	nn	np	--	np	nn	np	np	np	nn	nn	--	np	np	np	np	nn	np	np	np	nn	np	np	nn	np	nn	np	nn	np	nn	np	nn	nn	nn	nn	nn	nn	np	np	--	np	np	nn	np
35	NC_008469.2_13559317	99.402	G/G	A/G	np	np	nn	np	np	np	nn	np	np	np	nn	nn	np	np	np	nn	np	np	np	np	np	nn	np	np	nn	np	np	np	np	np	np	np	nn	nn	nn	nn	np	np	np	np	nn	np	nn	nn	np
37	NC_008469.2_14373907	109.282	T/T	G/T	np	np	nn	np	np	np	nn	np	np	nn	np	nn	np	np	np	nn	np	np	np	--	np	nn	np	np	nn	np	np	--	--	nn	np	np	nn	nn	nn	nn	np	np	np	--	np	np	nn	nn	np
38	NC_008469.2_15373562	116.462	A/A	G/A	np	np	nn	--	np	np	--	np	np	nn	np	nn	np	np	np	np	nn	np	np	np	np	nn	--	np	nn	np	np	np	nn	np	np	np	nn	np	nn	nn	np	np	np	np	np	np	nn	nn	np
42	NC_008469.2_16109126	129.429	T/T	G/T	np	np	nn	np	np	np	nn	np	np	nn	np	nn	np	np	nn	np	nn	np	np	np	nn	nn	--	np	nn	nn	np	--	--	np	np	np	nn	np	nn	nn	np	np	np	np	np	np	nn	nn	np
41	NC_008469.2_16085995	132.363	C/C	T/C	np	np	nn	np	nn	np	nn	np	np	nn	np	nn	np	np	nn	np	nn	np	--	np	nn	nn	np	np	nn	nn	np	np	np	np	np	np	np	np	nn	nn	--	np	np	np	nn	np	nn	nn	np
43	NC_008469.2_16450204	139.656	C/C	T/C	np	np	nn	np	nn	np	nn	np	nn	nn	np	nn	np	np	nn	np	nn	np	np	np	nn	nn	np	np	np	nn	--	np	np	np	np	np	np	np	nn	nn	np	np	np	np	np	np	nn	nn	np
44	NC_008469.2_16804611	144.085	C/C	T/C	np	np	nn	nn	nn	np	nn	np	np	nn	np	nn	np	np	nn	np	nn	np	np	np	nn	nn	np	np	np	nn	nn	np	np	np	np	np	np	nn	nn	nn	np	np	nn	np	np	np	nn	nn	np
46	NC_008469.2_16804660	145.044	G/G	T/G	np	np	nn	nn	nn	np	nn	np	np	nn	np	nn	np	np	nn	np	nn	np	np	np	nn	nn	np	np	np	nn	nn	np	np	np	np	np	np	nn	nn	nn	np	np	nn	np	np	np	nn	nn	np
47	NC_008469.2_16804750	146.035	G/G	C/G	nn	nn	np	np	np	nn	np	nn	nn	np	nn	np	nn	nn	np	nn	np	nn	nn	nn	np	np	nn	nn	nn	np	np	nn	nn	nn	nn	nn	nn	np	np	np	nn	nn	np	nn	nn	nn	np	np	nn
48	NC_008469.2_17109948	148.936	T/T	A/T	np	np	nn	nn	nn	np	nn	np	np	nn	np	nn	np	np	nn	np	nn	np	np	np	nn	nn	np	np	np	nn	nn	np	np	nn	np	np	np	nn	nn	nn	np	np	nn	nn	np	np	nn	nn	np
49	NC_008469.2_17854319	153.034	A/A	G/A	np	np	nn	nn	nn	np	np	nn	--	nn	np	nn	np	--	nn	np	nn	np	np	np	nn	np	--	np	np	nn	nn	np	np	nn	np	np	--	nn	nn	nn	np	np	nn	nn	nn	np	nn	nn	np
50	NC_008469.2_18136042	155.528	A/A	T/A	nn	nn	nn	np	np	nn	nn	nn	nn	np	nn	np	nn	nn	np	nn	np	nn	nn	nn	np	nn	nn	nn	nn	np	np	nn	nn	np	nn	nn	nn	np	np	np	np	np	np	np	nn	nn	--	np	nn
58	NC_008469.2_20126420	162.721	T/T	A/T	nn	np	nn	nn	nn	np	np	np	np	nn	np	np	np	--	np	np	nn	np	--	np	nn	np	nn	np	np	nn	nn	np	np	nn	np	np	np	nn	nn	nn	nn	nn	nn	nn	np	np	nn	nn	np
57	NC_008469.2_20103094	163.657	A/A	C/A	nn	np	nn	nn	nn	np	np	np	np	nn	np	np	np	np	nn	np	nn	np	np	np	nn	np	nn	np	np	nn	nn	np	np	nn	np	np	np	nn	nn	nn	nn	nn	nn	nn	np	np	nn	nn	np
54	NC_008469.2_19559429	165.137	G/G	A/G	np	nn	np	nn	np	nn	nn	nn	nn	np	nn	nn	nn	nn	np	nn	np	nn	nn	nn	np	nn	np	nn	nn	np	np	nn	nn	np	nn	nn	nn	np	np	np	np	np	np	np	nn	nn	np	np	nn
53	NC_008469.2_19559327	165.720	T/T	A/T	np	nn	np	nn	np	nn	nn	nn	nn	np	nn	nn	nn	nn	np	nn	np	nn	nn	nn	np	nn	np	nn	nn	np	np	nn	nn	np	nn	nn	nn	np	np	np	nn	np	np	np	nn	nn	np	np	nn
52	NC_008469.2_19555045	167.202	A/A	T/A	np	nn	np	nn	np	nn	nn	nn	nn	np	nn	nn	nn	nn	np	nn	np	nn	nn	nn	np	nn	np	nn	nn	np	np	nn	nn	np	nn	nn	nn	np	np	np	np	np	np	np	nn	nn	np	np	nn
51	NC_008469.2_18906323	169.411	T/T	G/T	nn	nn	nn	np	nn	np	nn	np	np	nn	np	nn	np	--	nn	np	nn	np	np	np	nn	np	nn	np	np	nn	nn	np	np	nn	np	np	np	np	nn	nn	nn	nn	nn	nn	np	np	nn	nn	np
55	NC_008469.2_19842673	175.800	T/T	C/T	nn	np	nn	nn	nn	np	np	nn	np	nn	np	np	np	np	nn	np	nn	nn	np	np	nn	nn	nn	np	np	nn	nn	nn	np	nn	np	np	np	nn	nn	nn	nn	nn	nn	nn	--	np	nn	nn	np
[truncated: 59 more columns]

## Sheet: LG 4
Nr	Locus	Position
4			F	M	I_3_06	I_3_09	I_3_12	I_3_15	I_3_27	I_3_31	I_3_32	I_3_34	I_3_38	I_3_42	I_3_45	I_3_50	I_3_53	I_3_55	I_3_56	I_3_58	I_3_59	I_3_60	I_3_66	I_3_70	I_3_71	I_3_75	I_3_77	I_3_78	I_4_12	I_4_15	I_4_19	I_4_26	I_4_35	I_4_39	I_4_48	I_4_51	I_4_65	I_4_73	I_4_78	I_4_79	I_4_81	II_1_81	II_3_09	II_3_10	II_3_10a	II_3_11	II_3_14	II_3_15	II_3_18
5	NC_008470.2_1082811	0.000	C/C	T/C	np	np	--	np	np	nn	nn	np	nn	nn	np	np	np	nn	nn	nn	np	np	nn	np	nn	nn	nn	--	nn	nn	nn	nn	np	nn	nn	np	nn	np	nn	nn	np	--	nn	nn	nn	nn	np	nn	np
1	NC_008470.2_245868	10.530	C/C	T/C	nn	nn	np	nn	nn	np	nn	nn	np	nn	nn	nn	nn	np	np	np	nn	nn	np	nn	np	np	np	nn	nn	np	np	np	nn	np	nn	nn	np	nn	np	np	nn	nn	np	np	np	np	nn	np	nn
4	NC_008470.2_727834	11.387	G/G	A/G	np	np	nn	np	nn	nn	np	np	nn	--	np	np	np	nn	nn	nn	np	np	nn	np	nn	nn	nn	np	np	nn	nn	nn	np	nn	np	np	nn	np	nn	nn	np	np	nn	nn	nn	nn	np	nn	np
2	NC_008470.2_263546	11.505	T/T	C/T	np	np	nn	np	--	nn	np	np	nn	np	np	--	np	nn	nn	nn	np	np	nn	--	nn	nn	nn	np	--	nn	nn	nn	np	nn	--	np	nn	np	nn	nn	np	np	nn	nn	nn	nn	np	nn	np
3	NC_008470.2_519098	14.524	G/G	A/G	np	np	nn	np	nn	nn	nn	np	nn	np	np	np	nn	nn	nn	nn	np	np	nn	nn	nn	nn	nn	np	np	nn	nn	nn	np	--	np	--	nn	np	nn	nn	np	np	nn	nn	nn	nn	np	nn	np
7	NC_008470.2_1711145	19.988	C/C	G/C	nn	nn	nn	nn	nn	np	nn	nn	--	nn	nn	nn	nn	np	np	np	nn	nn	np	nn	np	np	np	nn	nn	np	np	np	nn	np	nn	nn	np	nn	np	nn	nn	np	np	np	np	np	nn	nn	nn
8	NC_008470.2_2755420	25.715	G/G	A/G	np	np	nn	--	np	nn	np	np	nn	np	np	np	np	np	nn	nn	np	np	nn	np	nn	nn	nn	np	np	nn	nn	nn	np	np	--	np	nn	np	nn	nn	np	nn	nn	nn	np	np	np	nn	np
10	NC_008470.2_3018120	31.456	A/A	T/A	np	np	nn	np	np	nn	--	np	nn	np	np	np	np	nn	nn	nn	np	np	nn	np	nn	np	nn	--	np	nn	nn	nn	np	nn	nn	--	nn	nn	nn	nn	np	nn	nn	--	nn	np	np	nn	np
9	NC_008470.2_3012039	32.774	G/G	A/G	np	np	np	np	np	nn	np	np	nn	np	np	np	np	nn	nn	nn	np	np	nn	np	nn	np	nn	np	np	nn	nn	nn	np	nn	np	nn	nn	nn	nn	nn	np	nn	nn	nn	nn	np	np	nn	np
11	NC_008470.2_3118139	34.519	C/C	A/C	nn	np	nn	nn	nn	np	nn	nn	np	nn	nn	nn	nn	np	np	np	nn	nn	np	nn	np	nn	np	nn	nn	np	np	np	nn	np	nn	nn	np	np	np	np	nn	np	np	np	np	nn	nn	np	nn
12	NC_008470.2_3630726	38.786	T/T	A/T	np	np	nn	np	np	nn	np	np	nn	np	np	np	np	nn	nn	nn	np	np	nn	np	np	np	nn	np	nn	np	nn	nn	np	nn	np	np	nn	nn	nn	nn	np	nn	nn	nn	nn	np	np	nn	np
13	NC_008470.2_3773474	40.616	C/C	A/C	np	np	nn	np	np	nn	np	np	nn	np	np	np	np	nn	nn	nn	np	np	nn	np	np	np	nn	np	nn	np	np	nn	np	nn	np	np	nn	nn	nn	nn	np	nn	nn	nn	nn	np	np	nn	np
14	NC_008470.2_4531106	43.538	A/A	G/A	np	np	nn	np	nn	nn	--	np	nn	np	np	nn	np	nn	nn	nn	np	np	nn	nn	np	np	nn	np	np	np	nn	nn	np	np	np	--	nn	nn	nn	nn	nn	nn	nn	nn	nn	np	np	nn	np
15	NC_008470.2_4823593	46.998	G/G	A/G	np	np	nn	np	np	nn	np	np	nn	np	np	np	np	np	nn	nn	np	np	nn	np	np	np	nn	np	nn	np	nn	nn	np	np	np	np	nn	nn	nn	nn	nn	nn	nn	nn	nn	np	np	nn	np
16	NC_008470.2_5302087	51.854	G/G	C/G	np	np	nn	np	np	nn	np	np	nn	np	np	np	np	np	nn	nn	np	np	nn	np	np	np	nn	np	nn	np	np	nn	np	np	np	np	nn	nn	nn	nn	nn	nn	nn	nn	nn	np	np	nn	np
19	NC_008470.2_6409105	55.626	C/C	T/C	np	np	nn	np	nn	nn	np	np	nn	np	np	np	np	np	nn	nn	np	np	nn	np	np	np	nn	np	nn	np	np	nn	np	np	np	np	np	nn	nn	nn	nn	nn	np	nn	nn	np	np	nn	np
17	NC_008470.2_6021055	57.052	A/A	A/G	np	--	nn	np	np	nn	np	np	nn	np	np	np	--	np	nn	np	np	np	nn	np	np	--	nn	np	nn	np	np	nn	np	np	np	np	np	nn	nn	nn	nn	nn	np	nn	nn	np	np	nn	np
21	NC_008470.2_6443948	60.091	T/T	G/T	np	np	nn	np	--	nn	np	np	nn	np	np	nn	nn	np	nn	np	np	np	nn	np	np	--	nn	np	nn	np	np	nn	np	--	np	--	np	nn	nn	nn	nn	nn	np	nn	nn	np	np	--	np
22	NC_008470.2_6494968	64.231	T/T	G/T	nn	nn	--	nn	nn	np	nn	nn	nn	nn	nn	nn	nn	nn	np	nn	nn	nn	np	nn	nn	nn	np	nn	np	nn	nn	np	nn	nn	nn	nn	nn	np	np	nn	np	np	nn	np	np	nn	nn	np	nn
23	NC_008470.2_6981818	68.454	A/A	G/A	np	np	nn	nn	--	nn	np	--	nn	nn	np	np	nn	np	nn	np	nn	np	nn	np	np	nn	nn	--	--	np	np	nn	np	nn	nn	--	nn	nn	nn	nn	nn	nn	np	nn	nn	np	np	nn	np
24	NC_008470.2_7781526	76.453	C/C	T/C	np	np	nn	np	np	np	np	np	nn	nn	nn	np	np	np	nn	np	nn	np	nn	np	np	np	np	nn	np	np	np	np	np	nn	np	nn	nn	nn	nn	nn	nn	nn	np	nn	nn	np	np	nn	np
25	NC_008470.2_9335438	84.318	C/C	T/C	np	np	nn	np	np	np	nn	np	nn	nn	np	np	np	np	np	np	nn	np	nn	np	np	np	np	nn	np	np	np	np	np	np	np	np	nn	nn	nn	nn	nn	nn	np	nn	nn	np	np	nn	np
27	NC_008470.2_9840724	89.880	T/T	A/T	nn	nn	np	nn	nn	nn	np	nn	nn	np	nn	nn	nn	nn	np	nn	np	nn	np	nn	nn	nn	nn	np	nn	nn	np	nn	nn	nn	nn	nn	nn	np	np	np	np	np	nn	np	np	np	nn	np	nn
29	NC_008470.2_10553230	94.071	T/T	C/T	np	np	nn	np	np	np	nn	np	np	nn	np	np	np	nn	nn	np	nn	np	nn	np	np	np	np	nn	np	np	np	np	nn	np	np	np	nn	nn	nn	nn	nn	nn	np	nn	nn	nn	np	--	np
28	NC_008470.2_10547414	97.545	T/T	C/T	np	np	nn	np	nn	np	nn	np	np	nn	np	np	np	nn	nn	np	nn	np	nn	np	np	np	np	nn	np	np	np	np	np	np	np	np	--	nn	nn	nn	nn	nn	np	nn	nn	nn	np	np	np
30	NC_008470.2_10949095	99.621	A/A	G/A	np	np	nn	np	np	np	nn	np	np	nn	np	np	np	nn	nn	np	nn	np	nn	np	np	np	np	nn	np	np	np	np	np	np	np	np	np	nn	nn	nn	nn	nn	np	nn	nn	nn	np	np	np
32	NC_008470.2_15673545	105.629	G/G	T/G	np	np	nn	np	np	np	nn	np	np	nn	np	np	nn	nn	nn	np	nn	np	nn	np	np	nn	np	nn	np	np	np	np	np	np	np	np	np	nn	nn	nn	np	nn	np	nn	nn	np	nn	np	np
31	NC_008470.2_14624595	109.956	C/C	T/C	np	np	nn	nn	np	nn	nn	np	--	nn	np	--	nn	nn	nn	np	nn	np	nn	nn	np	nn	np	nn	np	--	np	np	np	--	--	np	np	nn	np	nn	nn	nn	np	nn	nn	nn	np	np	np
37	NC_008470.2_17324620	123.423	G/G	A/G	np	nn	nn	np	np	np	nn	np	nn	nn	np	np	nn	nn	np	np	nn	np	nn	np	nn	nn	np	nn	nn	np	np	np	nn	np	np	nn	np	nn	nn	nn	np	nn	np	nn	nn	nn	nn	np	np
38	NC_008470.2_18185485	130.591	T/T	G/T	np	np	np	nn	nn	np	nn	np	nn	nn	--	np	nn	nn	np	np	nn	np	np	np	nn	nn	np	np	np	np	np	np	np	np	np	nn	np	nn	nn	nn	np	nn	nn	nn	nn	nn	nn	np	np
39	NC_008470.2_18524952	135.333	G/G	G/A	np	np	nn	nn	nn	np	nn	np	nn	nn	np	np	nn	nn	np	np	nn	np	np	np	nn	nn	--	np	np	np	np	np	np	np	np	nn	np	nn	nn	--	np	nn	nn	nn	nn	nn	nn	np	np
40	NC_008470.2_19227352	137.338	C/C	T/C	np	np	nn	nn	nn	nn	nn	np	nn	nn	np	np	nn	nn	np	np	nn	np	np	np	nn	nn	np	--	np	np	np	np	np	np	np	nn	np	nn	nn	nn	np	nn	nn	nn	nn	nn	nn	np	np
43	NC_008470.2_20035469	146.032	A/A	T/A	np	--	nn	nn	nn	np	nn	np	nn	nn	--	nn	np	nn	np	--	nn	np	np	nn	nn	nn	np	np	np	np	np	np	nn	--	np	nn	np	nn	nn	nn	np	nn	nn	nn	nn	nn	nn	np	np
41	NC_008470.2_19714114	148.861	C/C	T/C	nn	nn	np	np	np	nn	np	nn	np	np	nn	np	nn	np	nn	nn	np	nn	nn	np	np	np	nn	nn	nn	nn	nn	nn	nn	nn	nn	np	nn	np	np	np	nn	np	np	np	np	np	np	nn	nn
44	NC_008470.2_20486551	159.138	G/G	C/G	np	nn	nn	nn	nn	np	nn	np	nn	nn	np	nn	np	nn	np	np	nn	nn	np	nn	nn	nn	np	np	np	np	np	np	np	nn	np	nn	np	nn	nn	nn	np	nn	--	nn	nn	nn	nn	np	np
46	NC_008470.2_20956531	166.212	G/G	C/G	np	nn	nn	nn	nn	np	nn	np	nn	nn	np	nn	np	nn	nn	np	nn	nn	np	nn	nn	nn	np	np	np	np	nn	np	np	np	np	nn	nn	nn	nn	nn	np	nn	np	nn	nn	nn	np	np	np
45	NC_008470.2_20843499	167.867	T/T	A/T	np	nn	nn	nn	nn	np	nn	np	nn	nn	np	nn	np	nn	nn	np	nn	nn	np	nn	nn	nn	np	np	np	np	nn	np	np	np	np	nn	nn	nn	nn	nn	np	nn	np	nn	nn	nn	np	np	np
47	NC_008470.2_20960721	169.388	T/T	C/T	np	nn	nn	nn	--	np	nn	np	nn	nn	np	nn	np	nn	nn	np	nn	nn	np	nn	nn	nn	np	np	np	np	nn	np	np	--	np	nn	nn	nn	nn	nn	np	nn	np	nn	nn	nn	np	np	np
48	NC_008470.2_21324354	174.009	G/G	A/G	nn	np	--	np	--	nn	--	nn	np	np	np	np	nn	np	np	nn	np	np	nn	np	--	np	np	nn	nn	np	np	nn	nn	nn	nn	np	np	np	np	np	nn	np	nn	np	np	np	nn	nn	nn
49	NC_008470.2_21552426	177.490	C/C	T/C	np	nn	nn	nn	nn	np	np	np	nn	nn	nn	nn	np	nn	nn	--	nn	nn	np	nn	nn	np	nn	np	np	nn	nn	np	np	np	np	nn	nn	nn	nn	nn	np	nn	np	nn	nn	nn	np	np	np
51	NC_008470.2_21973283	180.012	A/A	T/A	nn	np	np	np	np	nn	nn	nn	np	np	np	np	nn	np	np	nn	np	np	nn	np	np	nn	np	nn	nn	np	np	nn	nn	nn	np	np	np	np	np	np	nn	np	nn	np	np	np	nn	nn	nn
53	NC_008470.2_22046863	182.059	C/C	T/C	nn	np	nn	np	np	nn	nn	nn	np	np	np	np	nn	nn	np	nn	np	np	nn	np	np	nn	np	nn	nn	np	np	nn	nn	np	np	np	np	np	np	np	nn	np	nn	np	np	np	nn	nn	np
56	NC_008470.2_22626011	183.576	A/A	G/A	np	np	np	np	np	nn	nn	nn	np	np	np	np	nn	np	np	nn	np	np	nn	np	np	nn	np	nn	nn	np	np	nn	nn	np	np	np	np	np	np	np	nn	np	nn	np	np	np	nn	nn	np
54	NC_008470.2_22046949	184.859	G/G	A/G	np	nn	nn	nn	nn	nn	np	--	nn	nn	nn	nn	np	nn	nn	--	nn	np	np	nn	nn	np	nn	np	np	nn	nn	np	np	nn	nn	nn	nn	nn	nn	nn	np	nn	np	nn	nn	nn	np	np	nn
55	NC_008470.2_22169558	187.728	C/C	T/C	np	nn	nn	nn	nn	np	np	nn	nn	nn	nn	nn	np	nn	nn	np	nn	nn	np	nn	nn	np	nn	np	np	nn	nn	np	np	nn	nn	nn	nn	nn	nn	nn	np	nn	np	nn	nn	nn	np	--	nn
57	NC_008470.2_22858970	191.324	A/A	A/G	nn	nn	nn	nn	nn	nn	nn	np	nn	nn	nn	nn	np	nn	nn	nn	nn	nn	np	nn	nn	np	nn	np	nn	nn	nn	np	np	nn	nn	nn	nn	nn	nn	nn	np	nn	np	nn	nn	nn	np	--	nn
[truncated: 62 more columns]

## Sheet: LG 5
Nr	Locus	Position
5			F	M	I_3_06	I_3_09	I_3_15	I_3_31	I_3_32	I_3_34	I_3_38	I_3_42	I_3_45	I_3_50	I_3_53	I_3_55	I_3_56	I_3_58	I_3_59	I_3_60	I_3_66	I_3_70	I_3_71	I_3_75	I_3_77	I_3_78	I_4_12	I_4_15	I_4_19	I_4_26	I_4_35	I_4_39	I_4_48	I_4_51	I_4_65	I_4_73	I_4_78	I_4_79	I_4_81	II_1_81	II_3_09	II_3_10	II_3_10a	II_3_11	II_3_14	II_3_15	II_3_18	II_3_19	II_3_20
4	NC_008471.2_905440	0.000	G/G	A/G	np	np	np	nn	nn	np	nn	np	np	np	np	np	nn	nn	nn	nn	nn	np	np	nn	nn	np	nn	nn	nn	np	np	nn	np	nn	nn	nn	np	nn	nn	np	nn	np	np	nn	nn	np	np	np	np
2	NC_008471.2_276757	1.409	C/C	T/C	np	np	np	nn	np	np	nn	np	np	np	np	np	nn	nn	nn	nn	nn	np	np	nn	nn	np	nn	nn	nn	np	np	nn	np	nn	nn	nn	np	np	nn	np	nn	nn	np	nn	nn	--	np	np	np
3	NC_008471.2_410657	3.321	G/G	A/G	np	np	np	nn	np	np	nn	np	np	np	np	np	nn	nn	nn	nn	nn	np	np	nn	nn	np	nn	nn	nn	np	np	nn	np	nn	nn	nn	nn	--	nn	np	nn	np	np	nn	nn	nn	np	np	np
1	NC_008471.2_44485	5.289	G/G	C/G	nn	nn	nn	np	nn	nn	np	nn	nn	nn	nn	nn	np	np	np	np	np	nn	nn	np	np	nn	np	np	np	nn	nn	np	nn	np	np	np	nn	nn	np	nn	np	nn	nn	np	np	nn	nn	nn	nn
5	NC_008471.2_950694	5.905	G/G	A/G	nn	nn	nn	np	nn	nn	np	nn	nn	nn	nn	nn	np	np	np	np	np	nn	nn	np	np	nn	nn	nn	np	nn	nn	--	nn	np	np	np	nn	nn	np	nn	np	nn	nn	np	np	nn	nn	nn	nn
6	NC_008471.2_1181418	7.477	C/C	T/C	np	np	np	nn	np	np	nn	np	np	np	np	np	nn	nn	nn	nn	nn	--	np	nn	nn	np	nn	np	nn	np	np	nn	nn	nn	nn	nn	np	np	nn	np	nn	np	np	nn	nn	--	np	np	np
7	NC_008471.2_1274226	7.968	G/G	A/G	nn	nn	nn	np	nn	nn	np	nn	nn	nn	nn	nn	np	np	np	np	np	nn	nn	np	np	nn	np	nn	np	nn	nn	np	nn	np	np	np	nn	nn	np	nn	np	nn	nn	np	np	nn	nn	nn	nn
8	NC_008471.2_1567962	8.767	C/C	T/C	np	np	np	nn	np	np	nn	np	np	np	np	np	nn	nn	nn	nn	nn	np	np	nn	nn	np	nn	np	nn	np	np	nn	np	nn	nn	nn	np	--	nn	np	nn	np	np	nn	nn	--	np	np	np
10	NC_008471.2_2366970	13.147	C/C	A/C	nn	nn	nn	np	nn	nn	np	nn	nn	nn	nn	nn	np	np	np	np	nn	nn	nn	np	np	nn	np	nn	np	nn	nn	np	nn	np	np	np	nn	nn	np	np	np	nn	nn	np	np	nn	nn	nn	nn
14	NC_008471.2_2820116	14.594	G/G	A/G	nn	nn	nn	np	nn	nn	np	nn	nn	nn	nn	nn	np	np	np	np	nn	nn	nn	np	np	nn	np	nn	np	nn	nn	np	nn	np	np	np	nn	nn	np	np	np	nn	nn	np	np	nn	nn	nn	nn
13	NC_008471.2_2719130	14.850	C/C	T/C	np	np	np	nn	np	np	nn	np	np	np	np	np	nn	nn	nn	nn	np	np	np	nn	nn	np	nn	np	nn	np	np	nn	np	nn	nn	nn	np	np	nn	nn	nn	np	np	nn	nn	np	np	np	np
11	NC_008471.2_2534737	14.860	C/C	T/C	np	np	np	nn	np	np	nn	np	np	np	np	np	nn	nn	nn	nn	np	np	np	nn	nn	np	nn	np	nn	np	np	nn	np	nn	nn	nn	np	np	nn	nn	nn	np	np	nn	nn	np	np	np	np
12	NC_008471.2_2534824	14.959	A/A	G/A	np	np	np	nn	np	np	nn	np	np	np	np	np	nn	nn	nn	nn	np	np	np	nn	nn	np	nn	np	nn	np	np	nn	--	nn	nn	nn	np	np	nn	nn	nn	np	np	nn	nn	np	np	np	np
9	NC_008471.2_1735943	16.352	C/C	T/C	nn	nn	nn	np	nn	nn	np	nn	nn	nn	nn	nn	np	np	np	np	nn	nn	nn	np	np	nn	np	nn	np	nn	nn	nn	nn	np	np	np	nn	nn	np	np	np	nn	nn	np	np	nn	nn	np	nn
15	NC_008471.2_3210322	19.413	G/G	G/T	np	np	np	nn	--	np	nn	nn	nn	np	np	np	nn	nn	nn	nn	np	nn	np	nn	np	np	nn	np	nn	np	--	nn	np	nn	nn	nn	np	np	nn	nn	nn	np	np	nn	nn	--	np	np	np
16	NC_008471.2_3498644	22.377	T/T	C/T	nn	nn	nn	np	np	nn	--	np	np	nn	nn	np	np	nn	np	np	nn	nn	nn	np	nn	nn	np	nn	np	nn	nn	np	nn	--	np	np	nn	nn	np	nn	np	nn	nn	np	np	nn	nn	nn	nn
17	NC_008471.2_3514537	23.372	G/G	T/G	nn	nn	nn	np	np	nn	np	np	np	nn	nn	np	np	nn	np	np	nn	nn	nn	np	nn	nn	np	nn	np	nn	nn	np	nn	np	np	np	nn	nn	np	np	np	nn	nn	np	np	np	nn	nn	np
20	NC_008471.2_4131454	27.504	T/T	C/T	nn	nn	nn	np	np	np	np	np	np	nn	nn	np	np	np	np	np	nn	nn	nn	np	nn	nn	np	nn	np	nn	nn	np	np	np	np	np	nn	nn	np	np	np	nn	nn	np	np	nn	nn	nn	nn
19	NC_008471.2_4124147	28.730	A/A	C/A	nn	nn	nn	np	np	np	np	np	np	nn	nn	np	np	np	np	np	nn	nn	nn	np	nn	nn	np	nn	np	nn	nn	np	np	np	np	np	nn	nn	np	np	np	nn	nn	np	np	nn	nn	np	nn
18	NC_008471.2_4124081	29.172	T/T	C/T	nn	nn	nn	np	np	np	np	np	np	nn	nn	np	np	np	np	np	nn	nn	nn	np	nn	nn	np	nn	np	nn	nn	np	np	np	np	np	nn	nn	np	np	np	nn	nn	np	np	nn	nn	np	nn
22	NC_008471.2_4629024	30.585	C/C	T/C	nn	nn	nn	np	np	np	np	np	np	nn	nn	np	np	--	np	np	nn	nn	nn	np	nn	nn	np	nn	np	nn	nn	np	np	np	np	np	nn	nn	np	np	np	nn	nn	np	np	nn	nn	np	nn
21	NC_008471.2_4555892	32.393	T/T	A/T	nn	nn	--	nn	nn	np	np	np	np	nn	nn	np	np	--	np	np	nn	nn	nn	np	nn	nn	np	nn	np	nn	nn	np	--	np	np	np	nn	nn	np	np	np	nn	nn	np	np	nn	nn	np	nn
24	NC_008471.2_5515618	40.813	C/C	T/C	np	nn	--	nn	nn	nn	--	nn	nn	nn	np	nn	np	nn	nn	nn	np	np	np	nn	np	np	nn	np	nn	np	np	nn	nn	--	nn	nn	np	np	nn	nn	nn	np	np	np	np	np	np	nn	np
23	NC_008471.2_5489388	41.756	A/A	C/A	np	nn	np	nn	nn	nn	np	nn	nn	nn	np	nn	np	nn	nn	nn	np	np	np	nn	np	np	nn	np	nn	np	np	nn	nn	np	nn	nn	np	--	nn	nn	nn	np	np	np	np	nn	np	nn	np
25	NC_008471.2_5782382	43.768	C/C	T/C	nn	np	nn	np	np	np	nn	np	np	np	nn	np	nn	np	np	np	nn	nn	np	np	nn	nn	np	nn	np	nn	nn	np	np	nn	np	np	nn	nn	np	np	np	nn	nn	nn	nn	nn	nn	np	nn
26	NC_008471.2_6238027	45.896	G/G	A/G	np	nn	--	nn	nn	nn	np	nn	nn	nn	np	nn	np	nn	nn	nn	np	np	np	nn	np	np	nn	np	nn	np	np	nn	nn	np	nn	nn	np	nn	nn	nn	nn	np	np	np	np	nn	np	nn	np
27	NC_008471.2_6414503	47.961	T/T	G/T	np	nn	np	nn	nn	nn	np	nn	nn	--	np	nn	np	nn	nn	nn	np	np	np	nn	--	np	nn	np	nn	np	np	nn	nn	np	nn	nn	np	np	nn	nn	nn	np	np	np	np	np	np	nn	np
28	NC_008471.2_6559052	50.039	G/G	T/G	nn	np	nn	np	np	np	nn	np	np	np	nn	np	nn	np	np	np	nn	nn	nn	np	nn	nn	np	np	np	nn	nn	nn	np	nn	np	np	nn	nn	np	np	np	nn	nn	nn	nn	nn	nn	np	nn
29	NC_008471.2_6776422	52.238	C/C	G/C	nn	np	np	np	np	np	nn	np	np	np	nn	np	nn	np	np	np	nn	nn	nn	np	nn	nn	np	nn	np	np	np	np	np	nn	np	np	nn	nn	np	np	np	nn	nn	nn	nn	nn	nn	np	nn
30	NC_008471.2_7694918	57.205	C/C	T/C	nn	np	nn	np	np	np	nn	np	np	np	np	np	nn	np	np	np	nn	nn	nn	np	nn	nn	np	nn	np	np	np	np	np	np	np	np	nn	nn	np	nn	np	nn	nn	nn	nn	nn	nn	np	nn
32	NC_008471.2_7986827	62.692	A/A	C/A	np	np	np	np	np	np	np	np	np	np	np	np	nn	np	np	np	nn	nn	nn	np	nn	nn	np	nn	np	np	np	np	np	np	np	np	nn	nn	np	np	np	nn	nn	nn	nn	nn	nn	np	nn
31	NC_008471.2_7862724	63.681	C/C	T/C	np	np	np	np	np	np	nn	np	np	np	np	np	nn	np	np	np	nn	nn	nn	np	nn	nn	np	nn	np	np	np	np	np	np	np	np	nn	nn	np	np	np	nn	nn	nn	nn	nn	nn	np	nn
33	NC_008471.2_8879936	68.606	C/C	T/C	nn	nn	nn	nn	nn	nn	nn	nn	nn	nn	nn	nn	np	nn	np	nn	np	nn	np	nn	np	nn	--	np	nn	nn	nn	nn	nn	nn	nn	nn	np	np	np	nn	nn	np	np	np	np	np	--	nn	np
34	NC_008471.2_9074298	70.367	G/G	C/G	np	np	np	np	np	np	--	np	np	np	np	np	nn	nn	nn	np	np	nn	nn	np	nn	np	nn	nn	np	np	np	--	np	np	np	np	nn	nn	np	np	np	nn	nn	nn	nn	nn	nn	np	nn
35	NC_008471.2_9410402	73.220	C/C	A/C	nn	nn	nn	nn	nn	nn	nn	nn	nn	nn	nn	nn	np	nn	np	nn	nn	nn	np	nn	np	nn	np	np	nn	nn	nn	nn	nn	nn	nn	np	np	np	nn	nn	nn	np	np	np	np	np	np	nn	np
36	NC_008471.2_9524932	74.324	C/C	T/C	nn	nn	nn	nn	nn	nn	nn	nn	nn	nn	nn	nn	np	nn	np	nn	nn	nn	np	nn	np	nn	np	np	nn	nn	nn	nn	nn	nn	nn	np	np	nn	nn	nn	nn	np	np	np	np	np	np	nn	np
37	NC_008471.2_9525043	76.015	G/G	A/G	nn	nn	nn	nn	nn	nn	nn	nn	nn	nn	nn	nn	np	nn	np	nn	nn	nn	np	nn	np	nn	np	np	nn	nn	nn	nn	nn	nn	nn	np	np	nn	nn	nn	nn	np	np	np	np	nn	np	nn	np
52	NC_008471.2_17317689	84.710	C/C	G/C	np	nn	np	np	--	np	np	np	np	np	np	np	nn	np	nn	np	np	np	np	nn	nn	np	nn	nn	np	nn	np	np	np	np	nn	nn	np	--	np	np	np	nn	nn	nn	nn	nn	np	nn	nn
49	NC_008471.2_16704777	86.495	G/G	T/G	nn	np	nn	nn	nn	nn	nn	nn	nn	nn	nn	nn	np	nn	np	nn	nn	nn	nn	np	np	nn	np	np	nn	nn	nn	nn	nn	nn	nn	np	nn	nn	nn	nn	nn	np	np	np	np	np	nn	np	np
48	NC_008471.2_16652376	87.688	T/T	A/T	np	nn	np	np	np	np	nn	np	np	nn	np	np	nn	nn	nn	np	np	np	np	np	nn	np	nn	nn	np	np	np	nn	np	np	--	nn	np	--	np	np	np	nn	nn	nn	nn	nn	np	nn	nn
51	NC_008471.2_17115069	89.764	G/G	A/G	np	nn	np	np	np	np	np	np	np	np	np	np	nn	np	nn	np	np	np	np	np	nn	np	nn	nn	np	np	np	np	np	np	nn	nn	np	np	np	np	np	nn	nn	nn	nn	nn	np	nn	nn
50	NC_008471.2_16907745	91.270	T/T	C/T	nn	np	nn	nn	nn	nn	nn	nn	nn	nn	nn	nn	np	nn	np	nn	nn	nn	nn	nn	np	nn	np	np	nn	nn	nn	nn	nn	nn	np	np	nn	nn	nn	nn	nn	np	np	np	np	np	nn	np	np
53	NC_008471.2_17450544	93.351	T/T	C/T	np	nn	np	np	np	np	np	np	np	np	np	np	nn	nn	nn	nn	np	np	np	np	nn	np	nn	nn	np	np	np	np	np	np	nn	nn	np	np	np	np	np	nn	nn	nn	nn	nn	np	nn	nn
47	NC_008471.2_15739391	95.061	G/G	A/G	np	nn	np	np	--	np	nn	np	np	np	np	np	nn	--	nn	nn	np	np	np	np	nn	np	nn	nn	np	np	np	np	np	np	nn	nn	np	np	np	np	np	nn	nn	nn	nn	nn	np	nn	nn
46	NC_008471.2_15136737	96.940	C/C	T/C	np	nn	np	np	np	np	np	np	np	np	nn	np	nn	np	nn	nn	np	np	np	np	nn	np	nn	nn	np	np	np	np	np	np	nn	nn	np	--	np	np	np	nn	nn	nn	nn	nn	np	nn	nn
44	NC_008471.2_13107624	104.153	G/G	A/G	nn	np	nn	nn	nn	nn	nn	nn	nn	nn	nn	np	np	nn	np	np	np	nn	nn	nn	np	nn	np	np	nn	nn	nn	nn	nn	nn	np	np	nn	nn	nn	nn	nn	nn	nn	np	np	np	nn	np	np
43	NC_008471.2_12784748	108.322	T/T	G/T	nn	np	nn	nn	nn	nn	nn	nn	nn	nn	nn	np	np	nn	np	np	nn	nn	nn	nn	np	nn	np	np	nn	nn	nn	nn	nn	nn	np	np	nn	nn	nn	nn	nn	nn	nn	np	np	np	nn	np	np
42	NC_008471.2_12750094	110.121	A/A	G/A	nn	np	nn	nn	nn	nn	nn	nn	nn	nn	nn	np	np	nn	np	np	nn	nn	nn	nn	np	nn	np	np	np	nn	nn	nn	nn	nn	np	np	nn	nn	nn	nn	nn	nn	nn	np	np	nn	nn	np	np
54	NC_008471.2_19068510	113.156	C/C	T/C	nn	np	nn	nn	nn	nn	nn	nn	nn	nn	nn	np	np	nn	np	np	nn	nn	nn	nn	np	nn	np	np	nn	nn	nn	nn	nn	nn	np	np	nn	nn	nn	nn	nn	nn	nn	np	np	--	nn	np	np
55	NC_008471.2_19474983	116.335	A/A	G/A	np	nn	np	nn	np	np	np	np	nn	np	np	nn	nn	nn	nn	nn	np	nn	np	np	nn	np	nn	nn	np	np	np	np	np	--	nn	nn	np	--	np	np	nn	np	np	nn	nn	nn	np	nn	nn
56	NC_008471.2_19969522	120.791	G/G	C/G	np	nn	np	nn	np	np	np	np	np	np	np	nn	nn	np	nn	nn	np	nn	np	np	nn	np	nn	nn	np	np	np	nn	np	np	nn	nn	np	np	np	np	np	np	np	nn	np	nn	np	nn	nn
57	NC_008471.2_19969570	121.490	T/T	A/T	np	nn	np	nn	np	np	np	np	np	np	np	nn	nn	np	nn	nn	np	nn	np	np	nn	np	nn	nn	np	np	np	nn	np	np	nn	nn	np	np	np	np	np	np	np	nn	np	nn	np	nn	nn
58	NC_008471.2_20564660	125.498	T/T	A/T	np	nn	np	nn	np	np	np	nn	np	np	np	nn	nn	--	nn	nn	np	nn	np	np	nn	np	nn	nn	np	np	np	nn	--	np	nn	nn	np	np	np	np	np	np	np	nn	nn	nn	np	nn	nn
59	NC_008471.2_20961688	127.517	G/G	A/G	nn	np	nn	np	nn	nn	nn	np	nn	nn	nn	np	nn	nn	np	np	nn	np	nn	nn	np	nn	np	np	nn	nn	nn	np	nn	nn	np	np	nn	nn	nn	nn	nn	nn	nn	np	np	np	nn	np	np
60	NC_008471.2_21065795	129.844	C/C	T/C	nn	np	nn	np	nn	nn	nn	np	nn	nn	nn	np	nn	--	np	np	nn	np	nn	nn	np	nn	np	np	nn	nn	nn	np	nn	nn	nn	np	nn	nn	nn	nn	nn	nn	nn	np	np	np	nn	np	np
61	NC_008471.2_21348616	133.598	T/T	C/T	np	nn	np	nn	nn	np	np	nn	np	nn	np	nn	np	nn	nn	nn	np	nn	np	np	nn	np	nn	nn	np	np	np	nn	np	np	nn	nn	np	np	np	np	np	np	np	np	nn	nn	nn	nn	nn
62	NC_008471.2_21805333	139.938	G/G	C/G	nn	np	nn	nn	np	nn	nn	np	nn	np	np	np	nn	np	np	np	nn	nn	nn	nn	np	nn	np	np	nn	nn	np	np	nn	nn	np	np	nn	nn	nn	nn	nn	nn	nn	np	np	np	np	np	np
63	NC_008471.2_22102358	145.344	T/T	G/T	nn	nn	nn	nn	np	nn	nn	np	nn	np	np	np	nn	np	np	np	nn	np	nn	nn	nn	nn	nn	np	nn	nn	np	np	nn	nn	np	np	nn	nn	nn	nn	nn	nn	nn	np	np	--	np	np	np
64	NC_008471.2_22254357	150.056	C/C	A/C	np	np	np	np	nn	np	np	nn	np	nn	nn	nn	nn	nn	nn	nn	np	nn	np	np	np	--	np	nn	np	np	nn	nn	np	np	nn	nn	np	np	np	np	np	np	np	nn	nn	nn	nn	nn	nn
67	NC_008471.2_23307474	156.551	T/T	A/T	nn	nn	np	nn	np	nn	nn	np	nn	np	np	np	np	np	np	np	nn	np	nn	nn	nn	nn	nn	np	nn	nn	np	np	nn	nn	np	np	nn	nn	nn	nn	nn	nn	nn	np	nn	--	np	np	np
65	NC_008471.2_23101371	158.310	T/T	A/T	nn	nn	np	nn	np	nn	nn	np	nn	np	np	np	np	np	np	np	nn	np	nn	nn	nn	nn	nn	np	nn	nn	np	np	nn	nn	np	np	nn	nn	nn	nn	nn	nn	nn	np	np	nn	np	np	np
66	NC_008471.2_23237791	159.788	T/T	A/T	nn	nn	--	nn	np	nn	nn	np	nn	np	np	np	--	np	np	np	nn	np	nn	nn	nn	nn	nn	np	nn	nn	np	nn	nn	nn	np	np	nn	nn	nn	np	nn	nn	nn	np	np	nn	np	np	np
68	NC_008471.2_23566850	162.743	C/C	T/C	nn	nn	np	nn	np	nn	nn	np	nn	nn	np	np	np	np	nn	np	nn	np	nn	nn	nn	nn	nn	np	nn	nn	np	nn	nn	nn	np	np	nn	nn	np	nn	nn	nn	nn	nn	nn	nn	np	np	np
71	NC_008471.2_23685390	165.621	G/G	A/G	np	np	nn	np	nn	np	np	nn	np	nn	nn	nn	nn	nn	np	nn	np	nn	np	np	np	np	np	nn	np	np	nn	nn	np	np	nn	np	--	--	nn	np	--	np	np	nn	np	np	nn	nn	nn
69	NC_008471.2_23672155	166.348	G/G	A/G	np	np	nn	np	nn	np	np	nn	np	nn	nn	nn	nn	nn	np	nn	np	nn	np	np	np	np	np	nn	np	np	nn	nn	np	np	nn	np	np	nn	nn	np	np	np	np	nn	np	np	nn	nn	nn
72	NC_008471.2_23750624	167.904	C/C	T/C	nn	nn	np	nn	np	nn	nn	np	nn	np	np	np	np	np	nn	np	nn	np	nn	nn	nn	nn	nn	np	nn	nn	np	np	nn	nn	np	nn	nn	nn	np	nn	nn	nn	nn	np	nn	nn	np	np	np
73	NC_008471.2_23932938	171.002	C/C	T/C	np	np	nn	np	nn	np	np	nn	np	nn	nn	nn	nn	nn	np	nn	np	nn	np	np	np	np	np	nn	np	np	nn	nn	nn	np	nn	np	np	nn	nn	np	np	np	np	nn	np	nn	nn	nn	nn
74	NC_008471.2_24031379	172.535	T/T	G/T	nn	nn	np	nn	np	nn	nn	np	nn	np	np	np	np	np	nn	np	nn	np	nn	nn	nn	nn	nn	np	nn	nn	np	np	np	nn	np	nn	nn	nn	np	nn	nn	nn	nn	np	nn	nn	np	np	np
76	NC_008471.2_24300849	176.948	A/A	T/A	nn	nn	nn	nn	np	nn	nn	np	nn	np	np	np	np	np	nn	nn	nn	np	nn	nn	nn	nn	nn	np	nn	nn	np	--	np	nn	np	nn	nn	nn	np	np	nn	nn	nn	np	nn	nn	np	np	np
77	NC_008471.2_24454437	179.020	C/C	T/C	np	np	nn	np	nn	np	np	nn	np	nn	nn	nn	nn	nn	np	np	np	nn	np	np	np	np	np	nn	np	np	nn	nn	nn	np	nn	np	np	np	nn	nn	nn	nn	np	nn	np	np	nn	nn	nn
79	NC_008471.2_24505472	181.454	A/A	T/A	np	np	nn	np	nn	np	--	nn	np	nn	nn	nn	nn	nn	np	np	np	nn	np	np	np	np	np	nn	np	np	nn	nn	nn	np	nn	np	np	np	nn	nn	nn	nn	nn	nn	np	np	nn	nn	nn
75	NC_008471.2_24300794	184.732	C/C	T/C	nn	nn	nn	nn	np	nn	nn	np	nn	np	np	--	np	np	nn	nn	nn	nn	nn	nn	nn	nn	nn	np	nn	nn	np	nn	np	nn	np	nn	nn	nn	np	np	nn	nn	nn	np	nn	nn	np	np	np
80	NC_008471.2_24520627	189.150	T/T	A/T	nn	nn	--	nn	np	nn	nn	np	nn	np	np	np	nn	nn	nn	nn	nn	nn	nn	nn	nn	nn	nn	np	nn	nn	nn	np	np	nn	np	nn	nn	nn	nn	np	np	np	np	np	nn	nn	np	np	np
85	NC_008471.2_25398316	196.779	C/C	T/C	nn	nn	np	nn	np	nn	nn	np	nn	np	np	np	np	nn	np	nn	nn	np	nn	nn	nn	nn	nn	nn	nn	nn	np	np	np	np	np	nn	np	nn	np	np	np	np	np	np	nn	np	np	np	np
[truncated: 62 more columns]

## Sheet: LG 6
Nr	Locus	Position
6			F	M	I_3_06	I_3_09	I_3_15	I_3_31	I_3_32	I_3_34	I_3_38	I_3_42	I_3_45	I_3_50	I_3_53	I_3_55	I_3_56	I_3_58	I_3_59	I_3_60	I_3_66	I_3_70	I_3_71	I_3_75	I_3_77	I_3_78	I_4_12	I_4_15	I_4_19	I_4_26	I_4_35	I_4_48	I_4_51	I_4_65	I_4_73	I_4_78	I_4_79	I_4_81	II_1_81	II_3_09	II_3_10	II_3_10a	II_3_11	II_3_14	II_3_15	II_3_18	II_3_19	II_3_20	II_3_23
2	NC_008472.2_1112421	0.000	A/A	A/G	nn	nn	np	nn	nn	np	np	np	np	nn	nn	np	nn	nn	np	np	np	nn	np	np	np	np	nn	nn	np	np	nn	nn	np	nn	np	nn	nn	np	nn	nn	nn	nn	nn	nn	--	nn	np	nn	nn
4	NC_008472.2_1510881	2.223	A/A	C/A	nn	nn	np	nn	nn	np	np	np	np	nn	nn	np	nn	nn	np	np	np	nn	np	np	np	np	nn	nn	np	np	nn	nn	np	nn	np	nn	nn	np	nn	nn	nn	nn	nn	nn	nn	nn	np	nn	nn
3	NC_008472.2_1487206	3.867	G/G	A/G	nn	nn	np	nn	np	np	np	np	np	nn	nn	np	nn	nn	np	np	np	nn	np	np	np	np	nn	nn	np	np	nn	nn	np	nn	np	nn	nn	np	nn	nn	nn	nn	nn	nn	np	nn	np	nn	nn
5	NC_008472.2_1870942	8.036	T/T	C/T	nn	nn	np	nn	nn	np	np	np	--	np	nn	np	nn	nn	np	np	np	nn	np	np	np	np	nn	nn	np	np	nn	nn	np	nn	np	nn	nn	np	nn	nn	nn	nn	nn	nn	np	np	np	nn	nn
6	NC_008472.2_2035009	10.455	G/G	T/G	nn	nn	np	nn	nn	np	np	np	--	nn	nn	np	nn	--	np	np	np	nn	--	np	np	--	nn	nn	np	np	nn	nn	np	nn	np	nn	nn	np	nn	nn	nn	nn	nn	nn	np	np	np	nn	nn
10	NC_008472.2_2622660	15.639	G/G	A/G	np	nn	np	nn	nn	np	np	np	np	nn	nn	np	nn	nn	np	np	np	nn	np	nn	np	np	nn	nn	np	np	nn	nn	np	nn	np	nn	nn	nn	nn	nn	nn	nn	nn	nn	--	np	np	nn	np
8	NC_008472.2_2535316	17.045	G/G	A/G	nn	np	nn	np	np	nn	nn	nn	nn	np	np	nn	np	np	nn	nn	nn	np	nn	np	nn	nn	np	np	nn	nn	np	np	nn	np	nn	np	np	np	np	np	np	np	np	np	nn	nn	nn	np	nn
7	NC_008472.2_2340619	18.509	C/C	A/C	nn	np	nn	np	np	nn	nn	nn	nn	np	np	nn	np	np	nn	nn	nn	np	nn	np	nn	nn	np	np	nn	nn	np	np	nn	np	nn	np	np	np	nn	np	np	np	np	np	nn	nn	nn	np	nn
11	NC_008472.2_2951567	25.241	G/G	A/G	nn	np	nn	np	np	nn	nn	nn	nn	np	np	nn	np	np	nn	nn	nn	nn	nn	np	nn	nn	np	np	nn	nn	np	np	nn	np	nn	np	np	np	np	np	np	np	np	nn	nn	nn	nn	np	nn
12	NC_008472.2_3051234	27.140	C/C	T/C	nn	np	nn	np	np	nn	nn	nn	nn	--	np	nn	np	np	nn	nn	nn	np	nn	np	nn	nn	np	np	nn	nn	np	np	nn	np	np	np	--	np	np	np	--	np	np	nn	nn	nn	nn	np	nn
13	NC_008472.2_3290379	30.141	G/G	A/G	nn	np	nn	np	np	nn	nn	nn	nn	np	np	nn	np	np	nn	nn	nn	np	nn	np	nn	nn	np	np	nn	nn	np	np	np	np	np	np	np	np	np	nn	np	np	np	nn	nn	nn	np	np	nn
15	NC_008472.2_3554690	32.922	A/A	T/A	np	nn	np	nn	nn	np	np	np	np	nn	nn	np	nn	nn	np	np	np	np	np	nn	np	np	nn	nn	np	np	nn	nn	--	np	nn	nn	nn	nn	nn	np	nn	nn	nn	np	nn	np	nn	nn	np
14	NC_008472.2_3507743	33.290	C/C	T/C	nn	np	nn	np	np	nn	nn	nn	nn	np	np	nn	np	np	nn	nn	nn	nn	nn	np	nn	nn	np	np	nn	nn	np	np	np	nn	np	np	np	np	np	nn	np	np	np	nn	nn	nn	np	np	nn
16	NC_008472.2_4127684	39.189	G/G	A/G	np	nn	np	nn	nn	np	np	np	np	nn	nn	np	nn	nn	np	np	np	np	np	nn	np	np	nn	nn	np	np	nn	nn	nn	np	nn	nn	nn	nn	nn	np	nn	nn	nn	np	np	np	nn	nn	np
17	NC_008472.2_4499982	42.159	C/C	T/C	nn	np	nn	np	np	nn	nn	nn	nn	np	np	nn	np	np	nn	nn	nn	nn	nn	np	nn	nn	np	np	nn	nn	np	np	np	np	np	np	np	np	np	nn	np	np	np	nn	nn	nn	np	nn	nn
18	NC_008472.2_4711399	43.657	C/C	C/T	nn	np	nn	np	--	nn	nn	nn	nn	np	np	nn	np	np	nn	nn	nn	nn	nn	np	nn	nn	np	np	nn	nn	--	np	np	nn	np	np	np	np	np	nn	np	np	np	nn	nn	nn	np	nn	nn
19	NC_008472.2_5172030	46.162	A/A	G/A	nn	np	nn	np	nn	nn	nn	nn	nn	np	np	nn	np	np	nn	nn	nn	nn	nn	np	nn	nn	np	np	nn	nn	nn	np	--	nn	np	np	nn	np	np	nn	np	np	np	nn	nn	nn	np	nn	nn
20	NC_008472.2_5608441	49.151	C/C	T/C	np	nn	np	nn	np	np	np	np	np	nn	nn	np	nn	nn	np	np	np	np	np	nn	np	np	nn	nn	np	np	nn	nn	nn	np	nn	nn	nn	nn	nn	np	nn	nn	nn	np	np	np	nn	np	nn
21	NC_008472.2_5969651	54.437	A/A	T/A	nn	np	nn	np	nn	nn	nn	nn	nn	np	np	nn	np	np	nn	nn	nn	nn	nn	np	nn	nn	np	np	nn	nn	np	--	np	nn	np	nn	np	nn	np	nn	nn	np	np	nn	np	nn	np	nn	np
24	NC_008472.2_6757772	60.083	G/G	A/G	nn	np	nn	nn	nn	nn	nn	nn	nn	np	np	nn	np	np	nn	nn	nn	nn	np	np	nn	nn	np	np	nn	nn	np	np	np	nn	np	np	np	nn	np	nn	np	np	np	nn	np	nn	nn	nn	np
25	NC_008472.2_6775230	61.502	T/T	A/T	np	nn	--	np	np	np	np	nn	np	nn	nn	np	nn	nn	np	np	np	np	nn	nn	np	np	nn	nn	np	np	nn	nn	nn	np	nn	nn	nn	np	nn	np	nn	nn	nn	np	nn	np	nn	np	nn
27	NC_008472.2_7228752	63.559	C/C	G/C	np	nn	nn	np	np	np	np	np	np	nn	nn	np	nn	np	np	np	np	np	nn	nn	np	np	nn	nn	np	np	nn	nn	nn	np	nn	nn	nn	np	nn	np	nn	nn	nn	np	nn	np	nn	np	nn
23	NC_008472.2_6419991	64.758	A/A	G/A	nn	np	nn	nn	nn	nn	nn	nn	nn	--	np	nn	np	--	nn	nn	nn	nn	np	np	nn	nn	np	np	nn	nn	np	np	np	nn	np	np	np	nn	np	nn	np	np	np	nn	np	nn	np	nn	np
26	NC_008472.2_6979707	65.458	C/C	T/C	np	nn	np	np	np	np	np	np	np	nn	nn	np	nn	np	np	np	np	np	nn	nn	np	np	nn	nn	np	np	nn	nn	nn	np	nn	nn	nn	np	nn	np	nn	nn	nn	np	nn	np	nn	np	nn
28	NC_008472.2_7402606	66.576	G/G	A/G	np	nn	np	np	np	np	np	np	np	nn	nn	np	nn	np	np	np	np	np	nn	nn	np	np	nn	nn	np	np	nn	nn	nn	np	nn	nn	nn	np	nn	np	nn	nn	nn	np	nn	np	nn	np	nn
29	NC_008472.2_7654363	69.374	T/T	C/T	nn	nn	np	np	np	np	np	np	nn	nn	nn	np	nn	--	np	np	np	np	nn	nn	np	np	nn	nn	np	np	nn	nn	nn	np	nn	nn	nn	np	nn	np	nn	nn	nn	np	nn	np	nn	np	nn
36	NC_008472.2_9484122	73.578	C/C	T/C	np	np	nn	nn	nn	nn	nn	nn	np	nn	np	np	np	np	nn	nn	nn	nn	np	np	nn	nn	nn	np	np	nn	np	nn	nn	nn	np	np	--	nn	--	nn	np	np	np	--	np	nn	np	nn	np
31	NC_008472.2_8137970	75.691	C/C	T/C	nn	nn	np	np	np	np	np	np	nn	nn	nn	nn	nn	np	np	np	np	np	nn	nn	np	np	nn	nn	nn	np	nn	nn	nn	np	nn	nn	nn	np	nn	np	nn	nn	nn	np	nn	np	nn	np	np
32	NC_008472.2_8373298	77.598	C/C	T/C	np	np	nn	nn	nn	nn	nn	nn	np	np	np	np	np	nn	nn	nn	nn	nn	np	np	nn	nn	np	np	np	nn	np	np	np	nn	np	np	np	nn	np	nn	np	np	np	nn	--	nn	nn	nn	np
33	NC_008472.2_9038725	79.769	C/C	T/C	np	np	nn	nn	nn	nn	nn	nn	np	np	np	np	np	nn	nn	nn	nn	nn	np	np	nn	nn	np	np	np	nn	np	nn	np	nn	np	np	np	nn	np	nn	np	np	np	nn	np	nn	np	nn	np
34	NC_008472.2_9253678	81.686	A/A	G/A	np	np	nn	nn	nn	nn	nn	nn	np	np	np	np	np	np	nn	nn	nn	nn	np	np	nn	nn	np	np	np	nn	np	nn	np	nn	np	np	np	nn	np	nn	np	np	np	nn	np	nn	np	nn	np
35	NC_008472.2_9342276	82.420	C/C	T/C	nn	nn	np	np	np	np	np	np	nn	nn	nn	nn	nn	nn	np	nn	np	np	nn	nn	np	np	nn	nn	nn	np	nn	np	nn	np	nn	nn	nn	np	nn	np	nn	nn	nn	np	nn	np	nn	np	nn
37	NC_008472.2_9759952	87.887	G/G	A/G	np	np	nn	nn	nn	nn	np	nn	np	np	np	np	nn	np	nn	nn	nn	np	np	np	nn	np	np	np	np	nn	np	nn	np	nn	np	nn	np	nn	np	nn	np	np	np	nn	np	nn	np	nn	np
39	NC_008472.2_9990420	90.742	C/C	T/C	nn	nn	np	np	np	np	nn	np	nn	nn	nn	nn	np	nn	np	np	np	nn	nn	np	np	nn	nn	nn	nn	np	nn	--	nn	np	nn	np	nn	np	np	np	nn	nn	nn	np	nn	np	nn	np	nn
40	NC_008472.2_9990936	90.926	T/T	A/T	nn	nn	np	np	np	np	nn	np	nn	nn	nn	nn	np	nn	np	np	np	nn	nn	np	np	nn	nn	nn	nn	np	nn	np	nn	np	nn	np	nn	np	np	np	nn	nn	nn	np	nn	np	nn	np	nn
41	NC_008472.2_10319024	93.450	A/A	T/A	np	np	nn	nn	nn	nn	np	nn	np	np	np	np	nn	np	nn	nn	nn	np	np	nn	nn	np	np	np	np	np	np	nn	np	nn	np	nn	np	nn	nn	nn	np	np	np	nn	nn	nn	np	nn	np
42	NC_008472.2_10617395	94.502	G/G	A/G	nn	nn	np	np	nn	np	nn	np	nn	nn	nn	nn	np	nn	np	np	np	nn	nn	np	np	--	nn	nn	nn	nn	nn	np	nn	np	nn	np	nn	np	np	np	nn	nn	nn	np	nn	np	nn	np	nn
43	NC_008472.2_11907699	103.015	A/A	G/A	nn	nn	np	np	nn	np	nn	np	nn	nn	nn	nn	np	nn	np	np	np	nn	nn	np	np	nn	nn	np	nn	nn	nn	np	nn	np	nn	np	nn	np	np	nn	nn	nn	np	np	nn	np	nn	np	nn
46	NC_008472.2_12414602	105.949	G/G	A/G	np	np	nn	nn	np	nn	np	nn	np	np	nn	np	np	np	nn	nn	nn	np	np	nn	nn	np	np	nn	np	np	nn	nn	nn	nn	np	nn	np	nn	nn	np	np	np	nn	nn	nn	nn	np	nn	np
47	NC_008472.2_12513828	109.652	G/G	T/G	np	np	nn	nn	np	nn	np	nn	np	np	nn	np	nn	np	nn	nn	nn	np	np	nn	nn	np	np	nn	np	np	nn	nn	np	nn	np	nn	np	nn	nn	np	np	np	nn	nn	nn	nn	np	nn	np
48	NC_008472.2_12992686	110.723	T/T	G/T	nn	nn	np	np	nn	np	nn	np	nn	nn	np	nn	np	nn	np	np	np	nn	nn	np	np	nn	--	nn	nn	nn	np	np	nn	np	nn	np	nn	np	np	nn	nn	nn	np	np	--	np	nn	np	nn
45	NC_008472.2_12300008	111.468	G/G	G/T	np	np	nn	nn	np	nn	np	nn	np	np	nn	np	nn	nn	nn	nn	nn	np	np	nn	nn	np	--	nn	np	np	nn	nn	np	nn	--	nn	nn	nn	nn	np	--	np	nn	nn	nn	nn	--	nn	np
44	NC_008472.2_12166519	112.633	C/C	T/C	np	np	nn	nn	np	nn	np	nn	nn	nn	nn	np	nn	--	nn	nn	nn	np	np	nn	nn	np	np	nn	--	np	nn	nn	np	nn	np	nn	--	nn	nn	np	np	np	nn	nn	nn	nn	np	nn	np
50	NC_008472.2_13449374	114.570	G/G	A/G	np	np	nn	nn	np	nn	--	nn	np	np	nn	np	nn	nn	nn	np	nn	np	np	nn	nn	np	nn	nn	np	np	nn	nn	np	nn	np	nn	np	nn	nn	np	np	np	nn	nn	nn	nn	np	nn	np
49	NC_008472.2_13449201	114.988	G/G	T/G	np	np	nn	nn	np	nn	np	nn	np	np	nn	np	nn	nn	nn	np	nn	np	np	nn	nn	np	nn	nn	np	np	nn	nn	np	nn	np	nn	np	nn	nn	np	np	np	nn	nn	nn	nn	np	nn	np
53	NC_008472.2_14602834	117.204	C/C	T/C	nn	nn	np	np	nn	np	nn	np	nn	np	np	nn	np	np	np	nn	np	nn	nn	np	nn	nn	np	np	nn	nn	np	np	nn	--	nn	np	nn	np	np	nn	nn	nn	np	np	--	np	nn	np	nn
55	NC_008472.2_16334749	117.662	G/G	C/G	np	np	nn	nn	np	nn	np	nn	np	nn	nn	np	nn	nn	nn	np	nn	np	np	nn	np	np	nn	nn	np	np	nn	nn	np	nn	np	nn	np	nn	nn	np	np	np	nn	nn	nn	nn	np	nn	np
54	NC_008472.2_16334732	118.256	A/A	G/A	np	np	nn	nn	np	nn	np	nn	np	nn	nn	np	nn	nn	nn	np	nn	np	np	nn	np	np	nn	nn	np	np	nn	nn	np	nn	np	nn	np	nn	nn	np	np	np	nn	nn	nn	nn	np	nn	nn
52	NC_008472.2_14326089	119.153	G/G	G/A	nn	nn	np	np	nn	np	nn	np	nn	np	np	nn	np	np	np	nn	np	nn	nn	np	nn	nn	np	np	nn	nn	np	np	nn	np	nn	np	nn	np	np	nn	nn	nn	np	np	--	np	nn	np	nn
51	NC_008472.2_14326075	119.661	C/C	C/T	nn	nn	np	np	nn	np	nn	np	nn	np	np	nn	np	np	np	nn	np	nn	nn	np	nn	nn	np	np	nn	nn	np	np	nn	np	nn	np	nn	np	np	nn	nn	nn	np	np	--	np	np	np	nn
56	NC_008472.2_17183180	122.440	C/C	A/C	np	np	nn	nn	np	nn	np	nn	np	nn	nn	np	nn	np	nn	np	nn	nn	np	nn	np	nn	nn	nn	np	np	nn	nn	np	nn	np	nn	np	nn	nn	np	np	np	nn	nn	nn	nn	np	nn	np
62	NC_008472.2_18616077	127.199	C/C	T/C	nn	nn	np	np	np	np	nn	np	np	np	np	nn	np	nn	np	nn	np	nn	nn	np	nn	np	np	np	nn	nn	np	np	nn	np	nn	np	nn	np	np	nn	nn	nn	np	nn	nn	np	nn	--	nn
57	NC_008472.2_18489580	128.285	A/A	G/A	np	np	nn	nn	nn	nn	np	nn	nn	nn	nn	np	nn	np	nn	np	nn	np	np	nn	np	nn	nn	nn	np	np	nn	nn	np	nn	np	nn	np	nn	nn	np	np	np	nn	nn	nn	nn	np	nn	np
60	NC_008472.2_18494205	128.405	G/G	A/G	np	np	nn	nn	nn	nn	np	nn	nn	nn	nn	np	nn	np	nn	np	nn	np	np	nn	np	nn	nn	nn	np	np	nn	nn	np	nn	np	nn	np	nn	nn	np	np	np	nn	nn	nn	nn	np	nn	np
59	NC_008472.2_18494105	128.805	A/A	G/A	np	np	nn	nn	nn	nn	np	nn	nn	nn	nn	np	nn	np	nn	np	nn	np	np	nn	np	nn	nn	nn	np	np	nn	nn	np	nn	np	nn	np	nn	nn	np	np	np	nn	nn	nn	nn	np	nn	np
61	NC_008472.2_18499605	129.302	G/G	A/G	np	np	nn	nn	nn	nn	np	nn	nn	nn	nn	np	nn	np	nn	np	nn	np	np	nn	np	nn	nn	nn	np	np	nn	nn	np	nn	np	nn	np	nn	nn	np	np	np	nn	nn	nn	nn	np	nn	np
64	NC_008472.2_18762607	130.327	C/C	T/C	nn	nn	np	np	np	np	nn	np	np	np	np	nn	np	nn	np	nn	np	nn	np	np	nn	np	np	np	nn	nn	np	np	nn	np	nn	np	nn	np	np	nn	nn	nn	np	np	np	np	nn	np	nn
63	NC_008472.2_18656215	132.193	T/T	G/T	nn	nn	np	np	np	np	np	np	np	np	--	nn	--	nn	np	nn	np	nn	nn	np	nn	nn	nn	np	nn	nn	--	np	nn	--	nn	np	nn	np	--	np	nn	nn	np	np	--	np	nn	np	nn
65	NC_008472.2_19344822	137.649	G/G	A/G	np	np	np	nn	nn	nn	np	nn	nn	nn	nn	np	nn	np	nn	nn	nn	np	nn	nn	np	nn	nn	nn	np	np	nn	nn	np	np	np	nn	nn	nn	nn	np	np	np	nn	nn	nn	nn	nn	nn	np
66	NC_008472.2_19755867	139.304	T/T	C/T	nn	nn	np	np	np	nn	nn	np	np	np	nn	nn	np	nn	np	nn	np	nn	np	np	nn	np	--	np	nn	nn	np	np	nn	nn	nn	np	nn	np	np	nn	nn	nn	nn	np	np	np	np	np	nn
67	NC_008472.2_20381696	143.024	C/C	T/C	np	np	nn	nn	nn	np	np	nn	nn	nn	nn	np	nn	np	np	np	nn	np	nn	nn	np	np	nn	nn	np	np	nn	nn	np	np	np	nn	nn	nn	nn	np	np	np	np	nn	nn	nn	nn	nn	np
68	NC_008472.2_20536286	146.511	T/T	A/T	nn	np	nn	nn	nn	np	np	nn	nn	nn	nn	np	nn	np	np	np	nn	np	nn	nn	np	nn	nn	nn	np	np	nn	np	np	np	np	nn	nn	nn	np	np	np	np	np	nn	np	nn	nn	nn	np
69	NC_008472.2_21002925	148.725	C/C	T/C	np	nn	np	np	np	nn	nn	np	np	np	np	nn	np	nn	nn	nn	np	nn	np	np	nn	np	np	np	nn	nn	np	np	nn	nn	nn	np	np	nn	nn	nn	--	nn	nn	np	np	np	np	np	nn
70	NC_008472.2_21316354	150.491	A/A	G/A	nn	np	nn	nn	nn	np	nn	nn	nn	nn	nn	np	nn	np	np	np	nn	np	nn	nn	np	nn	nn	nn	np	np	nn	nn	np	np	np	nn	nn	np	np	np	np	np	np	nn	nn	nn	nn	nn	np
71	NC_008472.2_21698036	152.735	C/C	T/C	np	nn	np	np	np	nn	np	nn	nn	np	np	nn	np	nn	nn	nn	np	nn	np	np	nn	np	np	np	nn	nn	np	np	nn	nn	nn	np	np	nn	nn	nn	nn	nn	nn	np	nn	np	nn	np	nn
72	NC_008472.2_22203279	158.340	T/T	A/T	nn	np	nn	nn	nn	np	nn	nn	nn	nn	nn	np	np	np	np	nn	nn	np	nn	nn	np	nn	nn	nn	np	np	nn	nn	np	np	np	np	nn	np	np	np	np	np	np	nn	nn	nn	nn	nn	np
74	NC_008472.2_22345599	160.331	C/C	A/C	np	nn	np	np	np	nn	--	np	np	np	np	nn	nn	nn	nn	np	np	nn	np	np	nn	np	np	np	nn	nn	np	np	nn	nn	nn	nn	np	nn	nn	nn	nn	nn	nn	np	np	np	np	np	nn
75	NC_008472.2_22592126	161.651	G/G	A/G	nn	np	nn	nn	nn	np	--	nn	nn	nn	nn	np	np	np	np	nn	nn	np	nn	nn	np	nn	nn	nn	np	np	nn	nn	np	np	np	np	nn	np	np	np	np	np	np	nn	nn	np	nn	np	np
76	NC_008472.2_22716577	162.881	G/G	A/G	nn	np	nn	nn	nn	np	nn	nn	nn	nn	nn	np	np	np	np	nn	nn	np	nn	nn	np	nn	nn	nn	np	np	nn	nn	np	np	np	np	nn	np	np	np	np	np	np	nn	nn	nn	nn	nn	np
73	NC_008472.2_22274345	165.172	C/C	T/C	np	nn	np	np	np	nn	np	np	np	np	np	nn	nn	nn	nn	np	nn	nn	np	np	nn	--	np	np	nn	nn	np	np	nn	np	nn	nn	np	nn	nn	nn	nn	nn	nn	np	np	nn	np	np	nn
78	NC_008472.2_23621090	174.108	C/C	T/C	nn	np	nn	nn	nn	np	nn	nn	np	nn	nn	np	np	np	np	nn	nn	np	nn	nn	np	nn	nn	nn	np	nn	nn	nn	nn	np	np	np	nn	np	np	np	nn	nn	np	nn	nn	np	nn	nn	np
79	NC_008472.2_23729334	175.578	A/A	T/A	nn	np	nn	nn	nn	np	nn	nn	np	nn	nn	np	np	np	np	nn	nn	np	nn	nn	np	nn	nn	nn	np	nn	nn	nn	nn	np	np	np	nn	np	np	np	nn	nn	np	nn	nn	np	nn	nn	np
80	NC_008472.2_23783977	176.631	G/G	A/G	np	nn	np	np	np	nn	np	np	nn	--	np	nn	nn	nn	nn	np	np	nn	np	np	nn	np	np	np	nn	np	np	np	np	nn	nn	nn	nn	nn	nn	nn	np	np	nn	np	np	nn	np	np	nn
81	NC_008472.2_23814419	179.146	C/C	G/C	nn	nn	np	np	np	nn	np	np	nn	np	np	nn	nn	nn	nn	np	np	np	np	np	nn	np	np	np	nn	np	np	np	np	nn	nn	nn	np	nn	nn	nn	np	np	nn	np	np	nn	np	np	nn
82	NC_008472.2_24163853	180.605	G/G	T/G	np	np	nn	nn	nn	np	nn	nn	np	nn	nn	np	np	np	np	nn	nn	nn	nn	nn	np	nn	nn	nn	np	nn	nn	nn	nn	np	np	np	nn	np	np	np	nn	nn	np	nn	nn	np	np	nn	np
84	NC_008472.2_24507239	181.651	A/A	T/A	np	np	nn	nn	nn	np	nn	nn	np	nn	nn	np	np	np	np	nn	nn	nn	nn	nn	np	nn	nn	nn	np	nn	nn	nn	nn	np	np	np	nn	np	np	np	nn	nn	np	nn	nn	np	np	nn	np
83	NC_008472.2_24492732	182.541	A/A	G/A	np	np	nn	nn	nn	np	nn	nn	np	nn	nn	np	np	np	np	nn	nn	nn	nn	nn	np	nn	nn	nn	np	nn	nn	nn	nn	np	np	np	nn	np	np	np	nn	nn	np	nn	nn	np	np	nn	np
86	NC_008472.2_24939649	187.100	C/C	T/C	nn	nn	np	np	np	nn	np	np	nn	np	np	nn	nn	nn	nn	np	np	np	np	np	nn	np	np	np	nn	np	np	np	np	np	nn	nn	np	np	nn	nn	np	np	nn	np	--	nn	nn	np	nn
87	NC_008472.2_25108408	188.491	A/A	C/A	np	np	nn	nn	nn	np	nn	nn	np	nn	nn	np	np	np	np	nn	nn	nn	nn	nn	np	nn	np	nn	np	nn	nn	nn	nn	nn	np	np	nn	nn	np	np	np	nn	np	nn	nn	nn	np	nn	np
88	NC_008472.2_25304345	191.161	G/G	A/G	nn	nn	np	np	np	nn	nn	np	nn	np	np	nn	nn	nn	nn	np	np	np	np	np	nn	np	nn	np	nn	np	np	np	np	np	np	nn	np	np	nn	nn	np	np	nn	np	np	nn	nn	np	nn
89	NC_008472.2_25441472	192.034	T/T	G/T	np	np	nn	nn	nn	np	nn	nn	np	nn	nn	np	np	np	np	nn	nn	nn	nn	nn	np	nn	np	nn	np	nn	nn	nn	nn	nn	nn	np	nn	nn	np	np	nn	nn	np	nn	nn	np	np	nn	np
90	NC_008472.2_25865716	199.292	C/C	T/C	nn	nn	np	np	np	nn	np	np	nn	np	nn	np	nn	nn	nn	np	np	nn	np	np	nn	--	nn	np	nn	np	np	np	nn	nn	np	nn	np	np	nn	nn	np	np	nn	nn	np	nn	nn	np	np
91	NC_008472.2_26016750	203.764	C/C	G/C	np	np	nn	nn	np	np	nn	nn	np	np	np	nn	np	np	np	nn	nn	nn	nn	nn	np	nn	np	nn	np	nn	nn	nn	nn	nn	nn	np	nn	nn	np	np	nn	nn	np	np	nn	np	np	nn	nn
93	NC_008472.2_26709255	205.158	C/C	T/C	np	np	nn	nn	np	np	nn	nn	np	np	np	nn	np	np	np	nn	nn	nn	nn	nn	np	nn	np	nn	np	nn	nn	nn	nn	nn	nn	np	np	nn	np	np	nn	nn	np	np	nn	np	np	nn	nn
92	NC_008472.2_26349919	206.494	C/C	T/C	np	np	nn	nn	np	np	nn	nn	np	np	np	nn	np	nn	np	nn	nn	nn	nn	nn	np	nn	np	nn	np	nn	nn	nn	nn	nn	nn	np	np	nn	np	np	nn	nn	np	np	nn	np	np	nn	nn
94	NC_008472.2_26891909	208.307	T/T	A/T	np	np	nn	nn	np	--	nn	nn	np	np	np	nn	np	--	np	nn	nn	np	nn	nn	np	nn	--	nn	np	nn	nn	nn	nn	nn	nn	np	np	nn	np	np	nn	nn	np	np	nn	np	np	nn	nn
95	NC_008472.2_26891975	208.346	C/C	G/C	np	np	nn	nn	np	--	nn	nn	np	np	np	nn	np	--	np	nn	nn	np	nn	nn	np	nn	--	nn	np	nn	nn	nn	nn	nn	nn	np	np	nn	np	np	nn	nn	np	np	nn	np	np	nn	nn
[truncated: 59 more columns]

## Sheet: LG 7
Nr	Locus	Position
7			F	M	I_3_06	I_3_09	I_3_15	I_3_27	I_3_31	I_3_32	I_3_34	I_3_42	I_3_45	I_3_50	I_3_53	I_3_55	I_3_56	I_3_58	I_3_59	I_3_60	I_3_66	I_3_70	I_3_71	I_3_75	I_3_77	I_3_78	I_4_12	I_4_15	I_4_19	I_4_26	I_4_35	I_4_39	I_4_48	I_4_51	I_4_65	I_4_73	I_4_76	I_4_78	I_4_79	I_4_81	II_1_81	II_3_09	II_3_10	II_3_10a	II_3_11	II_3_14	II_3_18	II_3_19	II_3_20
2	NC_008473.2_359716	0.000	G/G	T/G	np	np	nn	nn	np	nn	np	np	nn	np	np	nn	nn	nn	np	np	np	np	np	np	nn	np	np	nn	np	nn	np	np	nn	nn	np	np	nn	np	nn	np	--	np	np	np	np	np	nn	nn	np
1	NC_008473.2_220800	2.470	T/T	C/T	nn	nn	np	np	nn	np	nn	np	np	np	nn	np	np	np	nn	nn	nn	nn	nn	nn	np	nn	nn	np	nn	np	nn	nn	np	np	nn	nn	np	nn	np	nn	nn	nn	nn	nn	nn	nn	np	np	nn
3	NC_008473.2_534533	5.379	C/C	T/C	np	np	nn	nn	np	nn	np	nn	nn	nn	np	nn	nn	nn	np	np	np	np	--	np	nn	--	np	nn	np	nn	np	np	nn	nn	np	np	nn	np	nn	np	np	np	np	np	np	nn	nn	nn	np
4	NC_008473.2_630458	6.543	C/C	T/C	nn	nn	np	np	nn	np	nn	np	np	np	nn	np	np	np	nn	nn	nn	nn	nn	nn	np	nn	nn	np	nn	np	nn	nn	np	np	nn	nn	nn	nn	np	nn	nn	nn	nn	nn	nn	np	np	np	nn
5	NC_008473.2_729668	8.179	G/G	A/G	nn	nn	nn	np	nn	np	nn	np	np	np	nn	np	np	np	nn	nn	nn	nn	nn	nn	np	nn	nn	np	nn	np	nn	nn	np	np	nn	nn	np	nn	np	nn	nn	nn	nn	nn	nn	np	np	np	nn
7	NC_008473.2_1026026	10.787	C/C	G/C	np	np	nn	nn	np	nn	np	nn	nn	nn	np	nn	nn	nn	np	np	--	--	np	np	nn	np	np	nn	np	nn	--	--	nn	nn	np	np	nn	np	nn	np	nn	np	np	np	np	nn	nn	nn	np
6	NC_008473.2_976308	12.566	C/C	A/C	np	np	nn	nn	np	nn	np	nn	nn	nn	np	nn	nn	nn	np	np	np	--	np	np	nn	np	nn	nn	np	nn	np	np	nn	nn	np	np	nn	np	--	np	np	np	np	np	np	nn	np	nn	np
8	NC_008473.2_1181991	16.182	C/C	T/C	nn	nn	np	np	nn	np	nn	np	np	np	nn	np	np	np	nn	nn	nn	nn	np	nn	np	nn	nn	np	nn	np	nn	nn	np	np	np	nn	np	nn	nn	nn	nn	nn	nn	nn	np	np	np	np	nn
9	NC_008473.2_2054745	19.339	A/A	C/A	np	np	nn	nn	np	nn	np	nn	nn	nn	np	np	nn	nn	np	np	np	np	np	np	nn	np	np	nn	np	nn	np	np	nn	nn	np	np	nn	np	np	np	np	np	np	np	nn	nn	nn	nn	np
10	NC_008473.2_2271972	24.350	T/T	G/T	np	np	nn	nn	np	nn	np	nn	nn	nn	np	np	nn	nn	np	np	np	nn	np	np	nn	nn	nn	nn	np	nn	np	np	nn	nn	np	np	nn	np	np	np	np	np	np	np	nn	nn	nn	nn	np
12	NC_008473.2_2507253	28.683	T/T	C/T	nn	nn	np	np	nn	np	nn	nn	np	nn	nn	nn	np	np	nn	nn	nn	nn	nn	nn	np	nn	np	np	nn	np	nn	nn	np	np	nn	nn	np	nn	nn	nn	nn	nn	nn	nn	np	nn	np	np	nn
11	NC_008473.2_2506347	31.369	T/T	A/T	nn	nn	np	np	nn	np	nn	nn	np	np	nn	nn	np	np	nn	nn	nn	nn	nn	nn	np	nn	np	np	nn	np	nn	nn	np	np	nn	nn	np	nn	nn	nn	nn	nn	nn	nn	np	np	np	np	nn
13	NC_008473.2_2815444	34.435	G/G	A/G	np	np	nn	nn	np	nn	np	np	nn	nn	np	np	nn	nn	nn	np	np	np	np	np	nn	np	nn	nn	np	nn	np	np	nn	nn	np	np	nn	np	np	np	np	np	np	np	nn	nn	nn	nn	np
16	NC_008473.2_3292578	38.101	C/C	T/C	nn	nn	nn	nn	nn	np	nn	nn	np	np	nn	nn	np	np	np	nn	nn	nn	nn	nn	np	nn	np	np	nn	np	nn	nn	np	np	np	nn	np	nn	nn	nn	nn	np	nn	nn	np	np	np	np	nn
17	NC_008473.2_3306233	39.238	A/A	G/A	nn	nn	np	np	nn	np	nn	nn	np	np	nn	nn	np	np	np	nn	nn	nn	nn	nn	np	nn	np	np	nn	np	nn	nn	np	np	np	nn	np	np	nn	nn	nn	nn	nn	nn	np	np	np	np	nn
15	NC_008473.2_3087502	40.098	C/C	G/C	np	np	nn	nn	np	nn	np	np	nn	nn	np	np	nn	nn	nn	np	np	np	np	np	nn	np	nn	nn	np	nn	np	np	nn	nn	nn	np	nn	np	np	np	np	np	np	np	nn	nn	nn	nn	np
14	NC_008473.2_3054728	41.783	C/C	T/C	nn	nn	np	nn	nn	np	nn	nn	np	np	nn	nn	np	np	np	nn	nn	nn	nn	nn	np	nn	np	np	nn	np	nn	nn	np	np	np	nn	np	nn	nn	nn	nn	nn	nn	nn	np	np	np	np	nn
18	NC_008473.2_3579333	47.637	A/A	G/A	np	np	nn	nn	np	nn	np	np	nn	nn	np	np	nn	nn	nn	np	np	nn	np	np	nn	np	nn	nn	np	nn	np	--	np	nn	nn	np	--	np	np	np	np	np	np	np	nn	nn	nn	nn	np
19	NC_008473.2_5026143	55.537	T/T	C/T	np	np	np	nn	nn	np	np	np	nn	nn	np	np	nn	nn	nn	np	np	nn	np	np	nn	np	nn	nn	np	nn	np	nn	np	nn	nn	nn	np	np	np	nn	np	np	nn	np	nn	nn	nn	nn	np
20	NC_008473.2_5299491	58.368	A/A	G/A	np	np	nn	--	nn	--	np	np	nn	nn	np	np	nn	nn	nn	np	np	nn	np	np	nn	np	nn	np	np	nn	np	np	np	nn	nn	nn	np	np	--	nn	np	np	np	np	nn	nn	nn	nn	np
21	NC_008473.2_6394328	60.362	T/T	A/T	np	np	nn	nn	nn	np	np	np	nn	nn	np	np	nn	nn	nn	np	np	nn	np	np	nn	np	nn	nn	np	nn	--	nn	np	nn	nn	nn	nn	np	np	nn	np	np	np	np	nn	np	nn	nn	np
24	NC_008473.2_9892574	64.643	C/C	A/C	np	np	nn	nn	np	np	np	np	nn	nn	np	np	nn	nn	np	np	np	nn	np	np	nn	np	nn	nn	np	nn	np	np	np	nn	nn	nn	np	np	np	nn	np	np	np	np	nn	nn	nn	np	np
23	NC_008473.2_9846425	66.198	C/C	T/C	np	np	nn	nn	nn	np	np	np	nn	nn	np	np	nn	nn	nn	np	np	np	np	np	nn	np	nn	nn	np	nn	np	np	np	nn	nn	nn	np	np	np	nn	np	np	np	np	nn	nn	nn	np	np
22	NC_008473.2_6714531	68.296	C/C	T/C	np	np	nn	nn	nn	np	np	np	nn	nn	np	np	nn	nn	nn	np	np	nn	np	np	nn	nn	nn	nn	np	nn	np	np	np	nn	nn	nn	np	np	np	nn	np	np	np	np	nn	nn	nn	nn	np
25	NC_008473.2_10103174	70.066	G/G	A/G	nn	--	np	np	np	nn	np	nn	np	np	nn	nn	np	np	np	nn	nn	np	nn	nn	np	nn	np	np	nn	np	nn	nn	nn	nn	nn	np	nn	nn	nn	np	nn	nn	nn	nn	np	np	np	nn	nn
26	NC_008473.2_10417752	73.684	G/G	A/G	nn	nn	np	nn	np	nn	nn	nn	np	np	nn	nn	np	np	np	nn	nn	np	nn	nn	np	np	np	np	nn	np	nn	nn	nn	np	np	np	nn	nn	nn	nn	nn	np	np	nn	np	np	np	nn	nn
28	NC_008473.2_11138046	77.485	C/C	A/C	nn	nn	np	np	np	nn	nn	nn	np	np	nn	nn	np	np	np	nn	nn	np	nn	nn	np	np	nn	np	nn	np	nn	nn	nn	np	np	np	nn	nn	nn	nn	nn	nn	nn	nn	np	np	np	nn	nn
30	NC_008473.2_12238595	79.775	A/A	T/A	np	np	nn	nn	nn	np	np	np	nn	nn	np	np	nn	nn	nn	np	np	nn	np	np	nn	nn	np	nn	np	nn	np	np	nn	nn	nn	nn	np	np	np	np	np	np	np	np	nn	nn	nn	np	np
29	NC_008473.2_11570346	81.311	C/C	T/C	np	np	nn	nn	np	np	np	np	nn	nn	np	np	nn	nn	nn	np	np	nn	np	np	np	nn	np	nn	np	nn	np	nn	--	nn	nn	nn	np	np	--	np	np	np	np	np	nn	nn	nn	np	np
31	NC_008473.2_12263392	83.378	A/A	G/A	np	np	np	nn	nn	np	np	--	nn	nn	np	np	nn	nn	nn	np	np	nn	np	np	nn	nn	nn	nn	np	nn	np	nn	nn	nn	nn	nn	--	np	np	np	np	np	np	np	nn	nn	nn	np	np
33	NC_008473.2_12857517	89.772	A/A	T/A	nn	nn	--	np	np	nn	nn	np	np	np	nn	nn	np	np	np	nn	nn	np	nn	nn	np	nn	nn	np	nn	np	nn	np	np	np	np	np	nn	nn	nn	nn	nn	nn	nn	nn	np	np	np	nn	np
32	NC_008473.2_12792633	92.190	T/T	C/T	nn	nn	np	np	np	nn	nn	np	np	np	nn	nn	np	np	np	nn	nn	nn	nn	nn	np	np	nn	np	nn	np	nn	np	np	np	np	np	nn	nn	nn	np	nn	nn	nn	nn	np	np	np	nn	np
34	NC_008473.2_13111848	97.374	T/T	A/T	np	nn	nn	nn	nn	np	np	nn	nn	nn	np	np	nn	nn	nn	np	np	nn	np	np	nn	nn	np	nn	np	nn	np	nn	nn	nn	nn	nn	np	np	np	nn	np	np	np	np	nn	nn	nn	np	nn
35	NC_008473.2_13797435	106.768	C/C	G/C	nn	np	np	np	np	nn	nn	np	nn	np	nn	nn	nn	np	np	nn	nn	np	nn	nn	np	np	nn	np	nn	nn	nn	np	np	np	np	np	nn	nn	nn	np	nn	nn	nn	nn	np	np	np	nn	np
36	NC_008473.2_13978084	109.294	T/T	A/T	nn	np	np	--	np	nn	nn	np	nn	np	nn	nn	nn	np	np	nn	nn	np	nn	nn	np	np	nn	np	nn	np	nn	np	np	np	np	np	nn	nn	nn	np	nn	nn	nn	nn	np	np	np	nn	np
37	NC_008473.2_14339505	112.018	T/T	C/T	nn	np	np	--	np	nn	nn	--	nn	np	np	nn	nn	np	np	nn	nn	np	nn	nn	np	nn	nn	np	nn	np	nn	nn	np	np	np	np	nn	nn	nn	--	nn	nn	nn	nn	np	np	np	nn	np
38	NC_008473.2_14725225	119.111	T/T	C/T	nn	np	nn	np	np	nn	nn	--	nn	np	np	nn	nn	np	np	nn	np	np	np	nn	np	np	np	nn	nn	np	nn	nn	np	np	np	np	nn	nn	nn	np	nn	nn	nn	nn	np	np	np	nn	np
40	NC_008473.2_14873936	123.373	C/C	T/C	np	nn	np	nn	nn	np	np	nn	np	nn	nn	np	np	nn	nn	np	np	nn	nn	np	nn	nn	nn	np	np	nn	np	nn	nn	nn	nn	nn	nn	np	nn	nn	np	np	np	np	nn	np	nn	np	nn
39	NC_008473.2_14839025	124.540	A/A	T/A	np	nn	np	nn	nn	np	np	nn	np	nn	nn	np	np	nn	nn	np	np	nn	nn	np	nn	nn	nn	np	np	nn	np	nn	nn	nn	nn	nn	np	np	nn	nn	--	np	np	np	nn	np	nn	np	np
[truncated: 63 more columns]

## Sheet: LG 8
Nr	Locus	Position
8			F	M	I_3_06	I_3_09	I_3_12	I_3_15	I_3_31	I_3_32	I_3_34	I_3_38	I_3_42	I_3_45	I_3_50	I_3_53	I_3_55	I_3_56	I_3_58	I_3_59	I_3_60	I_3_66	I_3_70	I_3_71	I_3_75	I_3_77	I_3_78	I_4_12	I_4_15	I_4_19	I_4_26	I_4_35	I_4_39	I_4_48	I_4_51	I_4_65	I_4_73	I_4_78	I_4_79	I_4_81	II_1_81	II_3_09	II_3_10	II_3_10a	II_3_11	II_3_14	II_3_15	II_3_18	II_3_19
2	NC_008474.2_595999	0.000	A/A	G/A	nn	nn	nn	nn	nn	nn	np	nn	nn	nn	np	nn	nn	nn	np	nn	np	np	np	np	np	np	np	np	np	np	nn	nn	np	nn	nn	nn	nn	nn	nn	np	nn	np	nn	nn	np	np	nn	nn	nn
1	NC_008474.2_327494	8.448	C/C	T/C	np	np	np	np	np	np	nn	np	nn	np	nn	np	np	np	nn	np	nn	nn	nn	nn	nn	nn	nn	nn	nn	nn	np	np	nn	np	np	np	np	np	nn	nn	np	nn	np	np	nn	nn	nn	np	np
3	NC_008474.2_856966	14.026	C/C	C/A	np	np	np	np	np	nn	nn	np	np	np	nn	np	np	--	nn	np	nn	nn	nn	nn	nn	nn	nn	np	nn	nn	np	np	nn	nn	--	np	np	np	nn	nn	np	nn	nn	nn	nn	nn	np	np	np
5	NC_008474.2_1090897	17.587	C/C	T/C	np	--	np	--	np	nn	nn	--	np	np	nn	np	np	nn	nn	np	nn	nn	nn	nn	nn	nn	nn	np	nn	nn	np	np	nn	np	nn	--	np	--	nn	nn	np	nn	nn	nn	nn	nn	np	np	np
4	NC_008474.2_1090012	20.375	G/G	T/G	np	np	nn	np	np	np	nn	--	np	np	nn	np	np	nn	nn	np	nn	nn	nn	nn	nn	nn	nn	np	nn	nn	np	nn	nn	np	nn	np	np	np	nn	nn	np	nn	nn	nn	nn	nn	--	np	np
6	NC_008474.2_1879930	25.960	C/C	T/C	np	np	np	np	--	np	nn	np	np	np	nn	np	np	nn	nn	--	nn	nn	nn	nn	nn	nn	nn	--	nn	nn	np	np	nn	np	np	--	np	np	nn	np	np	np	nn	nn	np	nn	np	np	np
7	NC_008474.2_1996147	28.453	C/C	T/C	np	np	np	np	np	np	nn	np	np	np	nn	np	np	nn	nn	np	nn	nn	nn	nn	nn	nn	nn	np	nn	nn	np	np	nn	--	np	np	np	np	nn	np	--	nn	nn	nn	np	nn	nn	np	np
8	NC_008474.2_2009570	31.623	C/C	T/C	nn	nn	nn	nn	nn	nn	np	nn	nn	nn	np	nn	nn	np	nn	nn	np	np	nn	np	np	np	np	nn	np	np	nn	nn	np	nn	nn	nn	nn	nn	--	nn	nn	np	np	np	nn	np	nn	np	nn
9	NC_008474.2_2692039	36.717	G/G	T/G	nn	nn	nn	nn	nn	nn	np	nn	nn	nn	np	np	np	np	nn	nn	np	np	np	np	np	np	nn	nn	np	np	nn	nn	np	nn	nn	nn	nn	nn	np	nn	nn	np	np	np	nn	np	nn	nn	nn
10	NC_008474.2_3138150	38.370	G/G	C/G	np	np	np	np	np	np	nn	np	np	np	nn	nn	nn	nn	np	np	nn	nn	nn	nn	nn	nn	np	np	nn	nn	np	np	nn	np	np	np	np	np	nn	np	np	nn	nn	nn	np	nn	np	np	np
12	NC_008474.2_3542289	41.835	A/A	G/A	nn	nn	--	nn	nn	nn	np	nn	nn	nn	np	np	np	np	nn	nn	np	np	nn	nn	np	np	nn	nn	np	np	nn	nn	np	nn	nn	np	nn	nn	np	nn	nn	np	np	np	nn	np	nn	nn	nn
11	NC_008474.2_3487262	44.313	G/G	A/G	nn	nn	np	nn	nn	nn	np	nn	nn	nn	np	np	np	np	nn	nn	np	np	np	np	np	np	nn	nn	np	np	nn	nn	np	nn	nn	np	nn	nn	np	nn	nn	np	np	np	nn	np	nn	nn	nn
13	NC_008474.2_3544503	44.653	C/C	G/C	nn	nn	np	nn	nn	nn	np	nn	nn	nn	np	np	np	np	nn	nn	np	np	np	np	np	np	nn	nn	np	np	nn	nn	np	nn	nn	np	nn	nn	np	nn	nn	np	np	np	nn	np	nn	nn	nn
14	NC_008474.2_3735761	45.946	G/G	A/G	np	np	nn	np	np	np	nn	np	np	np	nn	nn	nn	nn	np	nn	nn	nn	nn	nn	nn	nn	np	np	nn	nn	np	np	nn	np	np	nn	np	np	nn	np	np	nn	np	nn	np	nn	np	np	np
15	NC_008474.2_3823572	46.760	C/C	T/C	nn	nn	np	nn	nn	nn	np	--	nn	nn	np	np	np	np	nn	np	np	np	np	np	np	np	nn	nn	np	np	nn	nn	np	nn	nn	np	nn	nn	np	nn	nn	np	np	np	nn	np	nn	nn	nn
18	NC_008474.2_3999376	48.615	A/A	T/A	np	np	nn	np	np	np	nn	nn	np	np	nn	nn	nn	nn	nn	nn	nn	nn	nn	nn	nn	nn	np	--	nn	nn	np	np	nn	np	nn	nn	np	np	nn	np	np	nn	nn	nn	np	nn	--	np	np
16	NC_008474.2_3995848	51.336	G/G	T/G	np	np	nn	np	--	np	nn	nn	np	np	nn	nn	nn	nn	--	nn	nn	nn	nn	nn	nn	nn	np	nn	nn	nn	np	np	nn	np	nn	nn	nn	np	nn	--	np	nn	np	nn	np	nn	nn	np	np
19	NC_008474.2_4711967	57.475	T/T	C/T	np	np	nn	np	np	np	nn	nn	np	np	nn	nn	nn	nn	np	nn	np	nn	nn	nn	nn	np	np	np	np	nn	np	np	nn	np	--	nn	np	np	nn	np	np	nn	nn	nn	np	np	nn	nn	np
22	NC_008474.2_4899050	63.155	C/C	T/C	nn	nn	np	nn	nn	nn	np	np	--	nn	--	np	np	np	nn	np	nn	np	np	np	np	np	nn	nn	np	np	--	nn	np	np	nn	np	nn	nn	np	nn	nn	np	nn	nn	nn	nn	np	np	nn
23	NC_008474.2_5177286	68.659	T/T	A/T	np	np	nn	np	np	np	nn	nn	np	np	nn	nn	nn	nn	np	nn	np	nn	np	nn	nn	np	np	np	nn	nn	np	np	nn	np	np	nn	np	nn	nn	np	nn	nn	np	np	nn	np	nn	nn	np
24	NC_008474.2_5226632	71.013	A/A	C/A	np	np	nn	np	np	np	nn	nn	np	np	nn	nn	nn	nn	--	nn	np	nn	np	nn	nn	np	np	np	nn	nn	np	np	nn	np	nn	nn	np	np	nn	np	nn	nn	np	np	np	--	nn	nn	np
26	NC_008474.2_5811782	74.937	T/T	C/T	nn	nn	--	nn	nn	nn	np	np	nn	nn	np	np	np	np	nn	np	nn	np	nn	np	np	nn	np	nn	np	np	nn	nn	np	nn	np	np	nn	nn	np	nn	np	np	nn	nn	nn	nn	np	np	nn
27	NC_008474.2_5903547	77.547	T/T	G/T	np	nn	nn	np	np	nn	nn	nn	np	np	nn	nn	nn	nn	np	nn	np	nn	np	nn	nn	np	nn	np	nn	nn	np	np	nn	np	nn	nn	np	nn	nn	np	np	nn	np	np	np	np	nn	nn	np
28	NC_008474.2_5928321	79.567	T/T	C/T	np	nn	nn	np	--	nn	nn	nn	np	np	nn	nn	nn	nn	np	nn	np	nn	np	nn	nn	np	nn	np	nn	nn	np	np	nn	np	nn	nn	np	np	nn	np	nn	nn	np	np	np	--	nn	nn	np
29	NC_008474.2_6558884	82.720	A/A	C/A	nn	np	np	nn	nn	np	np	np	nn	nn	np	np	np	np	nn	np	nn	np	nn	np	np	nn	np	nn	np	np	nn	nn	nn	nn	np	np	nn	nn	--	np	np	np	nn	nn	nn	nn	np	np	np
30	NC_008474.2_6906242	83.843	G/G	A/G	np	nn	nn	np	np	nn	nn	nn	np	np	nn	nn	nn	nn	np	nn	np	nn	np	np	nn	np	nn	nn	nn	nn	np	np	np	np	nn	nn	np	np	nn	np	nn	nn	np	np	np	np	nn	nn	nn
31	NC_008474.2_6984424	85.667	A/A	G/A	nn	np	np	nn	nn	np	np	np	nn	nn	np	np	np	np	nn	np	nn	np	nn	nn	np	nn	np	np	np	np	nn	nn	nn	np	np	np	nn	nn	np	nn	np	np	nn	nn	nn	nn	np	np	np
33	NC_008474.2_7126560	87.708	G/G	A/G	np	nn	nn	np	np	nn	nn	nn	np	np	nn	nn	nn	np	np	nn	np	nn	np	np	nn	np	nn	nn	nn	np	np	np	nn	np	nn	nn	np	np	nn	np	nn	nn	np	np	np	np	nn	nn	nn
35	NC_008474.2_7421141	89.213	A/A	G/A	nn	np	np	nn	nn	np	np	np	nn	nn	np	np	np	nn	nn	np	nn	np	nn	nn	np	nn	np	np	np	np	nn	nn	nn	nn	np	np	nn	nn	np	nn	np	np	nn	nn	nn	nn	np	np	np
37	NC_008474.2_8048498	90.895	C/C	T/C	np	nn	nn	np	np	nn	nn	nn	np	np	nn	nn	nn	np	np	nn	np	nn	np	np	nn	np	nn	nn	nn	nn	np	np	np	np	nn	nn	nn	np	nn	np	nn	nn	np	np	np	nn	nn	nn	nn
36	NC_008474.2_8016117	91.349	C/C	T/C	np	nn	nn	nn	np	nn	nn	nn	np	np	nn	nn	nn	np	np	nn	np	nn	np	np	nn	np	nn	nn	nn	nn	np	np	np	np	nn	nn	nn	np	nn	np	nn	nn	np	np	np	nn	nn	nn	nn
34	NC_008474.2_7189431	93.743	C/C	T/C	nn	np	np	nn	nn	--	np	nn	nn	nn	nn	np	np	nn	nn	np	nn	np	nn	nn	np	nn	nn	np	np	np	nn	nn	nn	nn	np	np	nn	nn	np	nn	--	np	nn	nn	nn	nn	nn	np	np
38	NC_008474.2_8516365	95.392	T/T	C/T	np	nn	nn	np	np	nn	nn	nn	np	np	nn	nn	nn	np	np	nn	np	nn	np	np	nn	np	nn	nn	nn	nn	np	np	np	nn	nn	nn	nn	np	nn	np	nn	nn	np	np	np	nn	nn	nn	nn
39	NC_008474.2_8562708	98.212	G/G	G/T	nn	np	np	nn	nn	np	np	np	np	nn	np	np	np	nn	nn	np	nn	np	nn	nn	np	nn	np	np	np	np	nn	np	nn	np	np	np	np	nn	--	nn	np	np	nn	nn	nn	np	np	np	np
40	NC_008474.2_9482447	104.849	A/A	G/A	nn	np	np	nn	nn	np	np	--	nn	np	np	np	np	nn	nn	np	nn	np	np	nn	np	nn	np	np	np	np	nn	np	nn	np	nn	nn	np	nn	np	nn	nn	np	nn	nn	nn	np	nn	np	np
45	NC_008474.2_10405664	114.041	G/G	A/G	np	nn	nn	np	np	nn	nn	nn	np	nn	nn	nn	nn	nn	np	nn	np	nn	nn	np	nn	np	nn	nn	nn	nn	np	nn	--	nn	nn	nn	nn	np	nn	np	np	nn	np	np	nn	nn	np	nn	nn
44	NC_008474.2_10305817	115.118	T/T	C/T	np	nn	nn	np	np	nn	nn	nn	np	nn	nn	nn	nn	nn	np	nn	np	nn	nn	np	nn	np	--	nn	nn	nn	np	nn	np	nn	nn	nn	nn	np	nn	np	np	nn	np	np	nn	nn	--	nn	nn
41	NC_008474.2_10052190	115.920	G/G	A/G	np	nn	nn	np	np	nn	nn	nn	np	nn	nn	nn	nn	nn	np	nn	np	nn	nn	np	nn	np	np	nn	nn	nn	np	nn	np	nn	nn	nn	nn	np	nn	np	np	nn	np	np	nn	nn	np	nn	nn
43	NC_008474.2_10305706	117.225	T/T	G/T	np	nn	nn	np	np	nn	nn	nn	np	nn	nn	nn	nn	nn	np	nn	np	nn	nn	np	nn	np	np	nn	nn	nn	np	nn	np	nn	nn	nn	nn	np	nn	np	np	nn	np	np	nn	nn	--	nn	nn
48	NC_008474.2_11128041	123.278	C/C	T/C	nn	np	np	nn	nn	np	np	np	nn	np	np	np	np	np	nn	np	nn	np	nn	nn	np	nn	nn	np	np	np	nn	np	nn	--	np	np	np	nn	np	nn	nn	np	nn	nn	np	np	nn	np	np
47	NC_008474.2_10794680	124.157	G/G	A/G	nn	np	np	np	nn	np	np	--	nn	np	np	np	np	np	nn	np	nn	np	nn	nn	np	nn	nn	np	np	np	nn	np	nn	np	--	np	np	nn	np	nn	nn	np	--	nn	np	--	nn	np	np
49	NC_008474.2_11264264	128.353	G/G	A/G	np	nn	nn	np	np	nn	nn	nn	np	nn	nn	nn	nn	nn	--	nn	np	nn	nn	np	nn	np	np	nn	np	nn	np	nn	np	nn	nn	nn	nn	np	nn	np	np	nn	np	np	nn	nn	np	nn	nn
50	NC_008474.2_11264309	129.580	T/T	A/T	np	nn	nn	np	np	nn	nn	nn	np	nn	nn	nn	nn	nn	--	nn	np	nn	nn	np	nn	np	np	nn	np	nn	np	nn	np	nn	nn	nn	nn	np	nn	np	np	nn	np	np	nn	nn	np	nn	nn
51	NC_008474.2_11452823	134.850	T/T	C/T	nn	np	nn	nn	nn	nn	np	nn	nn	np	nn	nn	np	np	nn	np	nn	np	np	nn	np	nn	nn	nn	nn	np	nn	np	nn	np	np	np	np	nn	nn	nn	nn	np	nn	nn	np	np	nn	np	--
52	NC_008474.2_11744857	137.813	T/T	G/T	np	nn	nn	np	np	np	nn	nn	np	nn	nn	nn	nn	nn	np	nn	np	nn	nn	--	nn	np	np	np	np	nn	np	nn	--	nn	nn	nn	nn	np	nn	np	np	nn	np	np	nn	nn	np	nn	nn
53	NC_008474.2_12127215	141.811	G/G	C/G	nn	np	nn	nn	nn	nn	np	np	nn	np	np	np	np	np	nn	np	nn	np	nn	nn	np	nn	nn	nn	nn	np	np	np	nn	np	np	np	np	nn	np	nn	nn	np	nn	np	np	np	nn	np	np
54	NC_008474.2_13030901	146.602	T/T	A/T	np	nn	--	--	np	np	nn	nn	np	nn	nn	nn	nn	nn	np	nn	np	nn	nn	np	nn	np	np	np	np	nn	nn	nn	np	nn	nn	nn	np	nn	nn	np	np	nn	nn	nn	nn	nn	np	nn	nn
55	NC_008474.2_13563358	150.626	C/C	T/C	nn	np	np	nn	nn	nn	np	np	nn	nn	np	nn	np	np	nn	np	nn	np	np	nn	np	nn	nn	nn	nn	np	np	np	nn	np	np	np	nn	nn	np	nn	nn	np	np	np	np	np	nn	np	np
56	NC_008474.2_13754258	153.474	T/T	C/T	nn	np	nn	nn	nn	nn	np	np	nn	np	np	nn	nn	np	nn	nn	nn	np	np	np	np	nn	nn	nn	nn	np	np	np	nn	np	np	np	nn	nn	np	nn	nn	np	nn	np	np	np	nn	np	np
57	NC_008474.2_14365582	160.231	G/G	A/G	nn	np	np	nn	nn	nn	np	np	nn	nn	np	nn	nn	np	nn	nn	nn	np	np	np	np	nn	nn	nn	nn	np	np	np	nn	np	np	np	nn	nn	np	np	nn	np	np	np	np	np	nn	np	np
59	NC_008474.2_18406947	164.137	C/C	T/C	nn	np	nn	nn	nn	nn	np	np	nn	np	np	nn	nn	nn	nn	nn	nn	np	np	np	np	nn	nn	nn	nn	np	np	np	nn	np	np	np	nn	nn	np	np	nn	nn	np	np	np	np	nn	np	np
58	NC_008474.2_16920902	171.186	C/C	T/C	nn	np	nn	--	nn	nn	np	np	nn	np	--	nn	nn	np	nn	nn	nn	np	np	np	np	nn	nn	nn	nn	np	nn	nn	nn	np	--	nn	nn	nn	np	np	nn	np	nn	np	np	np	nn	np	np
[truncated: 62 more columns]

## Sheet: LG 9
Nr	Locus	Position
9			F	M	I_3_06	I_3_09	I_3_12	I_3_15	I_3_31	I_3_32	I_3_34	I_3_38	I_3_42	I_3_45	I_3_50	I_3_53	I_3_55	I_3_56	I_3_58	I_3_59	I_3_60	I_3_66	I_3_70	I_3_71	I_3_75	I_3_77	I_3_78	I_4_12	I_4_15	I_4_19	I_4_26	I_4_35	I_4_39	I_4_48	I_4_51	I_4_65	I_4_73	I_4_76	I_4_78	I_4_79	I_4_81	II_1_81	II_3_09	II_3_10	II_3_10a	II_3_11	II_3_14	II_3_15	II_3_18
1	NC_008475.2_1391571	0.000	C/C	T/C	np	np	nn	np	nn	nn	nn	nn	np	nn	nn	np	nn	np	np	nn	np	np	np	nn	nn	np	np	np	np	np	nn	np	nn	np	--	nn	nn	np	np	nn	np	np	np	nn	nn	np	np	nn	nn
4	NC_008475.2_2340898	2.350	C/C	T/C	np	np	nn	np	nn	np	nn	nn	np	nn	nn	nn	nn	np	np	nn	np	np	nn	nn	np	np	--	np	np	nn	nn	np	nn	np	nn	nn	nn	nn	np	nn	nn	np	--	--	nn	np	--	nn	nn
2	NC_008475.2_2161353	5.624	C/C	T/C	nn	nn	np	nn	np	nn	np	np	nn	np	np	nn	np	nn	nn	nn	nn	nn	nn	np	nn	nn	nn	nn	nn	np	np	nn	np	np	nn	np	np	nn	nn	--	np	nn	nn	np	np	nn	nn	np	np
3	NC_008475.2_2296525	7.568	T/T	C/T	nn	nn	np	nn	np	nn	np	--	nn	np	np	nn	np	nn	nn	np	nn	nn	nn	np	nn	nn	nn	nn	nn	np	np	nn	np	nn	np	np	np	nn	nn	np	np	nn	nn	np	np	nn	nn	np	np
5	NC_008475.2_3328611	9.926	C/C	T/C	nn	nn	np	nn	np	nn	np	np	nn	np	np	nn	np	nn	nn	np	nn	nn	nn	np	nn	nn	nn	nn	np	np	np	nn	np	nn	np	np	np	nn	nn	np	np	np	nn	np	np	nn	nn	np	np
6	NC_008475.2_3729361	12.863	T/T	A/T	nn	nn	np	nn	np	nn	np	--	nn	np	np	nn	np	nn	nn	nn	nn	nn	nn	np	nn	nn	nn	nn	np	np	np	nn	--	nn	np	np	np	nn	nn	--	np	nn	nn	np	np	nn	nn	np	np
7	NC_008475.2_3824702	13.690	C/C	T/C	nn	nn	np	nn	np	nn	np	np	nn	np	np	nn	np	nn	nn	nn	nn	nn	nn	np	nn	nn	nn	nn	np	np	np	nn	nn	nn	np	np	np	nn	nn	np	np	nn	nn	np	np	nn	nn	np	np
8	NC_008475.2_3903331	15.431	G/G	A/G	nn	nn	nn	nn	np	nn	np	np	nn	--	np	nn	np	nn	nn	nn	nn	nn	nn	np	nn	nn	nn	nn	np	np	np	nn	nn	nn	np	np	np	nn	nn	np	np	nn	nn	np	np	nn	nn	np	np
14	NC_008475.2_5038362	19.170	G/G	A/G	nn	nn	np	nn	np	nn	np	np	np	np	np	nn	np	nn	nn	nn	np	nn	nn	np	nn	nn	nn	nn	np	np	np	np	nn	nn	np	np	np	nn	nn	nn	np	nn	nn	--	np	nn	nn	np	np
11	NC_008475.2_4848506	22.342	C/C	T/C	np	np	nn	np	nn	np	nn	nn	nn	nn	nn	np	nn	np	np	np	np	np	np	nn	np	np	np	np	nn	nn	nn	nn	np	np	nn	nn	nn	--	np	nn	nn	np	np	np	nn	np	np	nn	nn
10	NC_008475.2_4781850	22.903	A/A	T/A	nn	nn	--	nn	np	nn	np	np	np	np	np	nn	np	nn	nn	nn	nn	nn	nn	np	nn	nn	nn	nn	np	np	np	np	nn	nn	np	np	np	nn	nn	np	np	nn	nn	np	np	nn	nn	np	np
12	NC_008475.2_4943128	22.938	C/C	T/C	nn	nn	np	nn	np	nn	np	np	np	np	np	nn	np	nn	nn	nn	nn	nn	nn	np	nn	nn	nn	nn	np	np	np	np	nn	nn	np	np	np	nn	nn	np	np	nn	nn	np	np	nn	nn	np	np
13	NC_008475.2_5016612	23.777	G/G	C/G	np	np	nn	np	nn	np	nn	nn	nn	nn	nn	np	nn	np	np	np	np	np	np	nn	np	np	np	np	nn	nn	nn	nn	--	np	nn	nn	nn	np	np	nn	nn	np	np	nn	nn	np	np	nn	nn
19	NC_008475.2_5952529	29.210	A/A	G/A	np	np	nn	np	nn	np	nn	nn	nn	nn	nn	np	np	nn	np	np	np	np	np	nn	np	np	np	np	nn	np	nn	nn	np	np	nn	nn	nn	np	np	nn	nn	nn	np	nn	nn	np	np	nn	nn
21	NC_008475.2_6115045	30.970	C/C	G/C	np	np	nn	np	np	np	nn	nn	nn	nn	nn	np	np	nn	np	np	np	np	np	nn	np	np	np	np	nn	nn	nn	nn	np	np	nn	nn	nn	np	np	nn	nn	nn	np	nn	nn	np	np	nn	nn
17	NC_008475.2_5942967	31.201	A/A	T/A	np	np	nn	np	nn	np	nn	nn	nn	nn	nn	np	np	nn	np	np	np	np	np	nn	np	np	np	np	nn	nn	nn	nn	np	np	nn	nn	nn	np	np	nn	nn	nn	np	nn	nn	np	np	nn	nn
18	NC_008475.2_5944214	31.286	C/C	A/C	np	np	nn	np	nn	np	nn	nn	nn	nn	nn	np	np	nn	np	np	np	np	np	nn	np	np	np	np	nn	nn	nn	nn	np	np	nn	nn	nn	np	np	nn	nn	nn	np	nn	nn	np	np	nn	nn
16	NC_008475.2_5940068	31.743	T/T	G/T	np	np	nn	np	nn	np	nn	nn	nn	nn	nn	np	np	nn	np	np	np	np	np	nn	np	np	np	np	nn	nn	nn	nn	np	np	nn	nn	nn	nn	np	nn	nn	nn	np	nn	nn	np	np	nn	nn
20	NC_008475.2_6029953	36.292	A/A	C/A	np	np	--	np	nn	--	nn	nn	nn	nn	nn	np	np	nn	np	--	np	np	np	nn	np	np	np	np	nn	nn	nn	nn	np	nn	nn	np	nn	--	--	nn	nn	nn	np	nn	nn	np	nn	nn	nn
27	NC_008475.2_6680263	44.599	C/C	T/C	nn	np	nn	np	nn	np	nn	nn	nn	nn	nn	np	np	nn	np	np	nn	np	np	nn	np	np	np	np	nn	nn	nn	nn	nn	np	nn	nn	nn	np	np	np	nn	np	np	nn	nn	np	np	np	np
26	NC_008475.2_6645906	45.523	A/A	T/A	np	nn	np	nn	np	nn	np	np	np	np	np	nn	nn	np	nn	nn	np	nn	nn	np	nn	nn	nn	nn	np	np	np	--	np	nn	np	np	np	nn	nn	np	np	np	nn	nn	np	nn	nn	nn	nn
25	NC_008475.2_6436487	48.023	G/G	C/G	nn	np	nn	np	nn	np	nn	nn	nn	nn	nn	np	np	nn	np	np	nn	np	np	nn	np	np	np	np	nn	nn	nn	nn	nn	np	nn	nn	nn	np	np	nn	nn	nn	np	nn	nn	np	np	np	np
22	NC_008475.2_6356605	48.656	A/A	G/A	np	nn	np	nn	np	nn	np	np	np	np	np	nn	nn	np	nn	nn	np	nn	nn	np	nn	nn	nn	nn	np	np	np	np	np	nn	np	np	np	nn	nn	np	np	np	nn	np	np	nn	nn	--	nn
24	NC_008475.2_6388581	49.847	A/A	T/A	np	nn	np	nn	np	nn	np	np	np	np	np	nn	nn	np	nn	nn	np	nn	nn	np	nn	nn	nn	nn	np	np	np	np	np	nn	np	np	np	nn	nn	np	np	np	nn	np	np	nn	nn	nn	nn
23	NC_008475.2_6388570	50.316	C/C	T/C	np	nn	np	nn	np	nn	np	np	np	np	np	nn	nn	np	nn	nn	np	nn	nn	np	nn	nn	nn	nn	np	np	np	np	np	nn	np	np	np	nn	nn	np	np	np	nn	np	np	nn	nn	nn	nn
30	NC_008475.2_7843925	52.560	C/C	C/G	np	nn	np	nn	np	nn	np	np	np	np	np	nn	nn	np	nn	nn	np	nn	nn	np	nn	nn	nn	nn	np	np	np	np	np	np	np	np	np	nn	nn	np	np	np	nn	np	np	nn	nn	nn	nn
33	NC_008475.2_8019566	54.367	G/G	A/G	nn	np	nn	np	nn	np	nn	nn	nn	nn	nn	np	np	nn	np	np	nn	np	nn	nn	np	np	np	np	nn	nn	nn	nn	nn	nn	nn	nn	nn	np	np	np	nn	nn	np	nn	nn	np	np	np	np
32	NC_008475.2_8019547	55.164	C/C	A/C	nn	np	nn	np	nn	np	nn	np	nn	nn	nn	np	np	nn	np	np	nn	np	nn	nn	np	np	np	np	nn	nn	nn	nn	nn	nn	nn	nn	nn	np	np	np	nn	nn	np	nn	nn	np	np	np	np
31	NC_008475.2_7986656	56.038	T/T	C/T	np	nn	--	nn	np	nn	np	nn	np	np	np	nn	nn	np	nn	nn	np	nn	np	np	nn	nn	nn	nn	np	np	np	np	np	np	np	np	np	nn	nn	--	np	np	nn	np	np	nn	nn	nn	nn
34	NC_008475.2_8244759	56.437	G/G	A/G	np	nn	np	nn	np	nn	np	nn	np	np	nn	nn	nn	np	nn	nn	np	nn	nn	np	nn	nn	nn	nn	nn	np	np	np	np	--	np	nn	--	nn	nn	nn	np	np	nn	np	np	nn	nn	nn	nn
35	NC_008475.2_8299343	57.215	C/C	T/C	np	nn	np	nn	np	nn	np	nn	np	np	np	nn	nn	np	nn	nn	np	nn	nn	np	nn	nn	nn	nn	np	np	np	np	np	np	np	np	np	nn	nn	nn	np	np	nn	np	np	nn	nn	nn	nn
36	NC_008475.2_8634524	60.163	T/T	C/T	nn	np	nn	np	nn	np	nn	nn	nn	nn	nn	np	np	nn	np	np	nn	np	nn	nn	np	np	np	np	nn	nn	nn	nn	nn	nn	nn	nn	nn	--	np	np	nn	nn	np	nn	nn	np	np	np	np
38	NC_008475.2_8929249	62.659	T/T	G/T	np	nn	np	nn	np	nn	np	nn	--	nn	np	nn	nn	nn	nn	nn	np	nn	np	np	nn	nn	nn	nn	--	np	np	np	np	nn	--	np	np	nn	nn	nn	np	np	nn	np	np	nn	nn	nn	nn
37	NC_008475.2_8893012	63.658	G/G	A/G	np	nn	--	nn	np	nn	np	nn	--	np	np	nn	nn	np	nn	nn	np	nn	np	np	nn	nn	nn	nn	np	np	np	np	np	--	np	np	np	nn	nn	nn	np	np	nn	nn	np	nn	nn	nn	nn
41	NC_008475.2_9375084	67.110	A/A	G/A	nn	np	nn	np	nn	np	nn	np	nn	nn	nn	np	np	nn	np	np	nn	--	nn	nn	np	np	np	np	nn	nn	nn	nn	nn	nn	nn	nn	nn	np	np	np	nn	nn	np	nn	nn	np	np	--	np
40	NC_008475.2_9292166	67.288	G/G	C/G	nn	np	nn	np	nn	np	nn	np	nn	nn	nn	np	np	nn	np	np	nn	np	nn	nn	np	np	np	np	nn	nn	nn	nn	nn	nn	nn	nn	nn	np	np	np	nn	nn	np	nn	nn	np	np	np	np
43	NC_008475.2_9595323	68.262	G/G	A/G	np	nn	np	nn	np	nn	np	nn	np	np	np	nn	nn	np	np	nn	np	nn	np	np	nn	nn	nn	nn	np	np	np	np	np	np	np	np	np	nn	nn	nn	np	np	nn	np	np	nn	nn	np	nn
42	NC_008475.2_9492906	68.642	G/G	C/G	nn	np	nn	np	nn	np	nn	np	nn	nn	nn	np	np	nn	nn	np	nn	np	nn	nn	np	np	np	np	nn	nn	nn	nn	nn	nn	nn	nn	nn	np	np	--	nn	nn	np	nn	nn	np	np	np	np
39	NC_008475.2_9177491	69.186	C/C	G/C	np	nn	np	nn	np	nn	np	nn	np	np	np	nn	nn	np	nn	nn	np	nn	nn	np	nn	nn	nn	nn	np	np	np	np	np	--	np	np	np	nn	nn	nn	np	np	nn	np	np	nn	nn	nn	nn
44	NC_008475.2_9899901	71.039	G/G	A/G	np	nn	np	nn	np	nn	np	nn	nn	np	np	nn	nn	np	np	nn	np	nn	np	np	nn	nn	nn	nn	np	np	np	np	np	nn	np	np	np	nn	nn	nn	np	np	nn	np	np	nn	nn	nn	nn
47	NC_008475.2_10490042	76.013	C/C	T/C	np	nn	np	nn	np	nn	np	nn	np	np	np	nn	nn	np	np	nn	np	nn	nn	np	nn	nn	nn	nn	nn	np	np	np	np	np	np	np	np	nn	nn	nn	np	nn	nn	np	np	nn	nn	nn	nn
46	NC_008475.2_10398803	76.358	T/T	C/T	nn	np	nn	np	nn	np	nn	np	nn	nn	nn	np	np	nn	nn	np	nn	np	nn	nn	np	np	np	np	np	nn	nn	nn	nn	nn	nn	nn	nn	np	np	np	nn	np	np	nn	nn	np	np	np	np
48	NC_008475.2_10537001	77.321	G/G	C/G	nn	np	nn	np	nn	np	nn	np	nn	nn	nn	np	np	nn	nn	np	nn	np	nn	nn	np	np	np	np	np	nn	nn	nn	nn	nn	nn	nn	nn	np	np	np	nn	np	np	nn	nn	np	np	np	np
45	NC_008475.2_10383671	80.729	A/A	T/A	nn	np	nn	--	nn	np	np	nn	nn	nn	nn	np	np	nn	nn	np	nn	np	nn	nn	np	np	np	np	np	nn	nn	nn	nn	nn	nn	nn	nn	np	np	np	nn	np	np	nn	nn	np	np	nn	--
49	NC_008475.2_10827416	83.613	G/G	A/G	np	nn	np	nn	np	nn	np	nn	np	np	np	nn	np	np	np	np	np	nn	np	np	nn	nn	nn	nn	nn	np	np	np	nn	np	np	np	np	nn	nn	np	np	nn	nn	nn	np	nn	nn	nn	nn
50	NC_008475.2_11043179	86.621	T/T	C/T	np	nn	np	nn	np	nn	np	nn	np	np	np	nn	np	np	np	np	np	nn	np	np	nn	nn	nn	nn	nn	np	np	np	np	np	np	np	np	nn	nn	nn	np	nn	nn	np	np	nn	nn	nn	np
51	NC_008475.2_11243893	89.813	A/A	C/A	np	nn	np	nn	np	nn	np	nn	np	np	np	nn	np	np	np	np	np	np	np	np	nn	nn	nn	nn	nn	np	np	np	np	np	nn	np	np	nn	nn	np	np	nn	nn	np	np	nn	nn	nn	np
52	NC_008475.2_11337693	92.870	G/G	C/G	nn	np	nn	np	nn	np	nn	np	nn	nn	np	np	nn	nn	nn	nn	nn	nn	nn	nn	np	np	np	np	np	nn	nn	nn	nn	nn	np	nn	nn	--	np	nn	nn	np	np	nn	nn	nn	np	np	nn
55	NC_008475.2_11687950	95.111	T/T	C/T	nn	np	np	np	nn	np	nn	np	nn	nn	np	np	nn	nn	nn	nn	nn	nn	nn	--	np	np	np	np	np	nn	nn	nn	nn	nn	np	nn	nn	np	np	nn	nn	np	np	nn	nn	nn	np	np	nn
59	NC_008475.2_11829301	95.331	A/A	G/A	np	nn	--	nn	np	nn	np	nn	np	np	nn	nn	np	np	--	np	np	np	np	nn	nn	nn	nn	nn	nn	np	np	np	np	np	nn	--	np	nn	nn	np	np	nn	nn	np	np	np	nn	nn	np
53	NC_008475.2_11645938	96.234	G/G	A/G	nn	np	nn	np	nn	np	nn	np	nn	nn	np	np	nn	nn	nn	nn	nn	nn	nn	np	np	np	np	np	np	nn	nn	nn	nn	nn	np	nn	nn	np	np	nn	nn	nn	np	nn	nn	nn	np	np	nn
54	NC_008475.2_11655744	96.895	C/C	T/C	nn	np	nn	np	nn	np	nn	np	nn	nn	np	np	nn	nn	nn	nn	nn	nn	nn	np	np	np	--	np	np	nn	nn	nn	nn	nn	np	nn	nn	np	np	nn	nn	np	np	nn	nn	nn	np	np	nn
56	NC_008475.2_11689011	97.626	T/T	C/T	nn	np	nn	np	nn	np	nn	np	np	nn	np	np	nn	nn	nn	nn	nn	nn	nn	np	np	np	np	np	np	nn	nn	nn	nn	nn	np	nn	nn	np	np	nn	nn	np	np	nn	nn	nn	np	np	nn
61	NC_008475.2_12357421	98.812	T/T	C/T	np	nn	np	nn	np	nn	np	nn	np	np	nn	nn	np	np	np	np	np	np	np	nn	nn	nn	nn	nn	nn	np	np	np	np	np	nn	np	np	nn	nn	nn	np	nn	nn	np	np	np	nn	nn	np
62	NC_008475.2_12738956	100.335	A/A	G/A	nn	np	nn	np	nn	np	nn	np	nn	nn	np	nn	nn	nn	nn	nn	nn	nn	nn	np	np	np	np	np	np	nn	nn	nn	nn	nn	np	nn	nn	np	np	nn	nn	np	np	nn	nn	nn	np	np	nn
58	NC_008475.2_11738855	101.598	C/C	A/C	np	nn	np	nn	np	nn	np	nn	np	np	nn	nn	np	np	np	np	np	np	--	nn	nn	nn	nn	nn	nn	np	np	np	--	--	nn	np	np	--	nn	np	np	np	nn	nn	np	np	nn	nn	np
63	NC_008475.2_12918419	107.300	C/C	T/C	nn	np	nn	np	nn	nn	nn	nn	nn	nn	np	np	nn	nn	nn	nn	nn	nn	nn	np	np	np	nn	np	np	nn	nn	nn	nn	nn	np	nn	nn	np	np	nn	np	nn	np	nn	nn	nn	np	np	nn
[truncated: 63 more columns]

## Sheet: LG 10
Nr	Locus	Position
10			F	M	I_3_06	I_3_09	I_3_12	I_3_15	I_3_31	I_3_32	I_3_34	I_3_38	I_3_42	I_3_45	I_3_50	I_3_53	I_3_55	I_3_56	I_3_58	I_3_59	I_3_60	I_3_66	I_3_70	I_3_71	I_3_75	I_3_77	I_3_78	I_4_12	I_4_15	I_4_19	I_4_26	I_4_35	I_4_39	I_4_48	I_4_51	I_4_65	I_4_73	I_4_78	I_4_81	II_1_81	II_3_09	II_3_10	II_3_10a	II_3_11	II_3_14	II_3_15	II_3_18	II_3_19	II_3_20
2	NC_008476.2_540424	0.000	A/A	G/A	nn	nn	nn	nn	nn	nn	nn	np	nn	nn	np	np	np	np	nn	np	nn	np	np	np	nn	nn	nn	nn	nn	np	np	np	nn	nn	np	nn	nn	np	np	nn	nn	nn	nn	np	np	np	np	np	nn
3	NC_008476.2_1755271	4.186	C/C	C/G	np	nn	--	nn	nn	nn	nn	np	nn	nn	nn	np	np	np	nn	np	nn	np	--	np	nn	nn	nn	nn	nn	np	np	np	nn	nn	np	nn	nn	np	np	nn	nn	nn	nn	np	np	np	np	np	nn
1	NC_008476.2_367791	6.921	G/G	A/G	np	np	np	np	np	np	np	nn	np	np	np	nn	nn	nn	np	nn	np	nn	nn	nn	np	np	np	np	np	nn	nn	nn	np	np	nn	np	np	nn	nn	np	np	np	np	nn	nn	nn	nn	nn	np
5	NC_008476.2_2831533	13.873	C/C	T/C	np	np	nn	np	nn	nn	np	nn	np	np	np	nn	nn	nn	nn	nn	np	nn	nn	nn	--	np	nn	np	np	nn	nn	np	nn	np	nn	np	np	nn	nn	np	np	np	np	nn	nn	nn	nn	np	np
4	NC_008476.2_2691785	16.792	C/C	T/C	np	np	nn	np	nn	np	np	nn	np	np	np	nn	nn	nn	nn	nn	np	np	nn	nn	np	np	np	np	np	nn	nn	np	np	np	nn	np	np	nn	nn	np	np	np	np	nn	nn	nn	nn	np	np
6	NC_008476.2_5361955	21.752	T/T	C/T	np	np	nn	np	nn	np	np	nn	np	--	np	nn	nn	np	nn	nn	np	nn	nn	nn	np	nn	np	np	np	nn	nn	np	np	np	nn	nn	np	nn	nn	--	np	np	np	nn	nn	nn	np	np	np
8	NC_008476.2_6915414	35.422	G/G	A/G	nn	nn	np	nn	nn	nn	np	np	nn	nn	nn	np	np	nn	np	nn	nn	nn	np	np	nn	np	nn	nn	nn	nn	np	nn	nn	nn	np	np	nn	nn	nn	np	np	nn	nn	nn	np	np	np	nn	nn
7	NC_008476.2_6641558	38.494	C/C	A/C	np	np	nn	np	nn	np	nn	nn	np	--	np	nn	nn	np	nn	--	np	nn	nn	nn	np	nn	np	np	np	np	nn	np	--	np	nn	nn	np	np	nn	np	np	np	np	np	nn	nn	nn	np	np
10	NC_008476.2_7963615	47.627	G/G	T/G	nn	nn	np	np	nn	nn	np	--	nn	nn	nn	nn	np	nn	np	nn	nn	nn	np	nn	nn	np	nn	np	nn	nn	np	nn	nn	nn	np	np	nn	nn	nn	np	nn	nn	nn	nn	np	np	np	nn	np
9	NC_008476.2_7548673	48.988	C/C	T/C	nn	nn	np	nn	nn	nn	np	np	nn	nn	nn	nn	np	nn	np	nn	nn	nn	np	nn	nn	np	nn	np	nn	nn	np	nn	nn	nn	np	np	nn	nn	nn	np	nn	nn	nn	nn	np	np	np	nn	nn
12	NC_008476.2_8292897	52.048	C/C	T/C	np	np	nn	np	np	np	nn	nn	np	np	np	np	nn	np	nn	np	np	nn	nn	np	np	nn	np	nn	np	np	nn	np	nn	np	nn	nn	np	np	np	nn	np	np	np	np	nn	np	nn	nn	nn
13	NC_008476.2_8481802	54.814	C/C	A/C	np	np	nn	np	np	np	nn	nn	np	np	np	np	nn	np	nn	np	np	nn	nn	np	np	nn	np	nn	np	np	nn	np	nn	np	nn	nn	np	np	np	nn	np	np	np	np	nn	nn	nn	np	nn
14	NC_008476.2_8671948	56.747	T/T	G/T	np	np	nn	np	np	np	nn	nn	np	np	np	np	nn	np	nn	np	np	nn	nn	np	np	nn	np	nn	np	np	nn	np	nn	np	nn	nn	np	np	np	nn	np	np	np	np	nn	np	nn	np	nn
22	NC_008476.2_10551926	60.782	G/G	T/G	nn	nn	np	nn	nn	nn	np	np	np	nn	nn	nn	np	nn	np	np	nn	np	np	nn	np	np	nn	np	nn	nn	np	nn	np	nn	--	np	nn	nn	nn	np	nn	nn	nn	nn	nn	np	np	nn	np
19	NC_008476.2_9657263	61.560	A/A	G/A	nn	nn	np	nn	nn	nn	np	nn	nn	nn	nn	nn	np	nn	--	np	nn	np	np	--	np	np	nn	np	nn	nn	np	nn	np	nn	np	np	nn	nn	nn	np	nn	nn	nn	nn	np	np	np	nn	np
24	NC_008476.2_11254045	63.538	C/C	T/C	np	np	nn	np	np	nn	nn	nn	nn	np	np	np	nn	np	nn	nn	np	nn	nn	np	nn	nn	np	nn	np	np	nn	np	nn	np	nn	nn	np	np	np	nn	np	np	np	np	nn	nn	nn	np	nn
21	NC_008476.2_10246637	64.028	G/G	A/G	np	np	nn	np	np	nn	nn	nn	nn	np	np	np	nn	np	nn	nn	np	nn	nn	np	nn	nn	np	nn	np	np	nn	np	nn	np	nn	nn	np	np	np	nn	--	np	np	np	nn	nn	nn	np	nn
23	NC_008476.2_10873326	64.367	T/T	C/T	np	np	nn	np	np	nn	nn	nn	nn	np	np	np	nn	np	nn	nn	np	nn	nn	np	nn	nn	np	nn	np	np	nn	np	nn	np	nn	nn	np	np	nn	nn	np	np	np	np	nn	nn	nn	np	nn
17	NC_008476.2_9625292	64.582	C/C	T/C	np	np	nn	np	np	nn	nn	nn	nn	np	np	np	nn	np	nn	nn	np	nn	nn	np	nn	nn	np	nn	np	np	nn	np	nn	np	nn	nn	np	np	np	nn	np	np	np	np	nn	nn	nn	np	nn
20	NC_008476.2_10083440	64.824	T/T	C/T	nn	nn	np	nn	nn	np	np	np	np	nn	nn	nn	np	nn	np	np	nn	np	np	nn	np	np	nn	np	nn	nn	np	nn	np	nn	np	np	nn	nn	nn	np	nn	nn	nn	nn	np	np	np	nn	np
25	NC_008476.2_11338767	65.130	C/C	T/C	nn	nn	np	nn	nn	np	np	np	np	nn	nn	nn	np	nn	np	np	nn	np	np	nn	np	np	nn	np	nn	nn	np	nn	np	nn	np	np	nn	nn	nn	np	nn	nn	nn	nn	np	np	np	nn	np
26	NC_008476.2_11513994	66.413	A/A	G/A	nn	nn	np	np	nn	np	np	np	np	nn	nn	nn	np	nn	np	np	nn	np	nn	nn	np	np	nn	np	nn	nn	np	nn	np	nn	np	np	nn	nn	nn	np	nn	nn	nn	nn	np	--	np	nn	np
27	NC_008476.2_11888664	67.784	G/G	A/G	nn	nn	np	nn	nn	np	np	np	np	nn	nn	nn	np	nn	--	np	nn	np	np	nn	np	np	nn	np	nn	nn	np	nn	np	nn	np	np	nn	nn	nn	np	nn	np	np	nn	np	np	np	nn	np
16	NC_008476.2_9451123	69.073	G/G	T/G	nn	nn	np	nn	nn	np	np	np	np	nn	nn	nn	np	nn	np	np	nn	np	np	nn	np	np	nn	np	nn	nn	np	nn	nn	nn	np	np	nn	nn	nn	np	nn	nn	nn	nn	np	np	np	nn	np
28	NC_008476.2_12340353	72.476	G/G	T/G	nn	nn	np	nn	nn	np	np	np	np	nn	nn	nn	np	nn	np	np	nn	np	np	nn	np	np	nn	np	nn	nn	np	nn	np	nn	np	nn	nn	nn	nn	np	nn	np	np	nn	np	np	nn	nn	np
29	NC_008476.2_12430580	72.966	G/G	T/G	nn	nn	--	nn	nn	np	np	np	np	nn	nn	nn	np	nn	np	np	nn	np	np	nn	np	np	nn	np	nn	nn	np	nn	np	nn	np	np	nn	nn	nn	np	nn	np	np	nn	np	nn	nn	nn	np
30	NC_008476.2_12722710	78.269	C/C	T/C	np	nn	np	nn	nn	np	np	np	np	nn	nn	nn	np	nn	np	np	nn	np	nn	nn	np	np	nn	np	nn	nn	np	nn	np	nn	np	np	nn	nn	nn	np	np	np	np	nn	np	nn	nn	nn	np
31	NC_008476.2_12915618	80.560	G/G	G/T	np	nn	nn	nn	nn	np	np	np	np	nn	nn	nn	np	nn	np	np	nn	np	np	nn	np	np	nn	np	nn	nn	np	nn	np	nn	np	np	nn	nn	nn	np	nn	np	np	nn	np	nn	nn	nn	np
32	NC_008476.2_13182031	84.953	C/C	T/C	np	nn	nn	nn	nn	np	np	nn	np	nn	nn	nn	np	nn	np	np	nn	np	np	nn	np	nn	nn	nn	nn	nn	np	nn	np	nn	np	np	nn	nn	nn	np	nn	np	np	nn	np	nn	nn	np	np
33	NC_008476.2_13539463	87.970	T/T	C/T	np	nn	nn	nn	nn	np	np	nn	--	nn	nn	nn	np	nn	np	np	nn	np	np	nn	np	nn	nn	nn	nn	nn	np	np	np	nn	np	np	nn	nn	nn	np	nn	np	np	nn	np	nn	nn	np	np
34	NC_008476.2_14213343	94.991	C/C	T/C	nn	nn	nn	np	np	nn	nn	nn	nn	np	np	np	nn	np	np	nn	np	nn	nn	np	nn	np	np	nn	np	np	nn	nn	nn	np	np	nn	np	np	nn	nn	np	nn	nn	np	nn	np	np	nn	nn
35	NC_008476.2_14361838	98.395	T/T	C/T	nn	nn	nn	np	np	nn	nn	nn	nn	np	np	np	nn	nn	nn	nn	np	nn	nn	np	nn	np	np	nn	np	np	nn	nn	nn	np	np	nn	np	np	nn	nn	np	nn	nn	np	nn	np	np	nn	nn
41	NC_008476.2_14826613	100.875	T/T	G/T	np	np	nn	nn	nn	np	np	--	--	nn	nn	nn	np	np	--	np	nn	np	np	nn	np	nn	nn	--	nn	nn	np	np	nn	nn	nn	np	nn	nn	np	np	nn	np	np	nn	np	np	nn	np	np
38	NC_008476.2_14686462	102.046	T/T	A/T	np	np	nn	nn	nn	np	np	np	np	nn	nn	nn	np	np	nn	np	np	np	np	nn	np	nn	nn	np	nn	nn	np	np	nn	nn	nn	np	nn	nn	np	np	nn	np	np	nn	np	nn	nn	np	np
40	NC_008476.2_14794887	102.949	C/C	A/C	np	np	nn	nn	nn	np	np	nn	np	nn	nn	nn	np	np	nn	np	nn	np	np	nn	np	nn	nn	np	nn	nn	np	np	np	nn	nn	np	nn	nn	np	np	nn	np	np	nn	np	nn	nn	np	np
36	NC_008476.2_14526486	103.993	T/T	C/T	np	np	nn	nn	nn	np	np	--	np	nn	nn	nn	np	np	nn	np	nn	np	np	nn	np	nn	nn	np	nn	nn	--	np	np	nn	nn	np	nn	nn	np	np	nn	np	np	nn	np	nn	nn	np	np
39	NC_008476.2_14702597	105.691	G/G	A/G	np	np	nn	nn	nn	np	np	np	np	nn	nn	nn	np	np	nn	np	nn	np	nn	nn	np	nn	nn	np	nn	nn	np	np	np	nn	nn	np	nn	nn	np	np	nn	np	np	np	np	nn	nn	np	np
42	NC_008476.2_15392918	111.445	G/G	A/G	nn	nn	np	np	np	nn	nn	nn	nn	np	np	np	nn	nn	np	nn	np	nn	nn	np	nn	np	np	nn	np	np	nn	nn	nn	np	np	nn	np	np	nn	nn	np	nn	nn	np	nn	--	np	nn	nn
43	NC_008476.2_15662646	113.537	A/A	T/A	nn	nn	np	np	np	nn	np	nn	nn	np	np	np	nn	nn	--	nn	np	nn	nn	np	nn	np	np	nn	np	np	nn	nn	nn	--	np	nn	np	np	nn	nn	np	nn	nn	np	nn	np	np	nn	nn
44	NC_008476.2_16120746	117.921	G/G	A/G	np	np	nn	nn	nn	np	nn	np	np	nn	np	np	np	np	nn	np	nn	nn	nn	nn	np	nn	nn	np	nn	nn	np	np	--	nn	nn	nn	nn	nn	np	np	nn	np	np	np	np	--	nn	np	np
45	NC_008476.2_16183557	121.943	G/G	A/G	nn	nn	np	nn	np	nn	np	nn	nn	np	np	nn	nn	nn	--	nn	np	np	nn	np	nn	np	np	nn	np	np	nn	nn	nn	np	np	nn	np	np	nn	nn	np	nn	nn	np	nn	--	np	nn	nn
46	NC_008476.2_16390587	123.052	C/C	T/C	np	np	nn	nn	nn	np	nn	np	np	nn	nn	np	np	np	nn	np	nn	nn	np	nn	np	nn	nn	np	nn	nn	np	nn	np	nn	nn	np	nn	nn	np	np	nn	nn	np	nn	np	np	nn	np	np
47	NC_008476.2_16605058	125.699	C/C	G/C	nn	nn	np	np	nn	nn	np	nn	nn	--	np	nn	nn	nn	np	nn	np	np	nn	np	nn	np	nn	nn	np	np	nn	nn	nn	np	np	nn	np	np	nn	nn	np	nn	nn	np	nn	nn	np	nn	nn
48	NC_008476.2_17076830	127.710	G/G	A/G	np	np	nn	nn	nn	np	nn	np	np	nn	nn	np	np	np	nn	np	nn	nn	np	nn	np	nn	nn	np	nn	nn	np	np	np	nn	nn	np	nn	nn	nn	nn	nn	np	np	nn	np	np	nn	np	np
49	NC_008476.2_17222393	130.364	G/G	T/G	nn	nn	np	np	nn	nn	np	nn	nn	np	np	nn	nn	nn	--	np	np	np	nn	np	nn	np	nn	nn	np	np	nn	nn	nn	--	--	nn	np	--	np	np	np	np	np	np	nn	nn	np	nn	nn
52	NC_008476.2_17624348	133.414	G/G	C/G	nn	nn	np	--	np	nn	--	nn	nn	nn	--	nn	nn	nn	np	nn	np	np	np	np	nn	np	np	nn	np	np	nn	nn	nn	np	np	nn	np	nn	np	np	np	np	np	np	nn	nn	np	nn	nn
51	NC_008476.2_17620299	135.988	A/A	G/A	nn	nn	np	--	np	nn	np	nn	np	np	np	nn	nn	nn	np	np	np	np	np	np	nn	np	np	nn	np	np	nn	nn	nn	np	np	nn	np	nn	np	np	np	np	np	np	nn	nn	np	nn	nn
53	NC_008476.2_18056954	141.380	A/A	G/A	np	np	nn	nn	nn	np	nn	np	nn	nn	nn	np	np	np	nn	nn	nn	np	nn	nn	np	nn	nn	np	nn	nn	np	np	np	nn	nn	np	nn	np	nn	nn	nn	nn	nn	nn	nn	np	nn	np	np
54	NC_008476.2_18120653	142.711	C/C	T/C	np	np	nn	nn	nn	np	nn	np	nn	nn	nn	np	np	np	nn	nn	nn	np	nn	nn	np	nn	nn	np	nn	nn	np	np	np	nn	nn	np	nn	np	nn	nn	nn	nn	nn	nn	nn	nn	nn	np	np
55	NC_008476.2_18236780	143.859	G/G	A/G	np	np	nn	nn	nn	np	nn	nn	nn	np	nn	np	np	np	nn	nn	nn	np	nn	nn	np	nn	nn	np	nn	nn	np	np	np	nn	nn	np	nn	np	nn	nn	nn	nn	nn	nn	nn	np	nn	np	np
56	NC_008476.2_18297496	145.416	T/T	C/T	nn	nn	np	np	np	nn	np	nn	np	nn	np	nn	nn	nn	np	np	np	nn	np	np	nn	np	np	nn	np	np	nn	nn	nn	np	np	nn	np	nn	np	np	np	np	np	np	np	nn	np	nn	nn
59	NC_008476.2_18852463	150.584	C/C	A/C	nn	nn	np	np	np	nn	np	nn	np	nn	np	nn	nn	nn	np	np	np	nn	np	np	np	np	np	nn	np	nn	nn	nn	nn	nn	np	nn	np	nn	np	np	np	nn	nn	np	nn	nn	np	nn	np
57	NC_008476.2_18713403	152.258	A/A	G/A	np	np	nn	nn	nn	np	nn	np	nn	--	nn	np	np	np	nn	nn	nn	np	nn	nn	nn	nn	nn	np	nn	nn	np	np	--	nn	nn	nn	nn	np	nn	nn	nn	np	np	nn	nn	np	nn	np	nn
58	NC_008476.2_18718817	152.801	A/A	C/A	np	np	nn	nn	nn	np	nn	np	nn	np	nn	np	np	np	nn	nn	nn	np	nn	nn	nn	nn	nn	np	nn	nn	np	np	nn	nn	nn	np	nn	np	nn	nn	nn	np	np	nn	nn	np	nn	np	nn
62	NC_008476.2_19099185	157.486	A/A	G/A	nn	nn	nn	--	np	nn	np	nn	np	nn	np	nn	nn	nn	np	np	np	nn	np	np	np	nn	nn	nn	np	np	nn	np	nn	np	np	nn	np	nn	np	np	nn	nn	nn	np	np	nn	np	nn	np
60	NC_008476.2_18945539	159.103	A/A	G/A	np	np	nn	nn	nn	np	nn	np	nn	np	nn	np	np	np	nn	nn	nn	np	nn	nn	nn	np	np	--	nn	nn	np	np	np	nn	nn	np	np	np	nn	nn	np	np	np	nn	nn	nn	nn	np	nn
63	NC_008476.2_19650924	161.239	A/A	T/A	np	np	nn	nn	nn	np	nn	np	nn	np	nn	--	np	np	nn	nn	nn	np	np	nn	nn	np	np	np	nn	nn	np	np	np	nn	nn	np	nn	np	nn	nn	np	np	np	nn	nn	nn	nn	np	nn
65	NC_008476.2_20243519	163.660	T/T	A/T	nn	nn	--	np	np	nn	np	nn	np	nn	np	nn	nn	nn	np	np	np	nn	np	nn	np	nn	nn	nn	np	np	nn	nn	nn	np	nn	nn	np	nn	--	np	nn	nn	nn	np	np	np	np	nn	np
67	NC_008476.2_20404803	164.679	G/G	T/G	nn	nn	np	np	np	nn	np	nn	np	nn	np	nn	nn	nn	np	np	np	nn	np	nn	np	nn	nn	nn	np	np	nn	nn	nn	np	nn	nn	np	nn	np	nn	nn	nn	nn	np	np	np	np	nn	np
66	NC_008476.2_20336580	166.542	C/C	T/C	np	np	nn	nn	nn	np	nn	np	nn	np	nn	np	np	np	nn	nn	nn	np	nn	nn	nn	np	np	--	nn	nn	np	np	np	nn	np	np	nn	np	nn	nn	np	np	np	nn	nn	nn	nn	np	nn
69	NC_008476.2_20712686	168.480	C/C	T/C	nn	nn	np	np	np	np	np	nn	np	nn	np	nn	nn	nn	np	np	np	nn	np	np	np	nn	nn	nn	np	np	nn	nn	np	np	nn	nn	np	nn	np	np	nn	nn	nn	--	np	np	np	nn	np
70	NC_008476.2_20824951	169.219	T/T	C/T	np	np	nn	nn	nn	nn	nn	np	nn	np	nn	np	np	np	nn	nn	nn	np	nn	nn	nn	np	np	np	nn	nn	np	np	np	nn	np	np	nn	np	nn	nn	np	np	np	nn	nn	nn	nn	np	nn
71	NC_008476.2_21171250	171.295	G/G	A/G	np	np	nn	nn	nn	nn	nn	np	nn	np	nn	np	np	np	nn	nn	nn	np	nn	nn	nn	np	np	nn	nn	nn	np	np	np	nn	np	np	nn	np	nn	nn	np	np	np	nn	nn	nn	nn	np	nn
64	NC_008476.2_19981387	172.568	T/T	G/T	np	np	nn	nn	nn	np	nn	np	nn	np	nn	np	np	np	nn	nn	nn	np	nn	nn	nn	np	nn	np	nn	nn	np	np	np	nn	nn	--	nn	np	nn	nn	np	np	np	nn	nn	nn	nn	np	nn
72	NC_008476.2_21243325	174.745	C/C	T/C	np	np	nn	nn	nn	nn	nn	np	nn	--	nn	np	np	np	nn	nn	nn	--	nn	nn	nn	np	np	nn	nn	nn	np	np	np	nn	np	np	nn	--	nn	nn	np	np	np	nn	nn	nn	nn	np	nn
[truncated: 59 more columns]

[truncated: 9 more sheets: LG 11, LG 12, LG 13, LG 14, LG 15, LG 16, LG 17, LG 18, LG 19]
